# Supplementary material for: Single-nuclei RNA-seq on human retinal tissue provides improved transcriptome profiling
Source: Nat Commun. 2019 Dec 17;10:5743. doi: 10.1038/s41467-019-12917-9 (PMC6917696; doi:10.1038/s41467-019-12917-9)
Supplement: Supplementary file 3 — Supplementary Data 1 [file 41467_2019_12917_MOESM3_ESM.xlsx]

## Sheet: Sheet1
Gene Name	Known Marker	Average fold-change in human dataset (in that cluster against the rest)	Proportion of cells with the gene detected in cluster	Reference	PMID
PDE6A	Rod	2.46674	0.979008	Kaewkhaw et.al., 2015	26235913
SLC24A1	Rod	2.2457	0.677886	Kaewkhaw et.al., 2015	26235913
RHO	Rod	2.12564	0.998552	Kaewkhaw et.al., 2015	26235913
CNGB1	Rod	2.70827	0.800217	Kaewkhaw et.al., 2015	26235913
GNAT1	Rod	2.18657	0.929425	Kaewkhaw et.al., 2015	26235913
ARR3	Cone	4.95114	0.871324	Kaewkhaw et.al., 2015	26235913
GUCA1C	Cone	3.99072	0.632353	Kaewkhaw et.al., 2015	26235913
PDE6C	Cone	5.21778	0.238971	Kaewkhaw et.al., 2015	26235913
PDE6H	Cone	2.55626	0.834559	Kaewkhaw et.al., 2015	26235913
OPN1LW	Cone	3.753	0.463235	Kaewkhaw et.al., 2015	26235913
NEFL	RGC	1.80452	0.975369	Ruiz-Ederra et al., 2004	14961007
RBPMS	RGC	5.20715	0.605911	Rodriguez et al., 2014	24318667
TUBB3	RGC	1.84205	0.783251	Mellough et al., 2004	14980806
POU4F1	RGC	2.06812	0.482759	Jain et al., 2012	21935940
SLC17A6	RGC	2.22422	0.62069	Wässle et al., 2006	16572432
PAX6	AC	2.2848	0.68	Macosko et al., 2015	26000488
GAD1	AC	12.5743	0.491765	Cherry et al., 2009	19470466
GAD2	AC	6.80938	0.230588	Macosko et al., 2015	26000488
SLC6A1	AC	8.6238	0.451765	Macosko et al., 2015	26000488
ATP1B1	AC	1.88758	0.762353	Macosko et al., 2015	26000488
ONECUT1	HC	19.1491	0.337931	Siegert et al., 2012	22267162
SEPT4	HC	5.03631	0.948276	Siegert et al., 2012	22267162
TPM3	HC	2.14552	0.537931	Siegert et al., 2012	22267162
NDRG1	HC	6.11649	0.565517	Siegert et al., 2012	22267162
SEPT7	HC	3.3588	0.865517	Macosko et al., 2015	26000488
VSX2	BC	3.41589	0.308929	Shekhar et al., 2016	27565351
ISL1	BC	4.68134	0.295536	Shekhar et al., 2016	27565351
GRM6	BC	21.5076	0.533036	Shekhar et al., 2016	27565351
OTX2	BC	1.65969	0.50625	Shekhar et al., 2016	27565351
TRPM1	BC	7.3827	0.45	Shekhar et al., 2016	27565351
RLBP1	MG	2.8516	0.63	Macosko et al., 2015	26000488
HES1	MG	7.29405	0.7775	Furukawa et al., 2000	10839357
SLC1A3	MG	6.4708	0.71375	Rauen et al., 1998	9394040
GLUL	MG	3.08056	0.99	Roesch et al., 2008	18465787
CLU	MG	2.42379	0.96875	Roesch et al., 2008	18465787
