# Supplementary material for: Single-nuclei RNA-seq on human retinal tissue provides improved transcriptome profiling
Source: Nat Commun. 2019 Dec 17;10:5743. doi: 10.1038/s41467-019-12917-9 (PMC6917696; doi:10.1038/s41467-019-12917-9)
Supplement: Supplementary file 4 — Supplementary Data 2 [file 41467_2019_12917_MOESM4_ESM.xlsx]

## Sheet: PR_deg
	pval	qval	gene_short_name	num_cells_expressed	PR_diff	pct
ABCA4	2.75825e-33	1.33116e-31	ABCA4	3478	2.20279	0.712026
ABCA7	1.42892e-13	1.34415e-12	ABCA7	1455	2.10035	0.278418
ABCC5	1.45667e-07	8.29184e-07	ABCC5	1508	1.5586	0.269852
ADD1	6.5568e-15	6.80191e-14	ADD1	3324	1.71756	0.594728
AFF1	1.11735e-09	7.60893e-09	AFF1	1675	1.68186	0.298188
AGPAT3	7.35581e-14	7.03874e-13	AGPAT3	1691	1.86839	0.310379
AGTPBP1	2.7127e-07	1.49806e-06	AGTPBP1	1393	1.56997	0.249753
AHI1	2.61224e-25	6.74321e-24	AHI1	3831	1.92419	0.724547
AIPL1	4.08994e-30	1.4187e-28	AIPL1	5224	1.98409	0.926853
AKAP9	4.44238e-15	4.74139e-14	AKAP9	4572	1.61772	0.814827
ANKRD33	6.85247e-33	2.92548e-31	ANKRD33	1400	3.25155	0.314333
ANKRD33B	7.02623e-09	4.38153e-08	ANKRD33B	1292	1.63505	0.248435
ANO2	4.02014e-16	5.18878e-15	ANO2	1562	1.94389	0.310049
ARHGEF9	5.15542e-08	3.01185e-07	ARHGEF9	2022	1.60032	0.359143
ARL4D	1.62047e-13	1.49894e-12	ARL4D	1913	1.8171	0.369357
ARMC9	2.50663e-15	2.78236e-14	ARMC9	1273	2.37735	0.274135
ARR3	3.84624e-15	4.14498e-14	ARR3	2777	1.70537	0.485338
BCO2	6.3852e-22	1.31251e-20	BCO2	1050	2.67662	0.228007
C11orf48	3.5134e-07	1.90238e-06	C11orf48	1399	1.52463	0.249094
CABP4	4.12971e-20	6.94543e-19	CABP4	1923	2.04574	0.385502
CABP5	1.13562e-09	7.68624e-09	CABP5	2973	1.53078	0.524547
CACNA2D4	5.28308e-14	5.14405e-13	CACNA2D4	1509	2.00612	0.304448
CAMSAP1	1.42125e-39	1.43417e-37	CAMSAP1	2278	2.65768	0.462603
CASZ1	4.93744e-39	4.17907e-37	CASZ1	2097	2.82684	0.445799
CATSPER2	7.73685e-14	7.34009e-13	CATSPER2	1018	2.41542	0.20626
CC2D2A	1.63482e-26	4.90447e-25	CC2D2A	1735	2.41038	0.336738
CDHR1	4.64846e-33	2.06391e-31	CDHR1	2233	2.50366	0.454366
CLUL1	1.36797e-09	9.20273e-09	CLUL1	1950	1.65194	0.357825
CNGA1	4.19755e-41	4.65928e-39	CNGA1	2521	2.54246	0.510708
CNGB1	2.97457e-59	1.65089e-56	CNGB1	3976	2.83398	0.801647
CNKSR2	3.19279e-07	1.74581e-06	CNKSR2	1396	1.54491	0.25173
COBLL1	1.25186e-06	6.40354e-06	COBLL1	1325	1.51985	0.236903
CPLX4	1.52524e-08	9.30227e-08	CPLX4	1931	1.58565	0.351565
CRX	1.13837e-15	1.3587e-14	CRX	3400	1.74206	0.624712
DAAM1	3.31024e-10	2.37056e-09	DAAM1	1485	1.69645	0.263262
DDB1	1.67974e-11	1.37097e-10	DDB1	2336	1.69623	0.436573
DDC	8.82231e-20	1.44011e-18	DDC	2589	1.88766	0.505766
DIP2A	2.86035e-15	3.14355e-14	DIP2A	1495	1.96263	0.288303
DMD	2.2987e-21	4.39923e-20	DMD	2416	1.96407	0.475453
DPYSL3	1.98649e-13	1.80738e-12	DPYSL3	1778	1.82385	0.345634
ELOVL4	1.67695e-22	3.57965e-21	ELOVL4	2891	1.90951	0.534432
EPB41L2	3.90587e-20	6.67002e-19	EPB41L2	4188	1.80695	0.766722
EVL	8.4377e-12	6.98944e-11	EVL	1481	1.87167	0.272158
EYS	2.20881e-41	2.7242e-39	EYS	1017	3.79671	0.235585
EZH1	2.45447e-09	1.61211e-08	EZH1	1708	1.6907	0.318616
FAIM	1.73419e-12	1.48073e-11	FAIM	1690	1.74325	0.323229
FAM161A	4.41085e-23	9.99192e-22	FAM161A	1698	2.09761	0.334761
FRYL	3.42348e-07	1.86277e-06	FRYL	1522	1.51911	0.270511
FZD3	2.36251e-17	3.19803e-16	FZD3	1471	2.04888	0.28369
GGA2	1.44011e-15	1.68265e-14	GGA2	1556	1.95436	0.295222
GNAT1	1.03033e-35	6.01928e-34	GNAT1	5113	2.10602	0.9229
GNB1	2.79977e-19	4.43964e-18	GNB1	5263	1.72447	0.924217
GNB3	1.15724e-17	1.62599e-16	GNB3	3867	1.81781	0.697529
GNGT1	1.06972e-14	1.08935e-13	GNGT1	5214	1.58673	0.914333
GOLGA3	6.30078e-16	7.94758e-15	GOLGA3	1800	1.90997	0.335091
GPR160	2.32637e-15	2.63498e-14	GPR160	1054	2.25696	0.229654
GPR98	3.94834e-11	3.13047e-10	GPR98	1047	1.90263	0.21285
GRB10	9.09264e-20	1.46273e-18	GRB10	1594	2.33634	0.317957
GUCA1A	3.70421e-23	8.56598e-22	GUCA1A	4326	1.86172	0.788138
GUCA1B	1.78656e-25	4.72164e-24	GUCA1B	3171	2.06735	0.59374
GUCA1C	3.12142e-12	2.62483e-11	GUCA1C	1595	1.75544	0.291928
GUK1	7.91441e-11	6.10069e-10	GUK1	3717	1.54206	0.639209
HCN1	2.40623e-15	2.69789e-14	HCN1	2008	1.89681	0.383196
HEG1	9.28088e-16	1.14335e-14	HEG1	1012	2.15905	0.205601
HERC3	1.96037e-09	1.303e-08	HERC3	1078	1.84828	0.209885
HK2	1.28857e-18	1.93285e-17	HK2	2564	1.95411	0.494893
HKR1	7.65192e-10	5.27555e-09	HKR1	1431	1.70704	0.263591
HMGN1	1.10901e-25	3.07752e-24	HMGN1	4403	1.95873	0.820758
HNRNPF	4.86486e-09	3.06818e-08	HNRNPF	1379	1.63474	0.246129
IMPG2	2.28827e-22	4.79241e-21	IMPG2	2994	1.94641	0.574959
INTU	2.60428e-21	4.81792e-20	INTU	1028	2.2762	0.204613
KCNB1	2.48481e-21	4.67481e-20	KCNB1	1844	2.08895	0.367051
KCNV2	5.20254e-43	7.21852e-41	KCNV2	3659	2.40189	0.708731
KCTD7	5.25674e-07	2.80528e-06	KCTD7	1196	1.65138	0.224382
KDM5B	1.67978e-15	1.94225e-14	KDM5B	2239	1.78023	0.409226
KIAA0776	3.96759e-06	1.92316e-05	KIAA0776	1195	1.51678	0.205272
LBH	1.94934e-10	1.43296e-09	LBH	1473	1.72987	0.280066
LMOD1	3.62508e-15	3.94494e-14	LMOD1	1181	2.0156	0.237232
LOC145837	2.68176e-14	2.63429e-13	LOC145837	1764	1.77524	0.34168
LOC157627	1.091e-24	2.69113e-23	LOC157627	3479	1.99627	0.657331
LOC283070	1.47294e-08	9.03297e-08	LOC283070	1441	1.63536	0.262603
LPCAT1	1.59285e-14	1.60733e-13	LPCAT1	1051	2.82794	0.222735
MAK	1.07913e-25	3.07137e-24	MAK	2826	2.17438	0.582537
MAP2	5.79748e-15	6.07095e-14	MAP2	4544	1.62388	0.796046
MBTPS1	9.96356e-18	1.41789e-16	MBTPS1	2068	1.9482	0.391763
MEF2C	3.45167e-10	2.44035e-09	MEF2C	1621	1.68265	0.304119
MIR210HG	1.62667e-12	1.39969e-11	MIR210HG	1495	1.86008	0.292586
MPP4	6.60463e-37	4.58196e-35	MPP4	2511	2.51798	0.539044
NEUROD1	1.54332e-21	3.05908e-20	NEUROD1	3291	1.89536	0.62603
NR2E3	8.30088e-59	3.07133e-56	NR2E3	2489	3.21331	0.551565
NRL	9.70992e-16	1.17152e-14	NRL	3088	1.82853	0.574959
NTM	1.34946e-25	3.65342e-24	NTM	4359	2.02926	0.859638
OSBP2	6.72977e-11	5.22381e-10	OSBP2	1590	2.00019	0.300165
PCBP4	4.36697e-06	2.10754e-05	PCBP4	2177	1.74189	0.408896
PCDH15	2.25074e-28	7.13806e-27	PCDH15	1206	2.70145	0.265898
PDC	3.73423e-26	1.09079e-24	PDC	2743	2.0685	0.541351
PDCD4	2.2518e-13	2.03211e-12	PDCD4	1600	1.95434	0.304778
PDE6A	3.18818e-51	7.07775e-49	PDE6A	5476	2.3975	0.97397
PDE6B	8.25607e-37	5.39073e-35	PDE6B	2625	2.64267	0.548929
PDE6G	5.81383e-23	1.29067e-21	PDE6G	5807	1.76553	0.99341
PDE6H	5.54602e-14	5.35312e-13	PDE6H	3375	1.61109	0.585502
PDK1	1.19203e-07	6.82036e-07	PDK1	1151	1.65899	0.209885
PFKFB2	9.01092e-19	1.38918e-17	PFKFB2	1247	2.35126	0.256013
PHC3	1.55837e-18	2.30639e-17	PHC3	1966	1.95275	0.379572
PIK3R1	2.2873e-09	1.51125e-08	PIK3R1	2011	1.55106	0.350906
PLEKHB1	5.78092e-15	6.07095e-14	PLEKHB1	3687	1.65999	0.669522
PLOD2	2.43527e-06	1.21217e-05	PLOD2	1144	1.59267	0.205272
PODXL	6.46216e-34	3.41571e-32	PODXL	2100	2.61421	0.452718
PPEF2	4.34292e-33	2.0086e-31	PPEF2	1751	2.75821	0.388468
PPP2R2B	4.77098e-09	3.02616e-08	PPP2R2B	1796	1.57707	0.332455
PPP3R1	3.26397e-24	7.87611e-23	PPP3R1	1771	2.69711	0.359143
PRCD	2.92959e-05	0.000126531	PRCD	1537	1.72724	0.291598
PRKAA2	3.62284e-08	2.1277e-07	PRKAA2	1380	1.59904	0.242175
PROM1	9.09229e-39	6.72829e-37	PROM1	2549	2.51149	0.521252
PRPH2	4.54337e-39	4.17907e-37	PRPH2	3672	2.33117	0.723558
PTP4A3	4.79961e-05	0.00019879	PTP4A3	1528	1.56945	0.280066
PTPN13	4.07675e-28	1.257e-26	PTPN13	2351	2.23474	0.47743
PXN	6.08453e-18	8.7712e-17	PXN	1235	2.26454	0.25832
ProSAPiP1	2.39035e-05	0.00010446	ProSAPiP1	1183	1.56676	0.216145
RAGE	2.84974e-16	3.76573e-15	RAGE	1720	2.00811	0.342339
RASSF2	1.09428e-29	3.68075e-28	RASSF2	2116	2.32794	0.422735
RAX2	1.45441e-17	2.00595e-16	RAX2	1097	2.49818	0.228007
RBP3	5.51515e-11	4.31114e-10	RBP3	4416	1.50053	0.7743
RCVRN	1.4638e-17	2.00595e-16	RCVRN	5552	1.65599	0.963097
RDH12	2.72193e-30	9.74628e-29	RDH12	1842	2.39631	0.369028
RDH8	1.39339e-16	1.86345e-15	RDH8	1451	2.08961	0.27743
REEP6	1.68399e-20	2.92067e-19	REEP6	2238	2.14885	0.436573
RGS9	1.89393e-13	1.73741e-12	RGS9	1888	1.71841	0.352883
RHO	3.87077e-36	2.38697e-34	RHO	5853	2.04998	0.998353
RHOT2	2.44979e-12	2.07577e-11	RHOT2	1112	2.11736	0.209226
RIMS2	5.32169e-10	3.73866e-09	RIMS2	3216	1.50902	0.581549
RNF213	1.4881e-13	1.38806e-12	RNF213	1296	1.98264	0.248435
ROM1	6.87546e-47	1.27196e-44	ROM1	5362	2.36525	0.951565
RP1	4.0955e-45	6.49429e-43	RP1	4685	2.32058	0.884349
RP1L1	3.18543e-21	5.70295e-20	RP1L1	1480	2.13359	0.29654
RPGRIP1	1.80576e-28	5.89529e-27	RPGRIP1	854	3.56777	0.200988
RPL11	1.0995e-07	6.35649e-07	RPL11	2100	1.50106	0.353871
RS1	1.27738e-18	1.93285e-17	RS1	1226	2.27316	0.242175
RTBDN	0.00838832	0.0204638	RTBDN	1061	1.6426	0.202965
SAG	5.11291e-32	2.10197e-30	SAG	5551	1.98566	0.973641
SCAMP5	1.57043e-06	7.95973e-06	SCAMP5	2110	1.50213	0.370346
SCAND1	1.88812e-08	1.13287e-07	SCAND1	1355	1.6457	0.242175
SCAPER	6.33741e-13	5.58296e-12	SCAPER	2899	1.63167	0.530478
SELK	3.10742e-10	2.23976e-09	SELK	3139	1.51082	0.552883
SLC16A1	1.60467e-08	9.68034e-08	SLC16A1	1626	1.59495	0.297199
SLC1A2	1.83181e-10	1.36463e-09	SLC1A2	1615	1.66277	0.299835
SLC24A1	1.65926e-33	8.37174e-32	SLC24A1	3498	2.14653	0.670511
SLC4A7	3.61387e-23	8.53488e-22	SLC4A7	3180	1.94711	0.624382
SLC6A6	2.90189e-21	5.28049e-20	SLC6A6	2516	2.24009	0.507414
SLC7A5	2.15783e-11	1.74831e-10	SLC7A5	1082	2.49726	0.230643
SNAR-E	1.75349e-35	9.73188e-34	SNAR-E	4590	2.19376	0.818122
SNHG6	2.97028e-05	0.000127791	SNHG6	1253	1.50213	0.209555
SORBS2	4.09388e-09	2.62671e-08	SORBS2	2010	1.56534	0.372323
SPTBN5	1.83831e-15	2.10363e-14	SPTBN5	1043	2.30394	0.21911
STARD7	2.18489e-05	9.62393e-05	STARD7	1213	1.51109	0.211532
SYNE2	7.979e-25	2.01288e-23	SYNE2	4339	1.87331	0.808237
TAOK3	7.44513e-09	4.61681e-08	TAOK3	1397	1.69465	0.258979
TMEM136	6.27877e-23	1.36656e-21	TMEM136	1422	2.28354	0.285338
TMEM237	5.10247e-18	7.45228e-17	TMEM237	2198	1.92996	0.424382
TOB2	4.51912e-05	0.000187874	TOB2	1113	1.5642	0.20659
TOP2B	2.20652e-14	2.20652e-13	TOP2B	3102	1.66381	0.568699
TRAK1	3.13545e-11	2.50385e-10	TRAK1	1313	1.82124	0.247446
TRIM36	1.18685e-08	7.31889e-08	TRIM36	1232	1.70767	0.224053
TTC39C	6.84834e-15	7.03858e-14	TTC39C	1423	2.07325	0.288633
TULP1	6.17294e-07	3.26284e-06	TULP1	1903	1.60139	0.356178
UBA3	1.26866e-05	5.84319e-05	UBA3	1264	1.50039	0.215157
UBR2	1.57516e-12	1.36596e-11	UBR2	2162	1.70616	0.377924
ULK1	2.30813e-11	1.85654e-10	ULK1	1246	1.95649	0.236903
UNC119	1.82806e-21	3.55991e-20	UNC119	4641	1.82954	0.840857
USH2A	5.2709e-39	4.17907e-37	USH2A	1440	2.97853	0.314992
USP10	2.17843e-08	1.30003e-07	USP10	1425	1.59998	0.249423
VOPP1	1.91153e-10	1.41454e-09	VOPP1	2028	1.78564	0.394728
WDR60	8.36e-06	3.98266e-05	WDR60	1182	1.5017	0.205931
WRB	5.0705e-11	3.99167e-10	WRB	1665	1.64058	0.298188
YPEL2	1.04593e-10	7.95193e-10	YPEL2	1759	1.72519	0.318616
ZMYND19	4.11834e-57	1.14284e-54	ZMYND19	2894	3.33514	0.628336
ZNF326	1.5015e-12	1.31233e-11	ZNF326	1922	1.73343	0.36145

## Sheet: rod_deg
	pval	qval	gene_short_name	num_cells_expressed	rod_diff	pct
NR2E3	2.49e-60	1.31e-57	NR2E3	2489	3.20174	0.563156
CNGB1	4.74e-56	1.67e-53	CNGB1	3976	2.70827	0.800217
PDE6A	1.17e-55	3.08e-53	PDE6A	5476	2.46674	0.979008
ROM1	1.34e-52	2.83e-50	ROM1	5362	2.47041	0.95295
CNGA1	5.28e-46	9.29e-44	CNGA1	2521	2.65838	0.520087
SNAR-E	9.23e-44	1.39e-41	SNAR-E	4590	2.37534	0.823742
ZMYND19	1.84e-43	2.42e-41	ZMYND19	2894	2.77844	0.618893
RHO	2.25e-40	2.63e-38	RHO	5853	2.12564	0.998552
GNAT1	6.66e-40	7.03e-38	GNAT1	5113	2.18657	0.929425
RP1	1.52e-39	1.46e-37	RP1	4685	2.17234	0.879479
SLC24A1	4.04e-38	3.55e-36	SLC24A1	3498	2.2457	0.677886
PDE6B	7e-37	5.68e-35	PDE6B	2625	2.61142	0.554832
PRPH2	1.84e-36	1.39e-34	PRPH2	3672	2.24547	0.720594
SAG	1.18e-35	8.31e-34	SAG	5551	2.04431	0.977199
AIPL1	7.04e-32	4.64e-30	AIPL1	5224	2.01264	0.925805
RASSF2	2.36e-31	1.47e-29	RASSF2	2116	2.35812	0.429244
PPEF2	7.21e-30	4.23e-28	PPEF2	1751	2.57401	0.385813
ABCA4	1.34e-29	7.45e-28	ABCA4	3478	2.07814	0.702135
PODXL	2.39e-28	1.26e-26	PODXL	2100	2.37166	0.443721
PDE6G	1.3e-27	6.52e-26	PDE6G	5807	1.86661	0.994933
RDH12	2.86e-27	1.37e-25	RDH12	1842	2.252	0.364459
CASZ1	9.15e-27	4.02e-25	CASZ1	2097	2.31025	0.42671
CAMSAP1	4.04e-26	1.64e-24	CAMSAP1	2278	2.16368	0.441187
SYNE2	7.17e-26	2.7e-24	SYNE2	4339	1.88887	0.813608
REEP6	9.5e-25	3.46e-23	REEP6	2238	2.31269	0.450235
USH2A	2.95e-24	1.04e-22	USH2A	1440	2.29901	0.297865
FAM161A	1.3e-23	4.41e-22	FAM161A	1698	2.09645	0.330438
PTPN13	1.12e-22	3.69e-21	PTPN13	2351	2.02427	0.460731
DDC	1.22e-22	3.92e-21	DDC	2589	1.96666	0.514658
ELOVL4	1.76e-22	5.47e-21	ELOVL4	2891	1.89566	0.532392
GNB1	1.37e-21	4.03e-20	GNB1	5263	1.77853	0.928339
RP1L1	2.16e-21	6.17e-20	RP1L1	1480	2.11893	0.290264
HMGN1	2.93e-21	8.15e-20	HMGN1	4403	1.82197	0.812161
KCNV2	7.85e-21	2.12e-19	KCNV2	3659	1.7981	0.687658
CDHR1	2.81e-20	7.4e-19	CDHR1	2233	2.00495	0.435758
ANKRD33	4.94e-20	1.27e-18	ANKRD33	1400	2.42198	0.293883
EPB41L2	5.36e-20	1.35e-18	EPB41L2	4188	1.79323	0.760043
PFKFB2	6.21e-20	1.52e-18	PFKFB2	1247	2.39054	0.259139
RCVRN	6.51e-20	1.56e-18	RCVRN	5552	1.71138	0.961998
PROM1	7.54e-20	1.77e-18	PROM1	2549	1.88493	0.493304
NTM	2.16e-19	4.95e-18	NTM	4359	1.82298	0.850163
PPP3R1	7.56e-19	1.7e-17	PPP3R1	1771	2.35273	0.344191
TMEM237	1.14e-17	2.5e-16	TMEM237	2198	1.9031	0.421643
IMPG2	1.3e-17	2.8e-16	IMPG2	2994	1.78426	0.561708
NRL	1.48e-17	3.13e-16	NRL	3088	1.88628	0.575461
UNC119	1.82e-17	3.76e-16	UNC119	4641	1.70661	0.830619
NEUROD1	3.43e-17	6.96e-16	NEUROD1	3291	1.75061	0.61274
DMD	4.74e-17	9.43e-16	DMD	2416	1.8014	0.460369
RDH8	7.49e-17	1.46e-15	RDH8	1451	2.08316	0.275425
TMEM136	1.17e-16	2.25e-15	TMEM136	1422	1.97169	0.271444
MAK	1.34e-16	2.53e-15	MAK	2826	1.82876	0.562432
GUCA1A	1.63e-16	3.01e-15	GUCA1A	4326	1.6685	0.775244
ARL4D	2.8e-16	5.09e-15	ARL4D	1913	1.93419	0.374593
KCNB1	2.91e-16	5.2e-15	KCNB1	1844	1.86871	0.353601
PDCD4	3.21e-16	5.64e-15	PDCD4	1600	2.09182	0.306913
LOC145837	5.4e-16	9.2e-15	LOC145837	1764	1.83363	0.344191
GNGT1	6.78e-16	1.12e-14	GNGT1	5214	1.61532	0.916033
ANO2	7.28e-16	1.18e-14	ANO2	1562	1.92059	0.303655
HK2	8.78e-16	1.4e-14	HK2	2564	1.83123	0.47738
TOP2B	1.26e-15	1.98e-14	TOP2B	3102	1.69819	0.56388
PCDH15	2.08e-15	3.23e-14	PCDH15	1206	2.01192	0.242852
SLC4A7	4.07e-15	6.13e-14	SLC4A7	3180	1.68323	0.604415
TTC39C	7.53e-15	1.12e-13	TTC39C	1423	2.05137	0.28954
SLC6A6	8.14e-15	1.19e-13	SLC6A6	2516	1.91504	0.487152
BCO2	8.87e-15	1.28e-13	BCO2	1050	2.18302	0.210279
EYS	9.17e-15	1.31e-13	EYS	1017	2.09972	0.207021
PHC3	1.41e-14	1.98e-13	PHC3	1966	1.78098	0.361202
RAGE	1.45e-14	2.01e-13	RAGE	1720	1.90566	0.332609
CABP4	1.87e-14	2.56e-13	CABP4	1923	1.79937	0.374231
HCN1	3.43e-14	4.58e-13	HCN1	2008	1.82941	0.379298
GPR160	4.06e-14	5.35e-13	GPR160	1054	2.14965	0.223308
KDM5B	4.34e-14	5.66e-13	KDM5B	2239	1.7199	0.405718
WRB	5.89e-14	7.58e-13	WRB	1665	1.75446	0.296417
PDC	7.5e-14	9.54e-13	PDC	2743	1.65768	0.519363
ADD1	1.01e-13	1.27e-12	ADD1	3324	1.67037	0.585233
SCAPER	2.54e-13	3.16e-12	SCAPER	2899	1.64017	0.522982
RAX2	2.59e-13	3.18e-12	RAX2	1097	2.15828	0.21245
MBTPS1	4.87e-13	5.84e-12	MBTPS1	2068	1.73942	0.380746
GOLGA3	8.38e-13	9.93e-12	GOLGA3	1800	1.76123	0.324285
AHI1	1.36e-12	1.59e-11	AHI1	3831	1.55254	0.705031
CABP5	3.12e-12	3.58e-11	CABP5	2973	1.62396	0.530945
RBP3	3.45e-12	3.92e-11	RBP3	4416	1.53372	0.771625
YPEL2	3.8e-12	4.26e-11	YPEL2	1759	1.78998	0.315961
DIP2A	4.12e-12	4.58e-11	DIP2A	1495	1.79615	0.281216
CRX	4.83e-12	5.31e-11	CRX	3400	1.60408	0.610206
OSBP2	5.83e-12	6.34e-11	OSBP2	1590	2.05988	0.30257
SPTBN5	8.4e-12	9.04e-11	SPTBN5	1043	2.01651	0.209917
UBR2	9.28e-12	9.89e-11	UBR2	2162	1.66728	0.370612
FZD3	1.64e-11	1.74e-10	FZD3	1471	1.75096	0.264567
GGA2	1.67e-11	1.74e-10	GGA2	1556	1.74856	0.281578
RS1	1.81e-11	1.87e-10	RS1	1226	1.84294	0.224032
LOC157627	2.6e-11	2.64e-10	LOC157627	3479	1.55599	0.63156
MPP4	2.59e-11	2.64e-10	MPP4	2511	1.60683	0.50561
PIK3R1	2.87e-11	2.85e-10	PIK3R1	2011	1.62592	0.35143
RGS9	2.86e-11	2.85e-10	RGS9	1888	1.62567	0.345277
FAIM	4.26e-11	4.13e-10	FAIM	1690	1.67406	0.314151
SELK	4.23e-11	4.13e-10	SELK	3139	1.53779	0.550489
ABCA7	6.08e-11	5.83e-10	ABCA7	1455	1.90444	0.268549
LPCAT1	6.86e-11	6.52e-10	LPCAT1	1051	2.39275	0.211003
AGPAT3	1.08e-10	1.01e-09	AGPAT3	1691	1.70568	0.298588
GUCA1B	1.49e-10	1.34e-09	GUCA1B	3171	1.55011	0.564966
RHOT2	3.96e-10	3.51e-09	RHOT2	1112	1.93219	0.200869
CLUL1	9.29e-10	8.03e-09	CLUL1	1950	1.65687	0.354325
HNRNPF	1.08e-09	9.3e-09	HNRNPF	1379	1.66381	0.242852
ARMC9	1.18e-09	1e-08	ARMC9	1273	1.9156	0.250814
DDB1	1.59e-09	1.33e-08	DDB1	2336	1.59943	0.422005
LMOD1	1.77e-09	1.47e-08	LMOD1	1181	1.69649	0.218603
EZH1	2.57e-09	2.12e-08	EZH1	1708	1.68241	0.309808
ULK1	3.21e-09	2.6e-08	ULK1	1246	1.80135	0.227289
SLC1A2	5.35e-09	4.31e-08	SLC1A2	1615	1.58674	0.293883
MIR210HG	5.8e-09	4.64e-08	MIR210HG	1495	1.65836	0.28194
VOPP1	1.09e-08	8.55e-08	VOPP1	2028	1.66916	0.376402
GRB10	1.17e-08	9.08e-08	GRB10	1594	1.67946	0.290264
PXN	1.2e-08	9.2e-08	PXN	1235	1.69544	0.238509
ZNF326	1.3e-08	9.9e-08	ZNF326	1922	1.55014	0.339848
EVL	1.36e-08	1.03e-07	EVL	1481	1.67359	0.254434
TUBB2C	1.92e-08	1.42e-07	TUBB2C	2969	1.50466	0.516468
C11orf48	3.31e-08	2.38e-07	C11orf48	1399	1.57627	0.247557
PPP2R2B	3.8e-08	2.71e-07	PPP2R2B	1796	1.53045	0.324285
SCAND1	4.33e-08	3.05e-07	SCAND1	1355	1.61878	0.239233
SLC7A5	4.6e-08	3.21e-07	SLC7A5	1082	2.07954	0.226203
CNKSR2	6.37e-08	4.38e-07	CNKSR2	1396	1.58039	0.247557
SLC16A1	8.13e-08	5.4e-07	SLC16A1	1626	1.55365	0.285197
TAOK3	1.3e-07	8.44e-07	TAOK3	1397	1.61227	0.247919
CACNA2D4	2.84e-07	1.78e-06	CACNA2D4	1509	1.5944	0.285197
TRAK1	3.57e-07	2.2e-06	TRAK1	1313	1.57688	0.233442
CPLX4	3.66e-07	2.24e-06	CPLX4	1931	1.50856	0.335505
PRKAA2	4.16e-07	2.52e-06	PRKAA2	1380	1.53477	0.231994
KCTD7	6.64e-07	3.94e-06	KCTD7	1196	1.63918	0.220413
PLOD2	9.85e-07	5.8e-06	PLOD2	1144	1.61555	0.20304
ARHGEF9	1.16e-06	6.76e-06	ARHGEF9	2022	1.51797	0.347087
RNF213	2.36e-06	1.33e-05	RNF213	1296	1.54189	0.230547
TRIM36	3.1e-06	1.71e-05	TRIM36	1232	1.54329	0.212812
SNHG6	4.66e-06	2.54e-05	SNHG6	1253	1.55699	0.204126
TMED2	5.15e-06	2.78e-05	TMED2	1318	1.5314	0.215346
PTP4A3	1.05e-05	5.27e-05	PTP4A3	1528	1.62404	0.277235
UBA3	1.13e-05	5.61e-05	UBA3	1264	1.50075	0.207383
PRCD	3.56e-05	0.000163944	PRCD	1537	1.70869	0.287369
RTBDN	0.0100749	0.0238318	RTBDN	1061	1.61773	0.201231

## Sheet: cone_deg
	pval	qval	gene_short_name	num_cells_expressed	Cone_diff	pct
RAB41	2.59e-100	4.94e-97	RAB41	305	85.212	0.628676
GNAT2	3.25e-34	3.09e-31	GNAT2	538	9.983	0.507353
TDRG1	2.63e-28	1.67e-25	TDRG1	319	13.5906	0.389706
ARR3	1.07e-23	5.12e-21	ARR3	2777	4.95114	0.871324
FAM190A	5.16e-20	1.62e-17	FAM190A	727	4.86075	0.448529
KCNB2	4.74e-20	1.62e-17	KCNB2	221	12.8023	0.301471
RGS20	5.94e-20	1.62e-17	RGS20	215	13.1736	0.253676
CC2D2A	2.22e-19	5.29e-17	CC2D2A	1735	5.59978	0.827206
RAB17	5.39e-19	1.14e-16	RAB17	169	29.1979	0.327206
GUCA1C	8.93e-19	1.7e-16	GUCA1C	1595	3.99072	0.632353
MPP4	6.58e-18	1.14e-15	MPP4	2511	3.38392	0.878676
GRK7	1.9e-17	3.02e-15	GRK7	135	21.3481	0.264706
COL4A3	2.88e-17	4.23e-15	COL4A3	1524	3.90785	0.643382
PFKFB3	2.81e-16	3.83e-14	PFKFB3	491	9.3652	0.485294
LIPG	2.93e-15	3.72e-13	LIPG	167	14.0675	0.227941
MLXIP	7.9e-15	9.42e-13	MLXIP	240	9.48736	0.231618
THRB	9.38e-15	1.05e-12	THRB	646	7.77278	0.466912
SLC24A4	1.64e-14	1.74e-12	SLC24A4	992	4.05927	0.525735
MSRA	4.52e-14	4.31e-12	MSRA	186	13.9077	0.261029
PLA2G5	4.39e-14	4.31e-12	PLA2G5	576	4.61529	0.389706
RHOBTB1	7.65e-14	6.95e-12	RHOBTB1	727	4.62688	0.404412
VCL	8.12e-14	7.04e-12	VCL	675	4.51785	0.341912
PDE6H	4.18e-13	3.47e-11	PDE6H	3375	2.55626	0.834559
TAPT1	5.81e-13	4.61e-11	TAPT1	1002	3.90631	0.488971
ELMO1	8.46e-13	6.46e-11	ELMO1	628	4.80944	0.327206
PPP4R4	1.22e-12	8.96e-11	PPP4R4	276	8.70296	0.283088
EYS	2.41e-12	1.7e-10	EYS	1017	3.67292	0.525735
LBH	5.34e-12	3.64e-10	LBH	1473	3.21398	0.639706
SNX18	5.67e-12	3.73e-10	SNX18	608	4.85965	0.319853
DPYSL3	8.08e-12	5.14e-10	DPYSL3	1778	3.03157	0.650735
KCNV2	1.1e-11	6.74e-10	KCNV2	3659	2.40986	0.922794
CHRNA3	1.29e-11	7.7e-10	CHRNA3	469	4.45753	0.275735
PRELID2	1.46e-11	8.43e-10	PRELID2	592	4.60749	0.415441
NEDD4L	3.01e-11	1.69e-09	NEDD4L	1266	3.15805	0.514706
GUCA1B	4.53e-11	2.47e-09	GUCA1B	3171	2.52502	0.886029
LOC646762	6.34e-11	3.36e-09	LOC646762	418	5.00891	0.231618
MPPED2	9.7e-11	5e-09	MPPED2	374	5.15476	0.264706
MAP6	1.31e-10	6.56e-09	MAP6	1236	3.12243	0.496324
SCN3A	1.81e-10	8.86e-09	SCN3A	502	7.45101	0.334559
DKFZP586I1420	2.09e-10	9.98e-09	DKFZP586I1420	464	6.2	0.308824
EGFLAM	2.36e-10	1.1e-08	EGFLAM	525	4.30074	0.371324
PEX5L	2.73e-10	1.24e-08	PEX5L	638	5.59758	0.444853
SDHAP3	3.67e-10	1.63e-08	SDHAP3	358	8.17672	0.286765
LOC157627	1.52e-09	6.57e-08	LOC157627	3479	2.30714	0.919118
ATP11A	2.1e-09	8.88e-08	ATP11A	738	3.69268	0.389706
ACTN1	2.27e-09	9.41e-08	ACTN1	670	4.23198	0.404412
AKAP9	2.37e-09	9.61e-08	AKAP9	4572	2.1485	0.952206
GPR98	2.57e-09	1.02e-07	GPR98	1047	3.13278	0.503676
PROM1	2.72e-09	1.06e-07	PROM1	2549	2.35366	0.805147
STRADB	3.56e-09	1.36e-07	STRADB	436	4.55728	0.301471
CEP104	5.1e-09	1.91e-07	CEP104	707	5.18453	0.488971
AHI1	1.13e-08	4.05e-07	AHI1	3831	2.11772	0.922794
LRRIQ1	1.38e-08	4.88e-07	LRRIQ1	754	3.03759	0.393382
DNAH7	1.82e-08	6.3e-07	DNAH7	385	4.60978	0.231618
EMB	2.46e-08	8.37e-07	EMB	826	3.19176	0.367647
PRTG	2.67e-08	8.92e-07	PRTG	647	3.36264	0.360294
DDHD1	2.83e-08	9.16e-07	DDHD1	948	2.94412	0.356618
RABL3	2.8e-08	9.16e-07	RABL3	778	3.24395	0.330882
MTX3	3.36e-08	1.07e-06	MTX3	526	3.9596	0.275735
MYLK	3.61e-08	1.13e-06	MYLK	444	3.78358	0.253676
SLC24A2	4.08e-08	1.25e-06	SLC24A2	1459	2.55396	0.481618
CEP164	4.66e-08	1.4e-06	CEP164	994	2.92569	0.459559
SLC44A1	4.7e-08	1.4e-06	SLC44A1	415	4.24512	0.290441
GDEP	6e-08	1.76e-06	GDEP	966	2.99674	0.334559
GRB10	8.58e-08	2.48e-06	GRB10	1594	2.6873	0.599265
RPGRIP1	1.09e-07	3.11e-06	RPGRIP1	854	3.20209	0.507353
LOC401321	1.13e-07	3.18e-06	LOC401321	395	4.54422	0.238971
PDC	1.52e-07	4.14e-06	PDC	2743	2.11364	0.764706
RAI14	2.04e-07	5.48e-06	RAI14	392	4.16744	0.202206
RNF144A	2.54e-07	6.72e-06	RNF144A	556	3.79826	0.257353
NPTX1	2.66e-07	6.94e-06	NPTX1	470	3.91672	0.283088
AMPD2	3.07e-07	7.61e-06	AMPD2	686	3.6375	0.397059
C20orf194	3.04e-07	7.61e-06	C20orf194	900	2.93439	0.419118
FRMD4B	2.98e-07	7.61e-06	FRMD4B	507	3.56618	0.305147
PTAR1	3.03e-07	7.61e-06	PTAR1	1192	2.56601	0.426471
AFF1	3.73e-07	9.1e-06	AFF1	1675	2.43978	0.602941
MAPKBP1	3.77e-07	9.1e-06	MAPKBP1	245	7.05619	0.220588
ITPR2	3.93e-07	9.36e-06	ITPR2	936	2.75519	0.426471
MAP2	5.94e-07	1.4e-05	MAP2	4544	1.93174	0.9375
CNGB3	6.06e-07	1.41e-05	CNGB3	329	5.4293	0.308824
EFHC1	6.73e-07	1.55e-05	EFHC1	507	3.45245	0.242647
DZIP3	7.99e-07	1.81e-05	DZIP3	1395	2.39012	0.529412
GNB3	8.87e-07	1.99e-05	GNB3	3867	2.05388	0.904412
INTU	1.01e-06	2.24e-05	INTU	1028	2.35861	0.371324
MEGF9	1.14e-06	2.49e-05	MEGF9	1812	2.2344	0.580882
ECHDC2	1.19e-06	2.54e-05	ECHDC2	949	2.85245	0.452206
RUFY3	1.18e-06	2.54e-05	RUFY3	3234	1.97356	0.794118
MCF2L	1.66e-06	3.51e-05	MCF2L	709	2.99884	0.279412
LOC100134229	1.81e-06	3.79e-05	LOC100134229	291	4.79467	0.202206
KIAA0182	2.01e-06	4.17e-05	KIAA0182	1455	2.33903	0.503676
PXN	2.13e-06	4.37e-05	PXN	1235	2.46089	0.459559
SATB1	2.19e-06	4.44e-05	SATB1	646	2.92213	0.246324
FSD1L	2.25e-06	4.52e-05	FSD1L	720	2.77834	0.360294
HEG1	2.35e-06	4.63e-05	HEG1	1012	2.48539	0.430147
LOC100216546	2.36e-06	4.63e-05	LOC100216546	494	3.52124	0.235294
C10orf58	2.84e-06	5.53e-05	C10orf58	1526	2.25158	0.533088
PIGS	2.91e-06	5.6e-05	PIGS	945	2.6212	0.341912
GPATCH1	3.25e-06	6.19e-05	GPATCH1	356	3.81844	0.224265
PCDH15	3.37e-06	6.36e-05	PCDH15	1206	2.32912	0.5
STK35	4e-06	7.48e-05	STK35	3211	1.93465	0.827206
MATN2	4.37e-06	8.09e-05	MATN2	394	3.82229	0.272059
ANKRD33B	4.59e-06	8.39e-05	ANKRD33B	1292	2.24538	0.470588
ATXN7	4.62e-06	8.39e-05	ATXN7	770	2.65639	0.294118
KIAA0020	4.78e-06	8.6e-05	KIAA0020	861	2.63797	0.356618
RAPGEF4	7.77e-06	0.000137191	RAPGEF4	412	3.87327	0.238971
RNF213	7.91e-06	0.000138436	RNF213	1296	2.32572	0.430147
SRRM4	9.11e-06	0.000157996	SRRM4	1349	2.24038	0.459559
B3GNT5	1.22e-05	0.000209964	B3GNT5	525	2.90416	0.25
LRBA	1.35e-05	0.000229463	LRBA	856	2.56896	0.341912
LOC283070	1.63e-05	0.000275161	LOC283070	1441	2.17951	0.496324
IKBKB	1.84e-05	0.000307267	IKBKB	461	3.3419	0.261029
PDE6C	1.92e-05	0.000316283	PDE6C	274	5.21778	0.238971
COTL1	1.96e-05	0.000319891	COTL1	471	3.09887	0.264706
CDHR1	2.01e-05	0.00032455	CDHR1	2233	1.97763	0.643382
MFSD11	2.18e-05	0.00035001	MFSD11	704	2.76052	0.261029
CCDC82	2.25e-05	0.000358013	CCDC82	1356	2.10073	0.452206
SEMA6D	3.02e-05	0.000472581	SEMA6D	561	2.84885	0.224265
RIMS2	3.22e-05	0.00049565	RIMS2	3216	1.81075	0.797794
ZNF83	3.26e-05	0.000497503	ZNF83	987	2.3326	0.363971
OPN1LW	3.85e-05	0.000576008	OPN1LW	1090	3.753	0.463235
USH2A	3.87e-05	0.000576008	USH2A	1440	2.03022	0.488971
CACNA2D4	4e-05	0.00059164	CACNA2D4	1509	2.18409	0.5
ABL2	5.62e-05	0.000824819	ABL2	671	2.65479	0.305147
AAK1	5.75e-05	0.000836428	AAK1	3141	1.8867	0.779412
GOLGA4	6.12e-05	0.000877701	GOLGA4	3695	1.7329	0.849265
KDM4C	6.36e-05	0.000905037	KDM4C	768	2.46984	0.3125
MYL4	7.32e-05	0.00102408	MYL4	390	3.09905	0.209559
PADI2	7.26e-05	0.00102408	PADI2	461	4.01083	0.286765
UBE2Q2	7.36e-05	0.00102408	UBE2Q2	738	2.46829	0.308824
WSB1	7.63e-05	0.00105388	WSB1	2692	1.82287	0.757353
CSPP1	8.84e-05	0.0012036	CSPP1	788	2.39836	0.279412
MACF1	9.53e-05	0.00128867	MACF1	3539	1.74067	0.816176
CAMSAP1	0.000101516	0.00136332	CAMSAP1	2278	1.83766	0.680147
NCBP1	0.000103229	0.00137663	NCBP1	726	2.44824	0.238971
XPO4	0.000104073	0.00137825	XPO4	440	2.74719	0.224265
KIAA0564	0.000130888	0.00171857	KIAA0564	856	2.35742	0.257353
PQLC1	0.000131574	0.00171857	PQLC1	446	3.69084	0.224265
PDK1	0.000136134	0.00176604	PDK1	1151	2.13483	0.363971
SNX29	0.000143672	0.00185124	SNX29	563	2.60083	0.242647
MYO3B	0.000157347	0.00201382	MYO3B	365	3.32684	0.209559
DARS	0.000163175	0.00206682	DARS	1556	1.95296	0.426471
FAM13AOS	0.000163834	0.00206682	FAM13AOS	493	2.86397	0.231618
MYO9B	0.000164738	0.00206682	MYO9B	715	2.72735	0.349265
ANKRD33	0.00016639	0.00207389	ANKRD33	1400	2.13481	0.522059
SLC7A2	0.000185822	0.00230106	SLC7A2	470	2.78781	0.235294
DST	0.000189511	0.0023316	DST	4491	1.63712	0.944853
MAK	0.00019239	0.00235184	MAK	2826	1.79719	0.786765
CATSPER2	0.000204725	0.00248669	CATSPER2	1018	2.40909	0.375
SLC4A7	0.000242906	0.00292149	SLC4A7	3180	1.70088	0.827206
RCBTB1	0.000247398	0.00293748	RCBTB1	649	2.50826	0.242647
RUNDC2A	0.000311194	0.00366325	RUNDC2A	450	2.36876	0.216912
TLCD2	0.00031387	0.00367208	TLCD2	498	2.44244	0.216912
LOC728613	0.000327417	0.00378415	LOC728613	378	4.30502	0.294118
SLC25A36	0.000370644	0.00420725	SLC25A36	1578	1.88018	0.466912
SSFA2	0.000377348	0.00425801	SSFA2	860	2.23301	0.275735
RBM41	0.000385279	0.00432193	RBM41	666	2.1868	0.209559
ETFDH	0.000408173	0.00455196	ETFDH	505	3.03947	0.213235
KIAA0556	0.000423963	0.00470057	KIAA0556	922	2.62347	0.419118
RD3	0.000453645	0.00500058	RD3	1013	2.20165	0.393382
RS1	0.000457069	0.00500937	RS1	1226	1.97974	0.426471
VPS13C	0.000473531	0.00516013	VPS13C	2234	1.75709	0.628676
KIAA0825	0.000498241	0.00536806	KIAA0825	669	2.78395	0.268382
RPGR	0.000546678	0.0058241	RPGR	931	2.13584	0.393382
BACE1	0.000569211	0.00596421	BACE1	953	2.09817	0.345588
HERC3	0.000564412	0.00596421	HERC3	1078	2.0927	0.393382
TP53BP2	0.000567247	0.00596421	TP53BP2	708	2.21648	0.257353
C2orf67	0.000613983	0.00634394	C2orf67	529	2.64498	0.227941
KIF2A	0.000615152	0.00634394	KIF2A	1120	1.93056	0.389706
WDR26	0.000628552	0.00644434	WDR26	773	2.13489	0.286765
RORA	0.000669972	0.00675998	RORA	2607	1.68858	0.702206
CASZ1	0.000690804	0.00693349	CASZ1	2097	1.76717	0.639706
GOLGA8B	0.00072104	0.00719907	GOLGA8B	774	2.25002	0.283088
ATXN1	0.00078944	0.00776012	ATXN1	997	1.95492	0.308824
WWC1	0.000788598	0.00776012	WWC1	307	3.41453	0.213235
ZBTB44	0.000895127	0.00875389	ZBTB44	826	2.00956	0.279412
GLCCI1	0.000931308	0.00906124	GLCCI1	618	2.18827	0.209559
PDE4D	0.000938377	0.00908368	PDE4D	805	2.0981	0.3125
IQGAP2	0.0009767	0.00935963	IQGAP2	781	2.08094	0.297794
CYTH1	0.0010027	0.00956073	CYTH1	1552	1.88991	0.455882
GNGT2	0.00101253	0.00960639	GNGT2	559	2.47993	0.261029
ATM	0.00129953	0.0122684	ATM	1402	1.8025	0.389706
NCRNA00201	0.00131924	0.012393	NCRNA00201	1427	1.80937	0.375
PWWP2A	0.00138992	0.012993	PWWP2A	855	1.9177	0.216912
LMOD1	0.00141279	0.0131424	LMOD1	1181	1.83803	0.426471
PDZD2	0.00148369	0.0137349	PDZD2	926	1.96223	0.334559
DCP2	0.00151342	0.0138804	DCP2	605	2.12221	0.231618
SMAD2	0.00159052	0.0145125	SMAD2	781	2.01669	0.257353
ZNF609	0.00162715	0.014776	ZNF609	594	2.30499	0.220588
RBM5	0.00164269	0.0148465	RBM5	1234	1.84995	0.404412
ARIH1	0.00167108	0.0150318	ARIH1	764	2.14571	0.202206
GUK1	0.00169693	0.0151927	GUK1	3717	1.58489	0.849265
DAAM1	0.00174943	0.0154452	DAAM1	1485	1.76298	0.419118
PPP3CC	0.0018148	0.0159485	PPP3CC	841	2.09231	0.297794
USP34	0.0018259	0.0159724	USP34	2012	1.68473	0.551471
MRPS25	0.00188648	0.0162783	MRPS25	1030	1.8621	0.356618
SFMBT2	0.00187355	0.0162783	SFMBT2	594	2.26064	0.283088
FZD3	0.00208387	0.0178204	FZD3	1471	1.74029	0.477941
PLS1	0.00212771	0.0181141	PLS1	558	2.18534	0.209559
NBEA	0.0021519	0.0182386	NBEA	1994	1.65849	0.566176
C18orf1	0.00228438	0.0191908	C18orf1	504	2.30369	0.235294
STARD7	0.00234944	0.0196115	STARD7	1213	1.87841	0.360294
TULP4	0.00235503	0.0196115	TULP4	1230	1.87871	0.360294
ARMC9	0.00240633	0.0199516	ARMC9	1273	1.98243	0.511029
ABCC5	0.00243645	0.0200772	ABCC5	1508	1.73923	0.518382
RALGAPA1	0.00244254	0.0200772	RALGAPA1	1055	2.07689	0.375
SIK3	0.00255981	0.0208614	SIK3	829	1.98232	0.272059
GUCA1A	0.00259175	0.0209427	GUCA1A	4326	1.51439	0.919118
NLK	0.00258781	0.0209427	NLK	1443	1.77427	0.459559
ANKRD36	0.00269662	0.021607	ANKRD36	1679	1.81839	0.488971
ARGLU1	0.00268595	0.021607	ARGLU1	3042	1.56401	0.702206
WDR47	0.00271507	0.0216638	WDR47	979	1.87669	0.319853
YTHDC2	0.00280951	0.0223239	YTHDC2	1127	1.83516	0.371324
PLEKHB1	0.00293002	0.0230794	PLEKHB1	3687	1.52947	0.849265
CCDC146	0.0029925	0.0233881	CCDC146	968	1.95278	0.375
HIF1A	0.00303572	0.0236291	HIF1A	2763	1.57763	0.6875
COBLL1	0.00310653	0.0240819	COBLL1	1325	1.73805	0.415441
SCN2A	0.00316318	0.0243826	SCN2A	1058	1.78019	0.356618
TNRC6C	0.00318368	0.0243826	TNRC6C	1466	1.68369	0.411765
USP9Y	0.00317741	0.0243826	USP9Y	1027	1.89549	0.305147
MEF2C	0.00324627	0.0247625	MEF2C	1621	1.69281	0.470588
SCAI	0.00341351	0.0259345	SCAI	899	1.90736	0.253676
UBR4	0.00346545	0.0262246	UBR4	1418	1.84577	0.419118
ZNF529	0.0037808	0.028164	ZNF529	787	1.95677	0.235294
MECP2	0.00392427	0.029119	MECP2	1461	1.82871	0.389706
KPNA3	0.00416395	0.030541	KPNA3	924	1.81414	0.283088
SLC6A6	0.00415782	0.030541	SLC6A6	2516	1.68606	0.713235
PYGB	0.00431145	0.0315017	PYGB	907	1.91267	0.268382
WLS	0.00450118	0.0325142	WLS	736	2.23677	0.246324
PCBP4	0.00459709	0.0329573	PCBP4	2177	2.03339	0.724265
C6orf191	0.00480439	0.0340594	C6orf191	570	2.13927	0.246324
USP32	0.00490213	0.0346236	USP32	1081	1.82756	0.404412
LIMA1	0.00494311	0.0347842	LIMA1	820	1.79173	0.297794
TRAK1	0.00507195	0.0355596	TRAK1	1313	1.72393	0.389706
BCO2	0.00541237	0.0375113	BCO2	1050	1.82214	0.408088
EPB41	0.00542901	0.0375113	EPB41	1974	1.5644	0.511029
ECT2	0.00560893	0.0384757	ECT2	367	2.39185	0.205882
CACNB2	0.00565121	0.0386267	CACNB2	1134	1.76655	0.367647
TAF9B	0.00634887	0.0424818	TAF9B	966	1.7775	0.323529
HKR1	0.0064673	0.0430566	HKR1	1431	1.67424	0.433824
MIER1	0.00647993	0.0430566	MIER1	1050	1.74383	0.268382
COL4A4	0.00659964	0.0433983	COL4A4	673	1.9594	0.213235
FHOD3	0.00673156	0.0441137	FHOD3	534	2.17186	0.231618
SLC12A2	0.0069749	0.0453964	SLC12A2	937	1.85384	0.323529
CABP4	0.00701585	0.0455076	CABP4	1923	1.57664	0.5
CRB1	0.00707221	0.0457177	CRB1	754	1.92781	0.209559
DIMT1L	0.00722306	0.0462227	DIMT1L	865	2.07935	0.334559
SORL1	0.00721169	0.0462227	SORL1	1403	1.61009	0.4375
ADCY1	0.0076484	0.0486184	ADCY1	1825	1.58221	0.555147
VPS37A	0.00763183	0.0486184	VPS37A	1119	1.72825	0.290441
FAM120A	0.00788104	0.0489862	FAM120A	803	1.80574	0.220588
LRRC39	0.00780804	0.0489862	LRRC39	529	2.26496	0.202206
RIMKLA	0.00788609	0.0489862	RIMKLA	1040	1.75883	0.268382
TMEM136	0.00777262	0.0489862	TMEM136	1422	1.61889	0.426471
TTC8	0.00785066	0.0489862	TTC8	685	1.96416	0.235294
TRIM33	0.00795588	0.0492593	TRIM33	1008	1.75239	0.246324

## Sheet: BC_deg
	pval	qval	gene_short_name	num_cells_expressed	BC_diff	pct
GRM6	2.41e-298	3.31e-295	GRM6	1104	21.5076	0.533036
LRTM1	3.97e-121	2.73e-118	LRTM1	1415	6.52937	0.582143
NETO1	3.18e-111	1.46e-108	NETO1	739	11.7393	0.364286
TRPM1	2.56e-93	8.8e-91	TRPM1	966	7.3827	0.45
TMEM215	6.18e-66	1.7e-63	TMEM215	949	5.52086	0.402679
SERPINI1	3.98e-60	9.11e-58	SERPINI1	1217	4.58411	0.417857
ABCD2	4.23e-59	8.31e-57	ABCD2	505	7.07414	0.20625
PLXDC1	3.11e-53	5.35e-51	PLXDC1	1112	5.0961	0.436607
CA10	1.72e-49	2.63e-47	CA10	876	4.92256	0.363393
CHN2	5.46e-45	7.51e-43	CHN2	1075	4.35647	0.4125
ISL1	1.92e-42	2.4e-40	ISL1	827	4.68134	0.295536
IGF1	3.12e-39	3.58e-37	IGF1	546	5.21881	0.241071
SLC24A4	3.56e-39	3.76e-37	SLC24A4	992	4.0142	0.357143
GABRA1	4.36e-38	4.28e-36	GABRA1	1015	3.70569	0.366964
GRIK1	6.85e-36	6.28e-34	GRIK1	606	5.09648	0.234821
SLC4A10	1.77e-35	1.52e-33	SLC4A10	1224	3.62045	0.436607
DLG2	6.42e-34	4.9e-32	DLG2	1303	3.44012	0.434821
ST18	6.15e-34	4.9e-32	ST18	512	5.10987	0.234821
CXCL14	1.63e-33	1.18e-31	CXCL14	804	3.73321	0.266964
FSTL5	2.01e-33	1.38e-31	FSTL5	2472	2.62279	0.640179
KCNMA1	3.17e-30	2.08e-28	KCNMA1	1477	2.88458	0.4625
CADPS	3.37e-30	2.1e-28	CADPS	2215	2.66334	0.642857
NEUROD4	1.16e-28	6.92e-27	NEUROD4	742	3.58113	0.284821
AANAT	1.45e-28	8.29e-27	AANAT	724	4.0286	0.274107
CAMK2B	2.65e-26	1.46e-24	CAMK2B	1439	2.78783	0.415179
PTPRD	9.4e-24	4.97e-22	PTPRD	1181	2.8008	0.375893
EDIL3	6.49e-23	3.3e-21	EDIL3	766	3.1431	0.24375
VSX2	8.17e-22	4.01e-20	VSX2	884	3.41589	0.308929
SLC38A1	1.13e-21	5.33e-20	SLC38A1	3134	2.09936	0.716071
BCAT1	1.73e-20	7.68e-19	BCAT1	1439	2.46808	0.378571
RGS16	2.84e-20	1.22e-18	RGS16	1828	2.22541	0.494643
GRIA2	1.95e-19	8.14e-18	GRIA2	1662	2.32285	0.480357
CCDC136	2.96e-19	1.19e-17	CCDC136	1385	2.72905	0.408929
CNTN4	4.93e-19	1.93e-17	CNTN4	842	2.82643	0.274107
LPHN2	1.86e-18	7.1e-17	LPHN2	646	3.20408	0.226786
GUCY1A3	3.76e-18	1.4e-16	GUCY1A3	1164	2.42801	0.320536
EFR3A	3.73e-17	1.28e-15	EFR3A	2556	2.01041	0.611607
CDR1	7.2e-17	2.41e-15	CDR1	3160	1.87895	0.673214
SYNE1	1.52e-16	4.98e-15	SYNE1	2649	1.96087	0.630357
ITM2C	1.2e-15	3.76e-14	ITM2C	1454	2.38393	0.361607
MFSD4	2.16e-15	6.61e-14	MFSD4	892	2.65615	0.269643
GNAO1	2.42e-15	7.24e-14	GNAO1	1661	2.33322	0.447321
TCF4	3.16e-15	9.23e-14	TCF4	1730	2.08088	0.419643
MAP7	4.94e-15	1.41e-13	MAP7	2008	2.20989	0.559821
SLC1A7	5.54e-15	1.55e-13	SLC1A7	1133	2.5136	0.339286
HHATL	1e-14	2.75e-13	HHATL	679	2.9529	0.249107
B4GALT6	5.28e-14	1.39e-12	B4GALT6	812	2.53367	0.220536
BID	9.4e-14	2.35e-12	BID	1218	2.38581	0.35
PRKCB	3.29e-13	7.8e-12	PRKCB	1068	2.15421	0.251786
SGK494	4.08e-12	8.62e-11	SGK494	1242	2.12752	0.307143
TRNP1	2.33e-11	4.51e-10	TRNP1	720	2.87689	0.246429
DGKE	4.43e-11	8.34e-10	DGKE	1925	1.79771	0.46875
RUNX1T1	8.83e-11	1.6e-09	RUNX1T1	839	2.1778	0.255357
NRXN3	1.49e-10	2.62e-09	NRXN3	1682	1.83268	0.416964
GABRG2	4.7e-10	7.87e-09	GABRG2	1051	2.02357	0.276786
SLC23A2	6.54e-10	1.07e-08	SLC23A2	2452	1.77451	0.564286
ATP2B1	1.23e-09	1.99e-08	ATP2B1	2554	1.66479	0.540179
KIAA1107	1.82e-09	2.84e-08	KIAA1107	1821	1.75244	0.435714
PER3	2.35e-09	3.62e-08	PER3	2232	1.76266	0.516964
GUCY1B3	2.8e-09	4.28e-08	GUCY1B3	1138	1.84984	0.274107
THSD7A	3.19e-09	4.71e-08	THSD7A	963	1.92553	0.250893
ZNF385B	3.63e-09	5.2e-08	ZNF385B	1087	2.00953	0.271429
CPLX3	4.07e-09	5.76e-08	CPLX3	2046	1.71159	0.474107
OTX2	5.35e-09	7.43e-08	OTX2	2199	1.65969	0.50625
FMN1	7.1e-09	9.76e-08	FMN1	1473	1.82248	0.341071
PCDH9	8.06e-09	1.09e-07	PCDH9	2498	1.57705	0.5375
CCDC88A	1.25e-08	1.62e-07	CCDC88A	2485	1.61533	0.51875
TTN	1.3e-08	1.65e-07	TTN	1260	1.81444	0.266071
PLCB4	2.47e-08	3.06e-07	PLCB4	967	1.87776	0.247321
SORL1	6.51e-08	7.92e-07	SORL1	1403	1.69119	0.298214
H1F0	6.78e-08	8.17e-07	H1F0	1027	1.91414	0.244643
HLF	7.81e-08	9.25e-07	HLF	1558	1.70884	0.3875
SPARC	8.41e-08	9.79e-07	SPARC	1051	1.85803	0.238393
NPTN	1.29e-07	1.49e-06	NPTN	1835	1.64878	0.394643
APC	1.68e-07	1.9e-06	APC	2823	1.51163	0.588393
SYT4	3.83e-07	4.14e-06	SYT4	1514	1.62954	0.315179
CRY2	7.88e-07	8.4e-06	CRY2	1262	1.73758	0.311607
STXBP3	8.64e-07	9.06e-06	STXBP3	816	1.81944	0.209821
NCRNA00099	9.45e-07	9.84e-06	NCRNA00099	962	1.69918	0.225
SCN2A	1.84e-06	1.83e-05	SCN2A	1058	1.67927	0.2625
OSBPL9	1.95e-06	1.93e-05	OSBPL9	1139	1.70763	0.275893
PCP2	3.25e-06	3.13e-05	PCP2	1408	2.2354	0.358929
BCL2L13	3.39e-06	3.24e-05	BCL2L13	1236	1.66061	0.282143
DOK6	3.78e-06	3.58e-05	DOK6	1054	1.6879	0.277679
ZFHX4	4.22e-06	3.91e-05	ZFHX4	1050	1.62428	0.2125
ITGAV	6.49e-06	5.83e-05	ITGAV	1945	1.5339	0.438393
RYR2	7.92e-06	6.98e-05	RYR2	1017	1.66747	0.241964
PUM2	1.04e-05	9e-05	PUM2	1779	1.5254	0.4
LPGAT1	1.2e-05	0.000103026	LPGAT1	1519	1.54599	0.351786
CYLD	1.5e-05	0.000126506	CYLD	1091	1.6267	0.238393
NRCAM	1.98e-05	0.000164669	NRCAM	1752	1.50669	0.382143
NLK	2.39e-05	0.00019447	NLK	1443	1.5626	0.313393
NEBL	3.21e-05	0.000254637	NEBL	1161	1.60427	0.283929
PLCD4	5.27e-05	0.000409407	PLCD4	1387	1.54863	0.298214
ARHGAP21	0.000106263	0.000780774	ARHGAP21	1415	1.53067	0.313393
FGF12	0.000113641	0.000826152	FGF12	1035	1.53406	0.236607
TOB1	0.000126087	0.000897636	TOB1	1082	1.60455	0.244643
CAMK2N1	0.000162842	0.00114741	CAMK2N1	1071	1.54926	0.238393
PPP3CA	0.000198811	0.00135904	PPP3CA	1187	1.51184	0.247321
SYNGR1	0.00167657	0.00896513	SYNGR1	1248	1.5092	0.285714
APLP1	0.00214048	0.0112683	APLP1	867	1.6414	0.204464

## Sheet: MG_deg
	pval	qval	gene_short_name	num_cells_expressed	MG_diff	pct
WIF1	1.94e-118	2.49e-115	WIF1	3008	6.22977	0.91625
TF	2.43e-110	1.56e-107	TF	5602	4.77655	0.9975
KDR	3.23e-106	1.38e-103	KDR	1446	7.67199	0.66125
FOS	2.23e-105	7.17e-103	FOS	1255	7.57695	0.5275
SLC1A3	3.87e-93	9.96e-91	SLC1A3	1765	6.4708	0.71375
SPP1	1.68e-92	3.61e-90	SPP1	3721	4.56008	0.87375
HES1	2.44e-92	4.49e-90	HES1	2139	7.29405	0.7775
DUSP1	4.08e-72	6.57e-70	DUSP1	1319	5.50249	0.5475
FRZB	1.24e-69	1.77e-67	FRZB	2987	4.22184	0.81375
HKDC1	5.78e-66	7.44e-64	HKDC1	488	11.2549	0.34875
RGR	7.77e-60	9.09e-58	RGR	1900	4.54756	0.68625
ABI3BP	2.93e-58	3.14e-56	ABI3BP	867	6.71354	0.4325
GPM6B	3.97e-58	3.93e-56	GPM6B	2171	4.0954	0.66625
SLC2A1	1.42e-52	1.31e-50	SLC2A1	2377	3.95006	0.7125
AQP4	8.25e-51	7.08e-49	AQP4	1162	4.77667	0.465
GLUL	1.09e-49	8.74e-48	GLUL	5439	3.08056	0.99
EGF	2.27e-48	1.72e-46	EGF	358	11.4255	0.2625
CP	2.52e-46	1.81e-44	CP	811	5.62605	0.39125
SULF1	8.73e-46	5.92e-44	SULF1	948	5.13858	0.41125
F3	1.95e-44	1.26e-42	F3	642	6.96666	0.34375
BTG2	3.91e-44	2.4e-42	BTG2	827	5.73593	0.365
TMEM2	1.65e-42	9.66e-41	TMEM2	383	11.1788	0.24125
MEGF10	4.57e-42	2.56e-40	MEGF10	335	12.5575	0.21125
TRDN	4.32e-41	2.32e-39	TRDN	1515	3.71855	0.58
CHL1	3.15e-40	1.62e-38	CHL1	332	8.21263	0.20625
RASGRP1	4.97e-39	2.46e-37	RASGRP1	589	6.0043	0.3075
EFEMP1	5.54e-38	2.64e-36	EFEMP1	457	7.62043	0.2625
MYO3A	6.08e-38	2.8e-36	MYO3A	322	10.1474	0.21
STAC2	8.02e-38	3.56e-36	STAC2	1167	5.35616	0.4725
ID2	8.84e-38	3.79e-36	ID2	507	5.97677	0.25375
PYGL	2.19e-37	9.09e-36	PYGL	632	5.77227	0.3325
VEGFA	8.58e-37	3.45e-35	VEGFA	2667	3.39999	0.745
SIK1	8.87e-37	3.46e-35	SIK1	583	7.18974	0.3025
C9orf3	2.1e-35	7.97e-34	C9orf3	448	6.95519	0.21875
SPOCK1	1.95e-34	7.18e-33	SPOCK1	696	4.42984	0.2675
COL4A3	2.98e-34	1.06e-32	COL4A3	1524	3.57346	0.5575
PRSS35	5.34e-33	1.86e-31	PRSS35	617	4.90933	0.29125
IGFBP5	2.26e-31	7.65e-30	IGFBP5	991	4.55633	0.375
FLT1	3.36e-31	1.08e-29	FLT1	981	4.09484	0.3825
HIF3A	3.32e-31	1.08e-29	HIF3A	279	15.9576	0.2125
SPON1	4.18e-31	1.31e-29	SPON1	765	4.4068	0.3275
EDNRB	1.94e-29	5.95e-28	EDNRB	390	6.20625	0.20375
GPX3	5.82e-29	1.74e-27	GPX3	5062	2.61378	0.9525
DKK3	7.12e-29	2.08e-27	DKK3	2535	2.8658	0.6775
COL24A1	1.72e-28	4.92e-27	COL24A1	268	10.1839	0.2075
GPR37	1.76e-28	4.93e-27	GPR37	831	3.93049	0.33
ABCA8	7.6e-27	2.08e-25	ABCA8	507	6.29802	0.23125
CRYAA	2.42e-25	6.48e-24	CRYAA	1736	2.96048	0.49375
COL4A4	3.93e-25	1.03e-23	COL4A4	673	4.38503	0.2725
CLU	2.21e-24	5.68e-23	CLU	5283	2.42379	0.96875
PGM2	2.36e-22	5.95e-21	PGM2	412	5.21896	0.20125
BHLHE40	6.01e-22	1.49e-20	BHLHE40	1846	2.88683	0.55625
RLBP1	8.66e-22	2.1e-20	RLBP1	1780	2.8516	0.63
SLC15A4	1.74e-21	4.14e-20	SLC15A4	680	3.82496	0.27375
SLITRK2	2.21e-21	5.17e-20	SLITRK2	457	4.80122	0.2575
LAMP2	2.82e-20	6.48e-19	LAMP2	1031	3.09011	0.3375
CD9	3.24e-20	7.32e-19	CD9	617	3.9414	0.26625
VIM	1.02e-19	2.26e-18	VIM	2926	2.26003	0.715
ATP2B4	1.52e-19	3.32e-18	ATP2B4	982	3.01221	0.36
PTPRZ1	5.64e-19	1.21e-17	PTPRZ1	597	3.58456	0.25875
NEAT1	1.63e-18	3.44e-17	NEAT1	2232	2.3356	0.58375
CRYAB	5.56e-17	1.14e-15	CRYAB	1592	2.37706	0.44375
ASAH1	1.95e-16	3.93e-15	ASAH1	2177	2.33425	0.52875
HLA-E	2.83e-16	5.61e-15	HLA-E	681	3.06608	0.25125
CLGN	2.88e-16	5.62e-15	CLGN	580	3.35161	0.2175
TRH	2.24e-15	4.3e-14	TRH	1122	2.91885	0.34125
ERBB2IP	4.82e-15	9.12e-14	ERBB2IP	850	3.02326	0.3025
IFITM3	1.98e-14	3.7e-13	IFITM3	1082	2.33135	0.3225
PCSK2	2.93e-14	5.39e-13	PCSK2	1066	2.7057	0.335
CEBPD	7.73e-14	1.4e-12	CEBPD	578	3.64603	0.22375
UACA	2.74e-13	4.9e-12	UACA	543	3.11851	0.20375
LGR4	2.82e-13	4.98e-12	LGR4	884	2.63111	0.32
DCLK1	6.03e-13	1.05e-11	DCLK1	607	2.93047	0.20625
ARHGAP29	7.91e-13	1.36e-11	ARHGAP29	996	2.70922	0.33625
CA2	1.85e-12	3.1e-11	CA2	2208	2.01258	0.5475
KIAA1217	3.55e-12	5.85e-11	KIAA1217	651	2.86376	0.27375
C1orf61	8.49e-12	1.38e-10	C1orf61	1298	2.13937	0.41
SLN	8.97e-12	1.44e-10	SLN	1269	2.03568	0.31625
GOLIM4	1.15e-11	1.82e-10	GOLIM4	1030	2.33792	0.315
ZFP36L1	1.37e-11	2.13e-10	ZFP36L1	765	2.78712	0.26875
AMD1	1.45e-11	2.23e-10	AMD1	1214	2.28424	0.3275
CTNNA2	3.7e-11	5.61e-10	CTNNA2	1115	2.29374	0.36125
CNN3	1e-10	1.5e-09	CNN3	1314	2.14062	0.41125
RDH10	1.45e-10	2.15e-09	RDH10	546	2.84446	0.20625
GADD45B	2.01e-10	2.91e-09	GADD45B	897	2.41687	0.3025
MT2A	3.32e-10	4.7e-09	MT2A	712	2.67456	0.2175
ELOVL5	3.69e-10	5.14e-09	ELOVL5	639	2.7709	0.2025
LAPTM4A	5.33e-10	7.08e-09	LAPTM4A	772	2.43714	0.23
ARHGAP32	6.87e-10	8.93e-09	ARHGAP32	1108	2.12118	0.30375
2019-09-08	6.81e-10	8.93e-09	2019-09-08	1112	2.23558	0.33
CTNNB1	9.58e-10	1.23e-08	CTNNB1	1103	2.41777	0.3
RASD1	2.43e-09	3.06e-08	RASD1	726	3.28025	0.24625
ARRDC3	2.45e-09	3.07e-08	ARRDC3	1525	1.95995	0.4
BCL6	2.66e-09	3.29e-08	BCL6	831	2.60933	0.27375
NIN	2.73e-09	3.35e-08	NIN	1438	1.93472	0.39
SYT11	3.65e-09	4.43e-08	SYT11	2231	1.79797	0.52125
SYNM	8.75e-09	1.04e-07	SYNM	982	2.02771	0.27875
NTRK2	9.26e-09	1.09e-07	NTRK2	1014	2.02917	0.29625
RASSF4	9.4e-09	1.1e-07	RASSF4	1146	1.99124	0.32
GFAP	1.72e-08	1.97e-07	GFAP	667	2.38093	0.20375
ZFAND5	1.77e-08	2.01e-07	ZFAND5	1757	1.82998	0.43375
RCN1	1.9e-08	2.14e-07	RCN1	716	2.52986	0.22625
GPM6A	6.89e-08	7.65e-07	GPM6A	2087	1.74095	0.475
SLC2A3	1.06e-07	1.15e-06	SLC2A3	1613	1.85121	0.38625
FGF9	1.78e-07	1.9e-06	FGF9	1019	1.8978	0.265
ID3	3.02e-07	3.13e-06	ID3	529	3.43579	0.2275
SAT1	3.65e-07	3.72e-06	SAT1	1399	1.80443	0.3375
NCAM1	3.7e-07	3.75e-06	NCAM1	2750	1.62572	0.62375
KIAA1147	4.28e-07	4.3e-06	KIAA1147	738	2.04235	0.20875
CYP4V2	5.71e-07	5.61e-06	CYP4V2	807	2.08827	0.22875
KIAA1826	6.87e-07	6.7e-06	KIAA1826	949	1.8926	0.26625
ARHGAP21	1.33e-06	1.26e-05	ARHGAP21	1415	1.80362	0.325
RDH11	1.35e-06	1.28e-05	RDH11	1613	1.69695	0.39
ADD3	2.56e-06	2.33e-05	ADD3	2296	1.59368	0.52375
RGS16	2.73e-06	2.45e-05	RGS16	1828	1.59512	0.4075
RARRES2	3.55e-06	3.15e-05	RARRES2	827	1.92553	0.22
SOX4	5.12e-06	4.45e-05	SOX4	804	1.84768	0.21375
ASPH	5.4e-06	4.63e-05	ASPH	3078	1.52979	0.6425
C7orf68	5.37e-06	4.63e-05	C7orf68	1322	1.65727	0.2825
DACH1	5.61e-06	4.75e-05	DACH1	746	1.86289	0.22625
AGL	5.98e-06	4.97e-05	AGL	995	1.80409	0.25375
RHOBTB3	1.08e-05	8.65e-05	RHOBTB3	991	1.74484	0.265
CRB1	1.31e-05	0.000102197	CRB1	754	1.95091	0.205
FABP7	1.48e-05	0.000113644	FABP7	727	1.85866	0.20625
ITGAV	1.89e-05	0.0001408	ITGAV	1945	1.5846	0.41375
C9orf72	2.07e-05	0.000151115	C9orf72	908	1.79029	0.2275
JUNB	2.49e-05	0.000179723	JUNB	912	2.63901	0.3025
ZDHHC21	3.37e-05	0.000239721	ZDHHC21	1048	1.73228	0.22125
NFIB	3.78e-05	0.00026461	NFIB	767	1.78862	0.20875
IRF2BP2	3.82e-05	0.000266058	IRF2BP2	1150	1.66916	0.28625
JUN	4.64e-05	0.000320905	JUN	965	1.92659	0.27
NFIA	4.87e-05	0.000333504	NFIA	878	1.76776	0.2375
ZBTB20	5.61e-05	0.000378239	ZBTB20	1164	1.6963	0.26375
EPAS1	6.34e-05	0.000422487	EPAS1	1208	1.62194	0.2975
REV3L	8.8e-05	0.000575036	REV3L	1845	1.51274	0.4025
KLHL8	0.000180299	0.00109974	KLHL8	906	1.66721	0.2525
MT1X	0.000193377	0.00116227	MT1X	1203	1.68817	0.3075
MLLT4	0.000460178	0.00253098	MLLT4	1213	1.57298	0.29375
TOB1	0.000490866	0.00268828	TOB1	1082	1.62686	0.26375
ZNF395	0.000755522	0.00400147	ZNF395	922	1.6154	0.22875
TRIB2	0.000776	0.00407638	TRIB2	1286	1.55901	0.29
KLF9	0.000903726	0.00467106	KLF9	899	1.61564	0.22875
CCNL1	0.00116728	0.00589133	CCNL1	1155	1.51804	0.25125
HLA-A	0.00151759	0.00734261	HLA-A	1241	1.52033	0.25875
ANKRD28	0.0018795	0.00879607	ANKRD28	992	1.52097	0.21125
TUBB2B	0.00309199	0.0138173	TUBB2B	1148	1.56215	0.28375
DDIT4	0.00856707	0.0316834	DDIT4	1893	1.58706	0.40625

## Sheet: AC_deg
	pval	qval	gene_short_name	num_cells_expressed	AC_diff	pct
GAD1	3.3e-76	6.35e-73	GAD1	634	12.5743	0.491765
CARTPT	3.58e-73	3.45e-70	CARTPT	481	12.3486	0.310588
SLC6A1	6.67e-41	4.28e-38	SLC6A1	675	8.6238	0.451765
TFAP2B	8.93e-39	4.3e-36	TFAP2B	842	7.10921	0.491765
TFAP2A	3.55e-32	1.37e-29	TFAP2A	333	11.526	0.298824
SCG2	6.4e-30	2.05e-27	SCG2	1262	4.93193	0.428235
HMP19	9.19e-23	2.53e-20	HMP19	581	5.69228	0.331765
ODZ1	5.94e-20	1.43e-17	ODZ1	340	6.44783	0.221176
GABRG1	3.92e-17	8.4e-15	GABRG1	308	6.11289	0.209412
PAM	4.7e-16	9.04e-14	PAM	819	3.61816	0.364706
MEG3	5.97e-16	1.05e-13	MEG3	1068	4.4237	0.463529
LPHN3	7.39e-16	1.19e-13	LPHN3	352	5.4063	0.228235
CELF4	7.81e-15	1.16e-12	CELF4	2023	2.95069	0.710588
GAD2	2.35e-14	3.23e-12	GAD2	277	6.80938	0.230588
EPHA7	9.18e-14	1.18e-11	EPHA7	386	5.6773	0.214118
SRGAP3	1.24e-13	1.49e-11	SRGAP3	1280	2.86682	0.451765
CAMKV	1.7e-13	1.92e-11	CAMKV	363	6.2195	0.291765
HMGCR	1.37e-12	1.46e-10	HMGCR	978	3.05776	0.381176
PEG3	1.8e-12	1.82e-10	PEG3	996	2.93018	0.371765
SYNPR	2.62e-12	2.52e-10	SYNPR	584	4.9001	0.329412
DNER	3.03e-12	2.78e-10	DNER	1504	2.53996	0.48
GRIA2	4.09e-12	3.58e-10	GRIA2	1662	2.49444	0.571765
SCN3B	5.18e-12	4.33e-10	SCN3B	486	3.60809	0.258824
KCNQ1OT1	9.66e-12	7.75e-10	KCNQ1OT1	1046	2.61547	0.4
PAX6	1.12e-11	8.65e-10	PAX6	2372	2.2848	0.68
SV2A	4.26e-11	3.16e-09	SV2A	1547	2.72466	0.550588
KLHL5	8.09e-11	5.77e-09	KLHL5	521	3.98186	0.289412
NCRNA00099	9.45e-11	6.5e-09	NCRNA00099	962	2.64214	0.308235
GRIA4	1.06e-10	7.05e-09	GRIA4	1698	2.38463	0.555294
PCLO	3.11e-10	1.93e-08	PCLO	2333	2.12534	0.651765
CACNA1A	2.39e-09	1.44e-07	CACNA1A	684	3.70772	0.301176
COL11A1	3.7e-09	2.16e-07	COL11A1	366	4.98364	0.232941
AMIGO2	4.75e-09	2.69e-07	AMIGO2	427	3.18847	0.207059
GRIA3	6.57e-09	3.61e-07	GRIA3	705	2.85685	0.301176
BAI3	1.03e-08	5.5e-07	BAI3	439	3.58867	0.228235
SEMA6A	2.07e-08	1.05e-06	SEMA6A	571	3.1967	0.251765
FAT3	2.58e-08	1.24e-06	FAT3	371	3.80407	0.232941
SYT1	2.57e-08	1.24e-06	SYT1	5057	1.80407	0.964706
GABRB2	3.46e-08	1.62e-06	GABRB2	864	2.38762	0.298824
TMEM178	4.49e-08	2.06e-06	TMEM178	408	5.56922	0.216471
KCNC1	5.82e-08	2.61e-06	KCNC1	503	3.51713	0.214118
ATP1B1	6.62e-08	2.9e-06	ATP1B1	3120	1.88758	0.762353
PRKCB	8.33e-08	3.41e-06	PRKCB	1068	2.25834	0.367059
NEDD4L	1.6e-07	6.4e-06	NEDD4L	1266	2.1861	0.388235
PTPRS	2.1e-07	8.11e-06	PTPRS	537	4.30031	0.272941
TRIM9	2.24e-07	8.45e-06	TRIM9	803	2.57528	0.312941
DPP6	3.31e-07	1.18e-05	DPP6	886	2.43352	0.348235
FBXW7	4.58e-07	1.59e-05	FBXW7	889	2.35363	0.343529
HMGCS1	7.41e-07	2.46e-05	HMGCS1	1337	2.13907	0.451765
LRRC8B	1.45e-06	4.44e-05	LRRC8B	588	2.58407	0.207059
LSAMP	2.23e-06	6.6e-05	LSAMP	1920	1.84473	0.52
NRXN1	3.51e-06	0.000100847	NRXN1	773	2.28119	0.291765
HLF	3.82e-06	0.000108233	HLF	1558	1.95184	0.477647
NRCAM	4.18e-06	0.000116602	NRCAM	1752	1.89003	0.508235
GPM6A	4.74e-06	0.000130318	GPM6A	2087	1.83954	0.583529
DHCR24	5.41e-06	0.000146682	DHCR24	1507	2.01689	0.456471
RCN2	5.61e-06	0.000150034	RCN2	896	2.17943	0.291765
PTPRF	6.51e-06	0.000169523	PTPRF	877	2.39169	0.322353
GPRASP1	6.87e-06	0.000176411	GPRASP1	997	2.07329	0.336471
SC4MOL	7.08e-06	0.000179431	SC4MOL	1426	1.9106	0.425882
PCDH7	7.3e-06	0.000182633	PCDH7	767	2.14431	0.287059
DCLK2	7.7e-06	0.000188035	DCLK2	544	2.70405	0.244706
GPR158	7.71e-06	0.000188035	GPR158	859	2.08923	0.301176
JPH4	8.04e-06	0.000191244	JPH4	518	2.99066	0.258824
CHN1	1.13e-05	0.000264317	CHN1	952	2.16005	0.383529
PKIA	1.35e-05	0.00029563	PKIA	838	2.22916	0.275294
SCN2A	1.35e-05	0.00029563	SCN2A	1058	1.98185	0.348235
SLC8A1	1.34e-05	0.00029563	SLC8A1	837	2.21742	0.272941
VPS41	1.31e-05	0.00029563	VPS41	604	2.29919	0.221176
KIDINS220	1.39e-05	0.000301515	KIDINS220	1695	1.80392	0.472941
GAS6	1.42e-05	0.000303158	GAS6	785	2.54074	0.32
SCG5	1.6e-05	0.000331244	SCG5	1392	1.80202	0.416471
ELMOD1	1.65e-05	0.000338526	ELMOD1	1022	2.05927	0.336471
PBX1	1.71e-05	0.000345701	PBX1	736	2.15104	0.244706
FRY	2.41e-05	0.000478151	FRY	949	2.07141	0.308235
ZMIZ1	2.43e-05	0.000478151	ZMIZ1	1072	1.95475	0.352941
ANKS1B	2.69e-05	0.000520222	ANKS1B	378	3.02581	0.230588
STXBP5	2.7e-05	0.000520222	STXBP5	1081	1.97765	0.385882
SCN3A	2.81e-05	0.000530552	SCN3A	502	2.63006	0.211765
TSPAN7	2.9e-05	0.000537595	TSPAN7	3070	1.6399	0.717647
KIAA1377	3.75e-05	0.000681404	KIAA1377	1592	1.8177	0.454118
DNM3	4.16e-05	0.000741865	DNM3	1191	1.83177	0.367059
SPOCK3	4.45e-05	0.000778908	SPOCK3	866	1.93303	0.291765
GSTA4	4.52e-05	0.000784217	GSTA4	721	2.29162	0.24
PLEKHA6	6.44e-05	0.00108867	PLEKHA6	566	2.37606	0.230588
NEAT1	7.75e-05	0.00128173	NEAT1	2232	1.67631	0.581176
PLCB4	7.86e-05	0.00128173	PLCB4	967	1.91751	0.364706
PPFIA2	7.83e-05	0.00128173	PPFIA2	2157	1.67557	0.562353
SYT7	7.92e-05	0.00128173	SYT7	427	3.63309	0.24
PAR-SN	8.79e-05	0.00138697	PAR-SN	1292	1.85906	0.395294
PDE4D	8.92e-05	0.00139039	PDE4D	805	2.05502	0.263529
RBFOX2	8.95e-05	0.00139039	RBFOX2	1204	1.79935	0.4
CTSF	9.43e-05	0.00143725	CTSF	1264	1.92015	0.374118
MYT1L	9.48e-05	0.00143725	MYT1L	875	1.95643	0.289412
ATP2A2	0.000107238	0.00158877	ATP2A2	1113	1.84833	0.324706
MIA3	0.000108494	0.00159512	MIA3	1343	1.76564	0.395294
PNMAL1	0.000117263	0.00171097	PNMAL1	753	2.04542	0.254118
MVD	0.000131665	0.00187841	MVD	770	2.46442	0.310588
CRY2	0.000148424	0.00207148	CRY2	1262	1.85749	0.390588
RERE	0.000157059	0.00217623	RERE	1305	1.90036	0.364706
NRXN2	0.00018852	0.00253909	NRXN2	499	3.23862	0.232941
LOC283174	0.000258498	0.00345742	LOC283174	665	2.3263	0.235294
CPLX3	0.000383894	0.00496229	CPLX3	2046	1.62451	0.534118
GOLGA8A	0.000416167	0.00534358	GOLGA8A	1171	1.89904	0.343529
ULK3	0.000425746	0.00543037	ULK3	773	2.13183	0.291765
NRXN3	0.000467801	0.00592753	NRXN3	1682	1.64152	0.496471
GABBR1	0.000475976	0.0059917	GABBR1	881	1.94371	0.324706
ATRNL1	0.000496814	0.00617332	ATRNL1	642	1.94824	0.237647
PAG1	0.000509543	0.0062909	PAG1	632	1.96354	0.204706
SRRM4	0.000555027	0.0068088	SRRM4	1349	1.71147	0.348235
USP22	0.000591946	0.00717037	USP22	1492	1.68028	0.395294
SCD5	0.000671709	0.00784068	SCD5	1502	1.62682	0.388235
MYCBP2	0.000718038	0.00827568	MYCBP2	1847	1.58862	0.498824
RAP1GAP	0.000721867	0.00827568	RAP1GAP	707	2.05498	0.232941
IDI1	0.000742448	0.00846127	IDI1	1700	1.61764	0.430588
SYT4	0.000798654	0.00904829	SYT4	1514	1.61839	0.414118
GPR12	0.000804894	0.00906565	GPR12	775	1.90091	0.209412
SQLE	0.000855409	0.0094685	SQLE	1055	1.76184	0.315294
DPYSL4	0.0010312	0.0112209	DPYSL4	687	1.97584	0.225882
CHGA	0.00114287	0.0120944	CHGA	650	1.95022	0.247059
ATCAY	0.00123517	0.0128675	ATCAY	852	1.85583	0.310588
KIF5C	0.00126659	0.0131154	KIF5C	1855	1.56331	0.501176
B4GALT6	0.00128422	0.0131564	B4GALT6	812	1.81353	0.247059
IRF2BP2	0.00127864	0.0131564	IRF2BP2	1150	1.68275	0.301176
ZNF493	0.00129933	0.0132407	ZNF493	693	1.84871	0.24
CELF1	0.00135084	0.0136933	CELF1	1136	1.67958	0.322353
RUNX1T1	0.00137435	0.0137865	RUNX1T1	839	1.77848	0.272941
PGRMC1	0.00148421	0.0146594	PGRMC1	1485	1.56409	0.428235
ASAP1	0.00160307	0.0155935	ASAP1	512	2.03987	0.202353
TGOLN2	0.00159589	0.0155935	TGOLN2	1206	1.62163	0.341176
GABRG2	0.00169665	0.016177	GABRG2	1051	1.70957	0.315294
LDLR	0.00172505	0.0162865	LDLR	703	1.9631	0.228235
TNRC6A	0.00174587	0.0164026	TNRC6A	1705	1.6089	0.463529
MIAT	0.0018063	0.0168184	MIAT	616	1.72534	0.211765
NTRK2	0.00180759	0.0168184	NTRK2	1014	1.66769	0.287059
TJP1	0.00188662	0.0174694	TJP1	721	1.84337	0.207059
PDS5B	0.00194006	0.0176548	PDS5B	1087	1.69101	0.324706
PGM2L1	0.00194331	0.0176548	PGM2L1	544	1.92191	0.209412
NRSN1	0.0023121	0.0204271	NRSN1	750	1.79422	0.232941
FHL1	0.00234598	0.0206317	FHL1	857	1.81197	0.263529
MEIS2	0.00235948	0.0206467	MEIS2	926	1.84565	0.284706
PTN	0.00236912	0.0206467	PTN	994	1.6421	0.305882
AP2A2	0.00242446	0.0209395	AP2A2	918	2.15032	0.216471
NRIP3	0.00256121	0.021924	NRIP3	1119	1.60481	0.324706
KIAA0513	0.00257865	0.0219755	KIAA0513	710	1.85881	0.237647
MPV17	0.00271396	0.0228257	MPV17	837	1.69719	0.235294
RUFY2	0.00310559	0.0257817	RUFY2	814	1.74319	0.254118
SUN1	0.00344208	0.0277382	SUN1	1044	1.64104	0.301176
GABBR2	0.00358224	0.0285149	GABBR2	704	1.77161	0.263529
MARK3	0.00367845	0.0289209	MARK3	855	1.74509	0.249412
IGF1R	0.00388159	0.0299038	IGF1R	1235	1.63751	0.334118
PPM1K	0.00388058	0.0299038	PPM1K	866	1.62255	0.296471
AMPH	0.00415776	0.0317431	AMPH	1308	1.5755	0.383529
WHSC1	0.0042431	0.0320479	WHSC1	955	1.68005	0.261176
ELAVL3	0.00433232	0.0324671	ELAVL3	450	3.54284	0.218824
B3GNT1	0.00440813	0.0328259	B3GNT1	1352	1.58006	0.343529
NSD1	0.00455357	0.033474	NSD1	949	1.68343	0.235294
SUGP2	0.00474562	0.0342431	SUGP2	1390	1.55449	0.357647
TOMM20	0.00474709	0.0342431	TOMM20	1222	1.57702	0.301176
TULP4	0.00471704	0.0342431	TULP4	1230	1.62733	0.28
PGAP1	0.00504797	0.0358774	PGAP1	720	1.72706	0.247059
UBE3A	0.00504817	0.0358774	UBE3A	1286	1.56181	0.4
SH3GL2	0.00531532	0.0373624	SH3GL2	1297	1.54625	0.327059
HSPH1	0.00540733	0.0378709	HSPH1	866	1.61188	0.209412
NAP1L3	0.00587164	0.0405333	NAP1L3	1178	1.51304	0.32
ATP2B2	0.00622379	0.0426584	ATP2B2	964	1.6441	0.303529
REEP1	0.00668933	0.0456867	REEP1	812	1.6161	0.254118

## Sheet: HC_deg
	pval	qval	gene_short_name	num_cells_expressed	HC_diff	pct
ONECUT2	7.19e-118	1.34e-114	ONECUT2	824	18.5955	0.775862
A2M	7.95e-81	7.4e-78	A2M	878	14.1446	0.6
CNTNAP2	1.18e-75	7.34e-73	CNTNAP2	1623	9.21078	0.865517
CMYA5	1.65e-59	7.67e-57	CMYA5	305	26.9943	0.468966
SLC12A7	5.29e-38	1.97e-35	SLC12A7	374	16.9653	0.448276
ONECUT1	3.7e-35	1.15e-32	ONECUT1	258	19.1491	0.337931
2019-09-04	2.16e-29	5.74e-27	2019-09-04	3768	5.03631	0.948276
FRMPD4	1.79e-28	4.16e-26	FRMPD4	268	13.6385	0.375862
PLXNA2	5.16e-28	1.07e-25	PLXNA2	302	14.2093	0.358621
FILIP1L	9.35e-28	1.74e-25	FILIP1L	367	9.08647	0.331034
SEMA5A	1.21e-24	2.05e-22	SEMA5A	508	9.17594	0.472414
HTRA1	1.34e-21	2.09e-19	HTRA1	1301	4.33005	0.603448
SLC4A3	8.67e-21	1.24e-18	SLC4A3	573	8.08699	0.444828
LNP1	3.08e-20	4.1e-18	LNP1	974	4.27637	0.527586
VAT1L	4.28e-19	5.31e-17	VAT1L	1101	6.60734	0.682759
GFRA2	1.39e-18	1.44e-16	GFRA2	236	12.5623	0.303448
2019-09-07	1.31e-18	1.44e-16	2019-09-07	3392	3.3588	0.865517
ZEB2	1.37e-18	1.44e-16	ZEB2	1184	3.97895	0.551724
DOCK10	1.5e-18	1.47e-16	DOCK10	306	9.67028	0.334483
LPL	3.38e-18	3.14e-16	LPL	303	9.21692	0.27931
ACSL3	4.49e-18	3.98e-16	ACSL3	2260	3.26382	0.8
PTN	5.25e-17	4.44e-15	PTN	994	5.6829	0.586207
PCSK6	3.71e-15	3e-13	PCSK6	119	22.0604	0.206897
GRIA4	9.36e-15	7.13e-13	GRIA4	1698	3.27328	0.675862
RASSF8	9.57e-15	7.13e-13	RASSF8	615	4.85581	0.4
C8orf76	1.39e-14	9.98e-13	C8orf76	293	10.5349	0.286207
PVALB	2.08e-14	1.43e-12	PVALB	3613	2.64812	0.9
RHOBTB1	3.08e-14	2.05e-12	RHOBTB1	727	6.66194	0.462069
ATP6V1F	6.1e-14	3.92e-12	ATP6V1F	2407	2.77655	0.737931
SESTD1	6.4e-14	3.97e-12	SESTD1	606	4.82598	0.351724
C3orf26	6.91e-14	4.15e-12	C3orf26	730	4.3882	0.410345
NDRG1	1.03e-13	6.01e-12	NDRG1	1055	6.11649	0.565517
ODZ2	7.05e-13	3.98e-11	ODZ2	558	6.26692	0.427586
GRIA3	9.21e-13	4.96e-11	GRIA3	705	5.7403	0.458621
RYR3	9.33e-13	4.96e-11	RYR3	247	9.12396	0.224138
CDC42EP4	1.07e-11	5.54e-10	CDC42EP4	794	4.23361	0.455172
QPCT	1.17e-11	5.89e-10	QPCT	329	5.26074	0.255172
NAALAD2	1.36e-11	6.68e-10	NAALAD2	266	7.57749	0.282759
GPR158	6.71e-11	3.2e-09	GPR158	859	3.2943	0.37931
MIR181A2HG	7.25e-11	3.37e-09	MIR181A2HG	594	5.4112	0.4
C7orf52	7.6e-11	3.45e-09	C7orf52	170	10.0575	0.224138
CACNG3	1.22e-10	5.39e-09	CACNG3	431	6.59725	0.296552
CACNA1A	1.84e-10	7.99e-09	CACNA1A	684	4.36253	0.375862
KCNK1	2.93e-10	1.24e-08	KCNK1	381	6.87778	0.355172
KCNJ2	3.64e-10	1.51e-08	KCNJ2	381	7.48457	0.3
YWHAQ	4.55e-10	1.84e-08	YWHAQ	2124	2.67597	0.710345
TFAP2B	6.65e-10	2.63e-08	TFAP2B	842	3.39409	0.482759
2019-09-08	4e-09	1.55e-07	2019-09-08	1112	3.08643	0.427586
SLC2A13	5.96e-09	2.26e-07	SLC2A13	284	6.98942	0.248276
PEG3	6.08e-09	2.27e-07	PEG3	996	2.86894	0.468966
ADCY2	6.87e-09	2.46e-07	ADCY2	401	6.16845	0.355172
KIAA1462	6.88e-09	2.46e-07	KIAA1462	449	4.20251	0.272414
HSPA1A	8.14e-09	2.86e-07	HSPA1A	805	3.29988	0.358621
RAB31	9.82e-09	3.38e-07	RAB31	644	3.4054	0.286207
DTX1	1.26e-08	4.27e-07	DTX1	342	7.28017	0.348276
DHX40	1.79e-08	5.97e-07	DHX40	539	3.71912	0.251724
RBM33	2.03e-08	6.64e-07	RBM33	1100	2.69317	0.427586
PCP4	2.84e-08	9.13e-07	PCP4	4027	2.01107	0.9
SHANK2	4.46e-08	1.41e-06	SHANK2	478	4.21522	0.296552
GNAS	7.19e-08	2.23e-06	GNAS	4684	2.04125	0.944828
MAGI1	8.52e-08	2.6e-06	MAGI1	883	3.11289	0.382759
DLG5	9.26e-08	2.78e-06	DLG5	561	3.74349	0.310345
NRIP3	9.9e-08	2.93e-06	NRIP3	1119	2.52127	0.413793
APBB2	1.39e-07	4.04e-06	APBB2	377	4.16219	0.234483
GNG7	1.64e-07	4.64e-06	GNG7	653	3.73344	0.337931
PLCB4	1.62e-07	4.64e-06	PLCB4	967	2.66117	0.437931
SLC4A8	2.49e-07	6.92e-06	SLC4A8	537	3.3778	0.237931
FAM135A	2.71e-07	7.43e-06	FAM135A	556	3.5409	0.303448
JPH4	3.9e-07	1.05e-05	JPH4	518	4.16216	0.237931
CELF4	4.07e-07	1.08e-05	CELF4	2023	2.36673	0.686207
PAK7	4.34e-07	1.14e-05	PAK7	289	5.84798	0.251724
SMAP1	4.75e-07	1.21e-05	SMAP1	724	2.83035	0.317241
SEMA6D	6.75e-07	1.67e-05	SEMA6D	561	3.26772	0.268966
ST8SIA3	7e-07	1.69e-05	ST8SIA3	535	3.29296	0.289655
HPCAL1	7.92e-07	1.89e-05	HPCAL1	439	3.87892	0.237931
PTPRO	8.27e-07	1.95e-05	PTPRO	408	3.76676	0.227586
AKR1B1	1.15e-06	2.64e-05	AKR1B1	964	2.37493	0.337931
NDRG4	1.36e-06	3.1e-05	NDRG4	3674	1.8927	0.87931
TANC1	2.46e-06	5.45e-05	TANC1	1371	2.26801	0.441379
SLC4A5	2.73e-06	5.91e-05	SLC4A5	696	2.91731	0.337931
TIAM1	2.7e-06	5.91e-05	TIAM1	306	4.17895	0.203448
ETFA	3.15e-06	6.75e-05	ETFA	517	3.1294	0.227586
ZHX1	3.33e-06	7.04e-05	ZHX1	1054	2.31662	0.4
SMPD3	5.16e-06	0.000107752	SMPD3	354	5.38916	0.286207
TPM3	5.27e-06	0.000107752	TPM3	1432	2.14552	0.537931
TSPAN5	5.22e-06	0.000107752	TSPAN5	739	2.5132	0.241379
PTPRF	6.26e-06	0.000125422	PTPRF	877	2.76345	0.372414
MEGF11	6.96e-06	0.00013643	MEGF11	428	3.43614	0.22069
UTRN	1.15e-05	0.000216405	UTRN	666	2.73778	0.317241
PDE4B	1.2e-05	0.000222671	PDE4B	408	3.20167	0.217241
DOCK4	1.36e-05	0.000246264	DOCK4	564	2.79168	0.282759
TGOLN2	1.45e-05	0.000258747	TGOLN2	1206	2.13537	0.389655
NRSN1	1.85e-05	0.000327326	NRSN1	750	2.52782	0.362069
GPR12	1.9e-05	0.000333015	GPR12	775	2.53817	0.268966
THSD7A	1.91e-05	0.000333015	THSD7A	963	2.24417	0.393103
SUN1	2.22e-05	0.000379475	SUN1	1044	2.26418	0.4
ATP2B4	2.4e-05	0.000402363	ATP2B4	982	2.17586	0.382759
CDK14	2.39e-05	0.000402363	CDK14	627	2.64073	0.313793
RPS6KA2	3.77e-05	0.000594962	RPS6KA2	864	2.4355	0.351724
DPY19L3	5.01e-05	0.000783158	DPY19L3	327	3.54433	0.203448
KLF13	6.26e-05	0.000963578	KLF13	381	3.5043	0.231034
GPR85	6.97e-05	0.00104644	GPR85	433	3.32204	0.217241
MAGED2	7.1e-05	0.00105807	MAGED2	1467	2.02242	0.42069
CHCHD2	7.27e-05	0.00107399	CHCHD2	2664	1.80832	0.703448
BEGAIN	8.24e-05	0.0011802	BEGAIN	141	11.8846	0.206897
CPNE6	8.92e-05	0.00123895	CPNE6	793	2.26031	0.286207
ROBO2	8.9e-05	0.00123895	ROBO2	963	2.09829	0.313793
TLE4	9.66e-05	0.00132266	TLE4	1180	2.05439	0.424138
FMN2	0.000102198	0.001389	FMN2	503	2.5668	0.258621
ADRBK2	0.000122284	0.00162638	ADRBK2	464	2.68314	0.203448
TAGLN3	0.000126638	0.00167234	TAGLN3	2077	1.7871	0.596552
SEMA6A	0.00013326	0.00174739	SEMA6A	571	2.60503	0.282759
NTRK2	0.000148654	0.00192218	NTRK2	1014	2.05077	0.344828
LSAMP	0.000178503	0.00229223	LSAMP	1920	1.78782	0.537931
NEAT1	0.00019963	0.00251156	NEAT1	2232	1.77685	0.606897
2019-09-06	0.000275938	0.00338024	2019-09-06	773	2.1535	0.317241
PTPRZ1	0.0003392	0.00407478	PTPRZ1	597	2.27933	0.234483
ZNF91	0.000354172	0.00420043	ZNF91	2312	1.68784	0.544828
HK1	0.000369216	0.00435114	HK1	2394	1.74075	0.586207
IFNAR1	0.000374105	0.00438103	IFNAR1	1208	1.90133	0.348276
CALB1	0.000414827	0.0047387	CALB1	753	2.07105	0.224138
ZMIZ1	0.000413842	0.0047387	ZMIZ1	1072	1.94819	0.417241
THSD7B	0.000578334	0.00637194	THSD7B	552	2.38192	0.268966
PSMD1	0.000620322	0.00667653	PSMD1	1136	1.90179	0.310345
SYBU	0.000642551	0.00685375	SYBU	596	2.4023	0.262069
MKRN1	0.000688149	0.00723917	MKRN1	874	2.12086	0.27931
IDS	0.000716549	0.0074123	IDS	1880	1.78463	0.544828
RCN2	0.00070993	0.0074123	RCN2	896	1.99995	0.282759
CDK5RAP3	0.000726816	0.00747697	CDK5RAP3	835	2.29872	0.275862
H1F0	0.000806731	0.00825347	H1F0	1027	2.00523	0.331034
FEZ1	0.000847483	0.00857616	FEZ1	1358	1.84131	0.462069
MXI1	0.000938269	0.00939278	MXI1	1382	1.84564	0.368966
MLLT4	0.000948452	0.00944394	MLLT4	1213	1.91019	0.355172
LONRF2	0.00098488	0.00975451	LONRF2	914	1.99322	0.286207
HLF	0.00102101	0.0100059	HLF	1558	1.7691	0.431034
SQLE	0.00102887	0.0100301	SQLE	1055	1.93433	0.368966
GAS6	0.00103736	0.0100602	GAS6	785	2.31101	0.327586
SRCIN1	0.0011054	0.0106096	SRCIN1	429	3.20539	0.237931
NEBL	0.00113942	0.01088	NEBL	1161	1.89024	0.382759
GAPDH	0.00120388	0.0113788	GAPDH	5773	1.50594	0.993103
SECISBP2L	0.00128173	0.0120073	SECISBP2L	1171	1.86094	0.351724
DMXL2	0.0014481	0.0130322	DMXL2	1194	1.82028	0.365517
HMGCS1	0.00144665	0.0130322	HMGCS1	1337	1.81151	0.344828
TPRG1L	0.0014558	0.0130322	TPRG1L	688	2.07547	0.217241
BBX	0.00150582	0.013331	BBX	1810	1.65994	0.5
H2AFY	0.00155028	0.0135522	H2AFY	1907	1.66223	0.555172
ATP6AP2	0.00155932	0.0135675	ATP6AP2	1689	1.66685	0.506897
JAKMIP2	0.0017034	0.0146249	JAKMIP2	654	2.19027	0.255172
HMP19	0.00187112	0.0159088	HMP19	581	2.10364	0.213793
CXXC5	0.00216664	0.0180102	CXXC5	719	2.03285	0.306897
GPI	0.00242152	0.0199507	GPI	3719	1.56278	0.851724
PRKAR1A	0.00248283	0.0203658	PRKAR1A	2773	1.55565	0.703448
RORB	0.00269455	0.0215333	RORB	1263	1.7412	0.403448
PPP2R5E	0.00278107	0.0219782	PPP2R5E	720	1.96728	0.286207
RALGAPA2	0.00278563	0.0219782	RALGAPA2	588	2.23715	0.231034
C4orf49	0.00282205	0.0221715	C4orf49	2891	1.55107	0.693103
SMAD5	0.00286518	0.0224158	SMAD5	1012	1.77667	0.282759
FAIM2	0.00307562	0.0238617	FAIM2	1747	1.9492	0.531034
FGF9	0.00348608	0.026934	FGF9	1019	1.74846	0.331034
KIDINS220	0.00354835	0.0271153	KIDINS220	1695	1.61549	0.42069
PRDM2	0.00363073	0.0273701	PRDM2	973	1.80173	0.282759
SFXN1	0.00367374	0.0275826	SFXN1	807	1.95927	0.241379
GET4	0.00373587	0.0279365	GET4	559	2.372	0.210345
CYFIP2	0.00464899	0.0338141	CYFIP2	1468	1.67738	0.431034
SCD	0.00464649	0.0338141	SCD	1185	1.76789	0.355172
FAM134B	0.0046854	0.0339463	FAM134B	673	1.89636	0.206897
CDC42BPA	0.00493071	0.035189	CDC42BPA	1735	1.62703	0.52069
ATP6AP1	0.00514028	0.0361633	ATP6AP1	1665	1.62475	0.465517
LGALS3BP	0.00517033	0.0361923	LGALS3BP	652	1.99126	0.251724
CELF1	0.0060449	0.0416874	CELF1	1136	1.69871	0.324138
EPHA3	0.00721296	0.0485122	EPHA3	577	2.02866	0.224138
HIPK2	0.00735205	0.0490664	HIPK2	2159	1.55515	0.551724
TJP1	0.00738704	0.0491238	TJP1	721	1.87863	0.27931
NF1	0.00756629	0.0499648	NF1	918	1.81351	0.248276

## Sheet: RGC_deg
	pval	qval	gene_short_name	num_cells_expressed	RGC_diff	pct
MIAT	2.74e-168	8.86e-165	MIAT	616	55.6511	0.945813
KCNQ1OT1	2.96e-38	4.78e-35	KCNQ1OT1	1046	8.13671	0.832512
NEAT1	1.67e-28	1.8e-25	NEAT1	2232	5.45856	0.901478
AHNAK2	1.67e-18	1.08e-15	AHNAK2	2812	5.01755	0.950739
MEG3	1.35e-18	1.08e-15	MEG3	1068	12.3789	0.926108
LSS	9.4e-16	5.07e-13	LSS	933	9.29802	0.788177
RP1-177G6.2	3.67e-15	1.69e-12	RP1-177G6.2	349	7.5277	0.369458
TRPM2	4.7e-10	8.94e-08	TRPM2	166	13.7311	0.275862
RBPMS	6.56e-10	1.12e-07	RBPMS	602	5.20715	0.605911
IRX2	7.25e-10	1.17e-07	IRX2	348	5.63079	0.399015
PRUNE2	1.03e-09	1.51e-07	PRUNE2	2082	2.80864	0.857143
PRPH	1.62e-09	2.18e-07	PRPH	1020	3.53542	0.596059
SCN9A	4.65e-09	5.58e-07	SCN9A	147	15.2887	0.300493
NDRG4	1.13e-08	1.07e-06	NDRG4	3674	2.36548	0.955665
DCDC5	1.67e-08	1.5e-06	DCDC5	401	5.44732	0.492611
SLC39A8	2.19e-08	1.77e-06	SLC39A8	422	4.89516	0.315271
LOC283174	4.61e-08	3.39e-06	LOC283174	665	5.07921	0.536946
ADAM23	4.81e-08	3.46e-06	ADAM23	433	4.70509	0.399015
PCDH9	5.11e-08	3.55e-06	PCDH9	2498	2.32688	0.876847
PKD1	7.18e-08	4.55e-06	PKD1	698	5.02871	0.512315
LPIN1	8.99e-08	5.49e-06	LPIN1	945	3.25616	0.64532
RBFOX2	1.53e-07	8.69e-06	RBFOX2	1204	2.80612	0.655172
MAP4K4	2.15e-07	1.14e-05	MAP4K4	964	3.30411	0.64532
KIAA0930	2.28e-07	1.19e-05	KIAA0930	246	10.7933	0.487685
GIT2	2.36e-07	1.19e-05	GIT2	357	5.52826	0.37931
RYR2	2.65e-07	1.32e-05	RYR2	1017	3.06952	0.669951
EFR3B	6.23e-07	2.59e-05	EFR3B	1049	2.82786	0.605911
PTPN3	8.8e-07	3.56e-05	PTPN3	297	5.07847	0.344828
TFRC	1.23e-06	4.73e-05	TFRC	1442	2.6659	0.665025
ANO5	1.34e-06	5.08e-05	ANO5	462	4.03903	0.35468
PLA2R1	1.43e-06	5.32e-05	PLA2R1	281	8.23754	0.438424
MYLIP	1.61e-06	5.86e-05	MYLIP	212	6.05999	0.261084
PLEKHA6	1.76e-06	6.27e-05	PLEKHA6	566	3.89636	0.403941
C20orf46	1.94e-06	6.66e-05	C20orf46	236	9.68176	0.349754
ELAVL2	2e-06	6.66e-05	ELAVL2	553	3.65678	0.517241
IGSF9B	1.97e-06	6.66e-05	IGSF9B	275	8.44888	0.364532
FAM49A	2.4e-06	7.78e-05	FAM49A	361	4.32535	0.315271
UCHL1	2.41e-06	7.78e-05	UCHL1	3411	2.09871	0.921182
SCN2A	2.64e-06	8.22e-05	SCN2A	1058	2.68072	0.522167
KCNA2	2.78e-06	8.49e-05	KCNA2	663	3.32133	0.463054
CACNA1A	3.59e-06	0.000106471	CACNA1A	684	3.5986	0.44335
GRIA2	4.13e-06	0.000120247	GRIA2	1662	2.34839	0.758621
SORBS1	4.25e-06	0.000121597	SORBS1	703	3.2815	0.522167
KCNC2	5.07e-06	0.000142542	KCNC2	1122	2.79188	0.64532
CACNA1B	5.22e-06	0.000145701	CACNA1B	312	4.85119	0.305419
MICAL2	5.71e-06	0.000153138	MICAL2	413	4.45395	0.472906
MVD	5.59e-06	0.000153138	MVD	770	4.06174	0.522167
RAP1GAP	5.56e-06	0.000153138	RAP1GAP	707	3.49348	0.546798
GPR12	6.88e-06	0.000176652	GPR12	775	3.08028	0.44335
PAR-SN	6.83e-06	0.000176652	PAR-SN	1292	2.56142	0.635468
LPCAT4	1.03e-05	0.0002569	LPCAT4	392	5.58464	0.502463
SQLE	1.27e-05	0.000301556	SQLE	1055	2.6762	0.546798
DSCAM	1.9e-05	0.000435211	DSCAM	298	5.0331	0.374384
UBE2O	1.98e-05	0.000448409	UBE2O	509	3.4636	0.349754
CLTCL1	2.02e-05	0.000452842	CLTCL1	147	9.07305	0.216749
LDLR	2.06e-05	0.000459575	LDLR	703	3.31124	0.487685
TRANK1	2.09e-05	0.000463948	TRANK1	160	8.34615	0.295567
MAGI1	2.34e-05	0.000511636	MAGI1	883	2.89919	0.586207
DTNA	2.68e-05	0.00057376	DTNA	624	3.03058	0.374384
ENTPD3	2.79e-05	0.000586842	ENTPD3	221	4.6163	0.206897
TSC22D3	2.77e-05	0.000586842	TSC22D3	1257	2.41153	0.576355
CORO6	3.1e-05	0.000634292	CORO6	133	12.5188	0.315271
GOLGA8A	3.08e-05	0.000634292	GOLGA8A	1171	2.74171	0.625616
GOLGA8B	3.12e-05	0.000635532	GOLGA8B	774	3.01614	0.492611
SREBF1	3.3e-05	0.000663447	SREBF1	414	4.48713	0.374384
RUNDC3B	3.34e-05	0.000666635	RUNDC3B	267	3.99469	0.211823
JAK1	3.83e-05	0.000754819	JAK1	1378	2.24958	0.625616
UPP1	3.85e-05	0.000755232	UPP1	430	3.85164	0.408867
SACS	3.92e-05	0.000764589	SACS	917	2.55047	0.487685
ACSL1	4.63e-05	0.00088018	ACSL1	463	3.1983	0.364532
DIP2C	4.98e-05	0.00093148	DIP2C	642	2.99256	0.413793
SLC17A6	5.11e-05	0.000949576	SLC17A6	1258	2.22422	0.62069
NEFL	5.3e-05	0.000980099	NEFL	5310	1.80452	0.975369
LUZP1	5.92e-05	0.00107997	LUZP1	804	2.43907	0.438424
SYNGR3	5.94e-05	0.00107997	SYNGR3	574	3.20256	0.374384
RBMS1	6.29e-05	0.00113414	RBMS1	334	3.64947	0.320197
STMN2	7.78e-05	0.00137592	STMN2	3338	1.88793	0.916256
ABHD2	8.39e-05	0.0014739	ABHD2	528	3.43088	0.334975
TPTE2P1	8.43e-05	0.0014739	TPTE2P1	226	5.3363	0.231527
EMB	8.5e-05	0.00147904	EMB	826	2.62157	0.527094
ZFHX4	8.71e-05	0.00150642	ZFHX4	1050	2.26645	0.551724
CNTNAP1	8.84e-05	0.00152176	CNTNAP1	527	3.64959	0.339901
LOC100506990	9.72e-05	0.00165426	LOC100506990	344	4.89649	0.275862
ANKFY1	0.000101791	0.00171508	ANKFY1	571	2.96579	0.403941
CFLAR	0.00011673	0.00192664	CFLAR	546	2.98944	0.349754
NAV2	0.000122055	0.0020043	NAV2	384	4.06721	0.320197
LRP1B	0.000123964	0.00200511	LRP1B	340	3.69734	0.320197
SH3PXD2A	0.000123779	0.00200511	SH3PXD2A	1075	2.54024	0.541872
ST6GAL1	0.000123234	0.00200511	ST6GAL1	224	4.12798	0.206897
DYNC1I1	0.00012619	0.00201602	DYNC1I1	958	2.43176	0.408867
NMNAT2	0.000126507	0.00201602	NMNAT2	547	3.02373	0.374384
PNMA2	0.000125998	0.00201602	PNMA2	1322	2.20502	0.605911
LAMA4	0.000128678	0.0020306	LAMA4	161	6.88029	0.216749
GPC1	0.000130258	0.00204556	GPC1	410	7.17849	0.463054
SYT2	0.000135622	0.00210931	SYT2	866	2.48604	0.477833
DPYSL2	0.000141937	0.00217614	DPYSL2	3528	1.87695	0.945813
KIF3C	0.000147904	0.00223584	KIF3C	1040	2.32502	0.546798
LRFN5	0.000157025	0.00235174	LRFN5	241	4.54243	0.226601
ADAM22	0.00015927	0.00237286	ADAM22	743	2.58061	0.44335
MARK1	0.000159902	0.00237286	MARK1	888	2.39407	0.472906
EPB41L3	0.000167527	0.00247466	EPB41L3	1660	2.07258	0.674877
HMGCR	0.000184486	0.00268835	HMGCR	978	2.3526	0.53202
LGALS8	0.000186714	0.0027086	LGALS8	697	2.63649	0.369458
HMGCS1	0.000190203	0.0027469	HMGCS1	1337	2.21998	0.591133
AACS	0.000210061	0.00297097	AACS	410	3.24369	0.325123
C9orf25	0.00021031	0.00297097	C9orf25	477	3.49458	0.325123
SCD	0.000213346	0.00299415	SCD	1185	2.30842	0.610837
RAP1GAP2	0.000227805	0.00317651	RAP1GAP2	388	4.26519	0.315271
NRBP2	0.000236124	0.00327838	NRBP2	371	3.96661	0.280788
RGNEF	0.000239812	0.00329335	RGNEF	279	4.09124	0.206897
VAMP1	0.000240257	0.00329335	VAMP1	785	2.69461	0.463054
UBE3A	0.000242299	0.00330734	UBE3A	1286	2.17242	0.600985
CHRNA6	0.000285855	0.00385309	CHRNA6	260	3.702	0.206897
EBF1	0.000294597	0.00392189	EBF1	546	2.82616	0.413793
NEIL1	0.000302279	0.00394304	NEIL1	250	6.72393	0.344828
SCN4B	0.000301346	0.00394304	SCN4B	336	3.93731	0.35468
THY1	0.00033463	0.00427877	THY1	1949	2.16815	0.793103
NEFH	0.000353141	0.00449768	NEFH	2801	1.81424	0.866995
MALAT1	0.000355485	0.00450978	MALAT1	5873	1.67067	1
DDHD1	0.000366243	0.00459223	DDHD1	948	2.28431	0.408867
CCDC144B	0.000371881	0.00464493	CCDC144B	917	2.50708	0.458128
FGF9	0.000384399	0.00476449	FGF9	1019	2.1775	0.55665
ABCA10	0.000417052	0.00511047	ABCA10	262	6.06561	0.310345
C9orf125	0.0004437	0.00535585	C9orf125	453	3.08171	0.26601
OSBPL6	0.00046223	0.00555878	OSBPL6	547	2.83459	0.369458
DDHD2	0.000464587	0.00556644	DDHD2	674	2.38851	0.37931
PAG1	0.000499081	0.00589243	PAG1	632	2.4753	0.403941
CAPN1	0.000507442	0.00596936	CAPN1	291	4.15779	0.256158
RAB37	0.000512281	0.00597216	RAB37	329	3.7908	0.320197
SCN1A	0.000513218	0.00597216	SCN1A	1625	1.94951	0.748768
GAS6	0.000515926	0.00598215	GAS6	785	2.8016	0.502463
MANBA	0.000545743	0.00626057	MANBA	395	3.1706	0.221675
ASAP1	0.0005525	0.00631568	ASAP1	512	2.82572	0.344828
SULF2	0.000581958	0.0065597	SULF2	426	3.5487	0.295567
AHR	0.000604713	0.00679253	AHR	488	2.87933	0.310345
SUGP2	0.000638191	0.00709466	SUGP2	1390	2.05289	0.605911
KIAA1409	0.000655929	0.00724208	KIAA1409	466	2.95722	0.394089
SNX9	0.000667783	0.00734788	SNX9	378	3.40068	0.29064
C6orf204	0.000690486	0.00756996	C6orf204	484	2.69439	0.384236
IPW	0.000725924	0.00788042	IPW	704	2.50505	0.399015
KIFAP3	0.00083414	0.00873282	KIFAP3	2261	1.83099	0.748768
NEFM	0.000828581	0.00873282	NEFM	4788	1.6917	0.965517
DNM1	0.000911827	0.00942415	DNM1	1156	2.66697	0.536946
FRY	0.000954043	0.00973605	FRY	949	2.19877	0.438424
NRIP3	0.000974838	0.00988589	NRIP3	1119	2.01672	0.472906
RGS12	0.000985244	0.0099602	RGS12	307	4.01156	0.206897
C6orf89	0.00100753	0.0101538	C6orf89	448	2.89114	0.26601
SRGAP1	0.00108375	0.0108208	SRGAP1	405	2.891	0.305419
PLEC	0.00115372	0.0114137	PLEC	351	3.7212	0.310345
PAR1	0.00116723	0.0115122	PAR1	153	5.97997	0.206897
RUSC1	0.00120592	0.011761	RUSC1	590	2.59929	0.349754
NEDD4L	0.00121428	0.0117964	NEDD4L	1266	1.98893	0.635468
IQSEC3	0.00124688	0.0120768	IQSEC3	652	2.60946	0.458128
MICAL3	0.00127749	0.0122996	MICAL3	512	2.66897	0.339901
RAB15	0.00128548	0.0123398	RAB15	245	3.92582	0.221675
C6orf106	0.00129396	0.0123479	C6orf106	1079	2.16038	0.482759
CDC42BPA	0.00129105	0.0123479	CDC42BPA	1735	1.90054	0.665025
NTRK3	0.00132342	0.0125919	NTRK3	272	3.27719	0.246305
TANC1	0.00132876	0.0126056	TANC1	1371	1.95908	0.610837
TUBB3	0.00135304	0.0127838	TUBB3	2180	1.84205	0.783251
HSPA12A	0.00142598	0.0131801	HSPA12A	1384	1.93101	0.576355
ABR	0.00144507	0.0133185	ABR	996	2.1207	0.502463
PYGB	0.00146474	0.0134614	PYGB	907	2.24492	0.477833
KCNC1	0.00152956	0.0139778	KCNC1	503	2.85496	0.334975
ADD2	0.00157326	0.0143366	ADD2	572	2.42015	0.394089
KLC1	0.00158978	0.0144465	KLC1	2700	1.70525	0.812808
NIPA1	0.00165174	0.0149256	NIPA1	389	2.71181	0.226601
SERPINE2	0.00175492	0.0156396	SERPINE2	341	2.86052	0.270936
KIAA1841	0.00177445	0.0157702	KIAA1841	690	2.34729	0.418719
GPI	0.00185292	0.0164224	GPI	3719	1.70614	0.935961
INA	0.00186367	0.0164726	INA	3329	1.65356	0.891626
PFKL	0.00191087	0.0168438	PFKL	1259	2.08149	0.527094
HSF4	0.00194935	0.0170482	HSF4	269	6.04914	0.320197
KIF5A	0.00220893	0.0189602	KIF5A	659	2.1685	0.389163
ARL8B	0.00228352	0.0195428	ARL8B	1009	2.06773	0.492611
PALLD	0.00238011	0.0202622	PALLD	378	2.87881	0.275862
USP24	0.00240911	0.0204553	USP24	624	2.46247	0.315271
NRN1	0.00243183	0.0205942	NRN1	1262	1.90951	0.635468
SYCP2	0.0024959	0.0210816	SYCP2	203	5.23683	0.236453
MAP1B	0.00251323	0.0211727	MAP1B	5838	1.55475	1
FAHD1	0.0025277	0.0211842	FAHD1	339	2.80234	0.211823
REEP1	0.00252493	0.0211842	REEP1	812	2.0569	0.453202
FSD1	0.00256728	0.0214091	FSD1	248	3.55404	0.221675
ANKRD36B	0.00258934	0.0215334	ANKRD36B	843	2.72957	0.369458
TMEM163	0.00268486	0.0222136	TMEM163	379	2.9541	0.226601
SLC4A4	0.00275547	0.0227397	SLC4A4	322	2.98085	0.334975
FAT3	0.00298697	0.024525	FAT3	371	2.59842	0.20197
ATP5SL	0.00304556	0.0247054	ATP5SL	417	2.60441	0.20197
ATP1B3	0.00315683	0.0254672	ATP1B3	709	2.24317	0.418719
PI4KA	0.00316531	0.0254721	PI4KA	1080	2.05055	0.472906
NPIP	0.00322282	0.0257319	NPIP	847	2.92798	0.408867
SETD5	0.0032265	0.0257319	SETD5	1220	1.95013	0.581281
TRIM2	0.00322941	0.0257319	TRIM2	2004	1.71292	0.714286
ADCY8	0.00324256	0.0257731	ADCY8	209	4.21091	0.251232
ATP1B1	0.00326394	0.0258503	ATP1B1	3120	1.64444	0.891626
TJP1	0.00343969	0.0266819	TJP1	721	2.21392	0.349754
ATP8B2	0.00349615	0.0268647	ATP8B2	148	7.99655	0.261084
FAM126B	0.00370272	0.028118	FAM126B	1034	1.95003	0.463054
GABRB2	0.00374572	0.0283253	GABRB2	864	1.93456	0.394089
C10orf10	0.00416277	0.0311006	C10orf10	1015	2.03024	0.418719
MFSD6	0.00417323	0.0311069	MFSD6	712	2.04128	0.413793
CGN	0.00431423	0.0318459	CGN	220	3.76838	0.251232
KIF5C	0.00431176	0.0318459	KIF5C	1855	1.7292	0.714286
LOC100507321	0.00441066	0.0321922	LOC100507321	296	3.55464	0.241379
SYT4	0.00441835	0.0321922	SYT4	1514	1.758	0.635468
ASAP2	0.00450825	0.0324483	ASAP2	434	2.55083	0.241379
ATP13A3	0.00451154	0.0324483	ATP13A3	595	2.41703	0.325123
COL6A1	0.00447269	0.0324483	COL6A1	338	2.9739	0.29064
PCNT	0.00452371	0.0324483	PCNT	491	2.56501	0.320197
HS6ST3	0.00464915	0.0332009	HS6ST3	420	2.55216	0.339901
C15orf17	0.00468913	0.0334126	C15orf17	992	2.06143	0.458128
PCNXL2	0.00479378	0.0340085	PCNXL2	409	2.79166	0.241379
OGT	0.00480866	0.034015	OGT	1222	1.87098	0.571429
VDAC3	0.00485778	0.0342373	VDAC3	1789	1.76002	0.699507
POU4F1	0.00510029	0.0354826	POU4F1	841	2.06812	0.482759
RBFOX1	0.00512048	0.0355467	RBFOX1	523	2.40188	0.339901
PRRT2	0.0053322	0.0367014	PRRT2	619	2.61408	0.320197
VPS39	0.00535258	0.0367592	VPS39	479	2.37954	0.241379
ARHGEF7	0.00538403	0.0368231	ARHGEF7	808	2.06369	0.428571
FAM189B	0.00546605	0.0373052	FAM189B	282	2.93623	0.29064
KIAA1377	0.005503	0.0374783	KIAA1377	1592	1.76506	0.704433
DPYSL4	0.00558058	0.0379269	DPYSL4	687	2.21265	0.389163
GOT1	0.00583962	0.0392748	GOT1	2032	1.69095	0.699507
TTC37	0.00614225	0.0411391	TTC37	1120	1.93468	0.591133
C18orf10	0.00627456	0.0414326	C18orf10	859	1.94731	0.413793
KIAA1244	0.00625224	0.0414326	KIAA1244	608	2.13621	0.408867
KIAA1797	0.00626422	0.0414326	KIAA1797	283	2.97755	0.231527
RAB6B	0.00625085	0.0414326	RAB6B	1270	1.8983	0.586207
ZFYVE28	0.00627572	0.0414326	ZFYVE28	341	2.85643	0.275862
RFPL1-AS1	0.00634847	0.0418275	RFPL1-AS1	337	2.67928	0.241379
C1orf63	0.00642986	0.0421969	C1orf63	776	2.03416	0.399015
DPP6	0.00661717	0.0430389	DPP6	886	1.98609	0.438424
LIFR	0.00669305	0.0433908	LIFR	757	2.03513	0.330049
LOC401233	0.00679485	0.0438749	LOC401233	196	4.20986	0.231527
INSIG1	0.00684713	0.0440231	INSIG1	1380	1.79279	0.541872
UNC13A	0.00685862	0.0440231	UNC13A	803	2.17046	0.472906
GARS	0.00692226	0.0442559	GARS	1026	1.85924	0.477833
TNRC6A	0.00692038	0.0442559	TNRC6A	1705	1.76551	0.610837
BCAN	0.00697462	0.0445028	BCAN	373	2.42368	0.241379
APOL2	0.00729798	0.0461026	APOL2	505	2.45892	0.300493
CAST	0.00731085	0.0461026	CAST	936	1.92548	0.55665
MAP2K4	0.00734051	0.0461995	MAP2K4	400	2.3974	0.221675
PAFAH1B1	0.00744512	0.0467669	PAFAH1B1	2099	1.65925	0.773399
POGZ	0.00765343	0.047797	POGZ	1098	2.0744	0.522167
D4S234E	0.00779088	0.0483752	D4S234E	1752	1.69574	0.70936
ATP2B3	0.00788438	0.0487686	ATP2B3	389	2.55064	0.221675
NPEPPS	0.00792158	0.0489052	NPEPPS	1845	1.68807	0.684729
SV2C	0.00801766	0.0494041	SV2C	297	2.82038	0.206897
KIAA0141	0.00815904	0.0499896	KIAA0141	345	2.70042	0.246305
