# Supplementary material for: Single-nuclei RNA-seq on human retinal tissue provides improved transcriptome profiling
Source: Nat Commun. 2019 Dec 17;10:5743. doi: 10.1038/s41467-019-12917-9 (PMC6917696; doi:10.1038/s41467-019-12917-9)
Supplement: Supplementary file 5 — Supplementary Data 3 [file 41467_2019_12917_MOESM5_ESM.xlsx]

## Sheet: PR_GO_BP
Category	Term	Count	%	PValue	Genes	List Total	Pop Hits	Pop Total	Fold Enrichment	Bonferroni	Benjamini	FDR
GOTERM_BP_DIRECT	GO:0007601~visual perception	41	24.4048	1.42689e-42	RP1, RBP3, RP1L1, CABP4, RCVRN, NR2E3, CNGB1, ABCA4, CRX, PDE6A, RDH8, PDE6B, RAX2, ARR3, IMPG2, SLC24A1, USH2A, RS1, GNAT1, GUCA1B, UNC119, AIPL1, GUCA1A, GUCA1C, RPGRIP1, PCDH15, PDE6H, PDE6G, PRPH2, CNGA1, SAG, RDH12, TULP1, PRCD, PPEF2, NRL, PDC, FAM161A, RGS9, ROM1, RHO	156	201	16792	21.9566	1.24853e-39	1.24853e-39	2.21605e-39
GOTERM_BP_DIRECT	GO:0016056~rhodopsin mediated signaling pathway	10	5.95238	8.24648e-17	GNAT1, PDE6A, PDE6B, GNGT1, GNB1, CNGB1, PDE6G, CNGA1, SAG, RHO	156	12	16792	89.7009	9.71445e-14	4.86278e-14	1.77636e-13
GOTERM_BP_DIRECT	GO:0022400~regulation of rhodopsin mediated signaling pathway	12	7.14286	8.56791e-16	GUCA1B, GNAT1, PDE6A, GUCA1A, PDE6B, GNGT1, GUCA1C, CNGB1, PDE6G, CNGA1, SAG, RHO	156	29	16792	44.5411	7.77156e-13	2.59015e-13	1.37668e-12
GOTERM_BP_DIRECT	GO:0045494~photoreceptor cell maintenance	12	7.14286	6.89697e-15	PROM1, RDH12, TULP1, RP1, MAK, CDHR1, RP1L1, PCDH15, CNGB1, ABCA4, USH2A, RHO	156	34	16792	37.991	6.02296e-12	1.50568e-12	1.06914e-11
GOTERM_BP_DIRECT	GO:0060041~retina development in camera-type eye	12	7.14286	4.54354e-12	GNAT1, PDE6B, TULP1, RP1, LPCAT1, AGTPBP1, GNB1, RP1L1, RPGRIP1, NR2E3, PRPH2, RHO	156	58	16792	22.2706	3.97564e-09	7.95128e-10	7.05651e-09
GOTERM_BP_DIRECT	GO:0007602~phototransduction	9	5.35714	8.40836e-11	GUCA1B, GUCA1A, UNC119, PLEKHB1, PDC, RCVRN, CABP4, NR2E3, RHO	156	27	16792	35.8803	7.35732e-08	1.22622e-08	1.30588e-07
GOTERM_BP_DIRECT	GO:0050896~response to stimulus	10	5.95238	5.1481e-09	RDH12, RDH8, RAX2, PRCD, NRL, FAM161A, RPGRIP1, PDE6H, USH2A, CRX	156	62	16792	17.3615	4.50458e-06	6.43513e-07	7.99536e-06
GOTERM_BP_DIRECT	GO:0007603~phototransduction, visible light	6	3.57143	7.68247e-09	GNAT1, PDE6B, RP1, AIPL1, ABCA4, RHO	156	9	16792	71.7607	6.72214e-06	8.4027e-07	1.19314e-05
GOTERM_BP_DIRECT	GO:0050908~detection of light stimulus involved in visual perception	5	2.97619	1.51356e-05	GNAT1, TULP1, EYS, CNGB1, CACNA2D4	156	17	16792	31.6591	0.0131565	0.00147045	0.0235041
GOTERM_BP_DIRECT	GO:0042462~eye photoreceptor cell development	5	2.97619	1.93205e-05	GNAT1, TULP1, GNGT1, RPGRIP1, NR2E3	156	18	16792	29.9003	0.0167635	0.00168913	0.0300019
GOTERM_BP_DIRECT	GO:0007223~Wnt signaling pathway, calcium modulating pathway	6	3.57143	2.80733e-05	PDE6A, PDE6B, GNB1, PPP3R1, FZD3, PDE6G	156	39	16792	16.5602	0.0242652	0.00223064	0.0435909
GOTERM_BP_DIRECT	GO:0031284~positive regulation of guanylate cyclase activity	4	2.38095	0.000120548	GUCA1B, GUCA1A, GUCA1C, RCVRN	156	11	16792	39.1422	0.100113	0.00875197	0.187056
GOTERM_BP_DIRECT	GO:0046549~retinal cone cell development	3	1.78571	0.0022855	HCN1, RP1, CABP4	156	8	16792	40.3654	0.864949	0.142735	3.49121
GOTERM_BP_DIRECT	GO:0001523~retinoid metabolic process	5	2.97619	0.00242232	RDH12, RBP3, ABCA4, BCO2, RHO	156	61	16792	8.82303	0.88022	0.14065	3.69654
GOTERM_BP_DIRECT	GO:0035845~photoreceptor cell outer segment organization	3	1.78571	0.00292073	RP1, AHI1, CNGB1	156	9	16792	35.8803	0.922647	0.156862	4.4411
GOTERM_BP_DIRECT	GO:0007165~signal transduction	21	12.5	0.00510185	GNAT1, GUCA1A, GUCA1C, RCVRN, CABP4, AKAP9, NR2E3, CABP5, PXN, SAG, PDE6A, GNGT1, PDE6B, GRB10, ULK1, GNB1, ARR3, GNB3, VOPP1, PRKAA2, PIK3R1	156	1161	16792	1.947	0.988616	0.244006	7.63648
GOTERM_BP_DIRECT	GO:0031669~cellular response to nutrient levels	3	1.78571	0.00525823	ULK1, KCNB1, PRKAA2	156	12	16792	26.9103	0.990079	0.237657	7.8617
GOTERM_BP_DIRECT	GO:0046037~GMP metabolic process	3	1.78571	0.00821503	PDE6A, PDE6B, GUK1	156	15	16792	21.5282	0.999267	0.330344	12.0245
GOTERM_BP_DIRECT	GO:0035082~axoneme assembly	3	1.78571	0.0105128	RP1, CC2D2A, RP1L1	156	17	16792	18.9955	0.999904	0.385351	15.1373
GOTERM_BP_DIRECT	GO:0006810~transport	9	5.35714	0.0155997	RBP3, SLC6A6, SLC24A1, AKAP9, CNGB1, ABCA4, SLC7A5, CNGA1, ABCC5	156	348	16792	2.78382	0.999999	0.497353	21.6656
GOTERM_BP_DIRECT	GO:0010842~retina layer formation	3	1.78571	0.017327	PROM1, AHI1, RS1	156	22	16792	14.6783	1	0.517264	23.7734
GOTERM_BP_DIRECT	GO:0045872~positive regulation of rhodopsin gene expression	2	1.19048	0.0183765	NRL, NR2E3	156	2	16792	107.641	1	0.521779	25.028
GOTERM_BP_DIRECT	GO:0034765~regulation of ion transmembrane transport	5	2.97619	0.0195324	HCN1, CATSPER2, KCNB1, KCNV2, CACNA2D4	156	111	16792	4.84869	1	0.527838	26.3874
GOTERM_BP_DIRECT	GO:0051260~protein homooligomerization	6	3.57143	0.024182	SPTBN5, KCNB1, DPYSL3, KCNV2, RNF213, KCTD7	156	177	16792	3.64885	1	0.590358	31.6261
GOTERM_BP_DIRECT	GO:0071805~potassium ion transmembrane transport	5	2.97619	0.0258355	HCN1, KCNB1, CNGB1, KCNV2, CNGA1	156	121	16792	4.44798	1	0.599935	33.4035
GOTERM_BP_DIRECT	GO:0042461~photoreceptor cell development	2	1.19048	0.0274386	RP1, RP1L1	156	3	16792	71.7607	1	0.607931	35.0853
GOTERM_BP_DIRECT	GO:0042384~cilium assembly	5	2.97619	0.0279385	CC2D2A, TMEM237, AHI1, FAM161A, INTU	156	124	16792	4.34036	1	0.600804	35.6015
GOTERM_BP_DIRECT	GO:0034504~protein localization to nucleus	3	1.78571	0.0311024	ABCA7, SYNE2, RPL11	156	30	16792	10.7641	1	0.627451	38.7811
GOTERM_BP_DIRECT	GO:0051017~actin filament bundle assembly	3	1.78571	0.0311024	PCDH15, DPYSL3, ADD1	156	30	16792	10.7641	1	0.627451	38.7811
GOTERM_BP_DIRECT	GO:0042391~regulation of membrane potential	4	2.38095	0.0321345	HCN1, CNGB1, RIMS2, CNGA1	156	75	16792	5.74085	1	0.626745	39.786
GOTERM_BP_DIRECT	GO:0043086~negative regulation of catalytic activity	4	2.38095	0.0321345	PDC, PDE6H, PDE6G, SAG	156	75	16792	5.74085	1	0.626745	39.786
GOTERM_BP_DIRECT	GO:0051480~regulation of cytosolic calcium ion concentration	3	1.78571	0.0350433	PDE6A, PDE6B, CNGB1	156	32	16792	10.0913	1	0.646699	42.536
GOTERM_BP_DIRECT	GO:0060271~cilium morphogenesis	5	2.97619	0.0373497	CC2D2A, TMEM237, AHI1, FAM161A, INTU	156	136	16792	3.95739	1	0.658503	44.6325
GOTERM_BP_DIRECT	GO:0035264~multicellular organism growth	4	2.38095	0.0378314	SLC1A2, HEG1, PCDH15, ADD1	156	80	16792	5.38205	1	0.651643	45.0612
GOTERM_BP_DIRECT	GO:0006096~glycolytic process	3	1.78571	0.0391663	PFKFB2, TMEM237, HK2	156	34	16792	9.49774	1	0.653331	46.2331
GOTERM_BP_DIRECT	GO:0060219~camera-type eye photoreceptor cell differentiation	2	1.19048	0.045314	PROM1, ROM1	156	5	16792	43.0564	1	0.696817	51.3346
GOTERM_BP_DIRECT	GO:1903887~motile primary cilium assembly	2	1.19048	0.045314	CC2D2A, INTU	156	5	16792	43.0564	1	0.696817	51.3346
GOTERM_BP_DIRECT	GO:0006520~cellular amino acid metabolic process	3	1.78571	0.0525498	DDC, SLC6A6, SLC7A5	156	40	16792	8.07308	1	0.740636	56.7581
GOTERM_BP_DIRECT	GO:0001895~retina homeostasis	3	1.78571	0.0525498	TULP1, AIPL1, CNGB1	156	40	16792	8.07308	1	0.740636	56.7581
GOTERM_BP_DIRECT	GO:0010659~cardiac muscle cell apoptotic process	2	1.19048	0.054129	GNGT1, GNB1	156	6	16792	35.8803	1	0.741428	57.864
GOTERM_BP_DIRECT	GO:0009642~response to light intensity	2	1.19048	0.062863	GNAT1, SLC24A1	156	7	16792	30.7546	1	0.784632	63.5177
GOTERM_BP_DIRECT	GO:0031175~neuron projection development	4	2.38095	0.0653124	ULK1, FRYL, CAMSAP1, MAP2	156	100	16792	4.30564	1	0.788866	64.9708
GOTERM_BP_DIRECT	GO:0042593~glucose homeostasis	4	2.38095	0.0668745	SLC16A1, KCNB1, NEUROD1, PRKAA2	156	101	16792	4.26301	1	0.788369	65.8691
GOTERM_BP_DIRECT	GO:0048666~neuron development	3	1.78571	0.0673002	MEF2C, NEUROD1, DPYSL3	156	46	16792	7.02007	1	0.782177	66.1101
GOTERM_BP_DIRECT	GO:0060396~growth hormone receptor signaling pathway	2	1.19048	0.071517	PIK3R1, PXN	156	8	16792	26.9103	1	0.794766	68.4131
GOTERM_BP_DIRECT	GO:0050953~sensory perception of light stimulus	2	1.19048	0.0800915	PCDH15, USH2A	156	9	16792	23.9202	1	0.824337	72.6518
GOTERM_BP_DIRECT	GO:0071333~cellular response to glucose stimulus	3	1.78571	0.0832322	MEF2C, KCNB1, NEUROD1	156	52	16792	6.21006	1	0.829383	74.0665
GOTERM_BP_DIRECT	GO:0006457~protein folding	5	2.97619	0.0855624	GNAT1, AIPL1, GNB1, GNB3, RGS9	156	180	16792	2.99003	1	0.831152	75.0715
GOTERM_BP_DIRECT	GO:0046548~retinal rod cell development	2	1.19048	0.0970052	RP1, NRL	156	11	16792	19.5711	1	0.862493	79.4997
GOTERM_BP_DIRECT	GO:0045745~positive regulation of G-protein coupled receptor protein signaling pathway	2	1.19048	0.0970052	PDE6H, PDE6G	156	11	16792	19.5711	1	0.862493	79.4997

## Sheet: Rod_GO_BP
Category	Term	Count	%	PValue	Genes	List Total	Pop Hits	Pop Total	Fold Enrichment	Bonferroni	Benjamini	FDR
GOTERM_BP_DIRECT	GO:0007601~visual perception	36	27.0677	3.30624e-39	RP1, RBP3, RP1L1, RCVRN, CABP4, NR2E3, CNGB1, ABCA4, CRX, PDE6A, RDH8, PDE6B, RAX2, SLC24A1, IMPG2, USH2A, RS1, GUCA1B, GNAT1, UNC119, AIPL1, GUCA1A, PCDH15, PDE6G, PRPH2, CNGA1, SAG, RDH12, PRCD, PPEF2, NRL, PDC, FAM161A, RGS9, ROM1, RHO	122	201	16792	24.6518	2.25485e-36	2.25485e-36	4.96862e-36
GOTERM_BP_DIRECT	GO:0016056~rhodopsin mediated signaling pathway	10	7.5188	8.34504e-18	GNAT1, PDE6A, PDE6B, GNGT1, GNB1, CNGB1, PDE6G, CNGA1, SAG, RHO	122	12	16792	114.699	5.69132e-15	2.84566e-15	1.25409e-14
GOTERM_BP_DIRECT	GO:0022400~regulation of rhodopsin mediated signaling pathway	11	8.27068	4.56006e-15	GUCA1B, GNAT1, PDE6A, GUCA1A, PDE6B, GNGT1, CNGB1, PDE6G, CNGA1, SAG, RHO	122	29	16792	52.208	3.10441e-12	1.03484e-12	6.83897e-12
GOTERM_BP_DIRECT	GO:0045494~photoreceptor cell maintenance	11	8.27068	2.93214e-14	PROM1, RDH12, RP1, MAK, CDHR1, RP1L1, PCDH15, CNGB1, ABCA4, USH2A, RHO	122	34	16792	44.5304	1.99893e-11	4.99734e-12	4.40425e-11
GOTERM_BP_DIRECT	GO:0007602~phototransduction	8	6.01504	6.67175e-10	GUCA1B, GUCA1A, UNC119, PDC, RCVRN, CABP4, NR2E3, RHO	122	27	16792	40.782	4.55013e-07	9.10026e-08	1.00263e-06
GOTERM_BP_DIRECT	GO:0007603~phototransduction, visible light	6	4.51128	2.20124e-09	GNAT1, PDE6B, RP1, AIPL1, ABCA4, RHO	122	9	16792	91.7596	1.50125e-06	2.50208e-07	3.30803e-06
GOTERM_BP_DIRECT	GO:0060041~retina development in camera-type eye	9	6.76692	8.16308e-09	GNAT1, PDE6B, RP1, LPCAT1, GNB1, RP1L1, NR2E3, PRPH2, RHO	122	58	16792	21.3578	5.56721e-06	7.95317e-07	1.22675e-05
GOTERM_BP_DIRECT	GO:0050896~response to stimulus	8	6.01504	3.00016e-07	RDH12, RDH8, RAX2, PRCD, NRL, FAM161A, USH2A, CRX	122	62	16792	17.7599	0.00020459	2.5576e-05	0.000450864
GOTERM_BP_DIRECT	GO:0007223~Wnt signaling pathway, calcium modulating pathway	6	4.51128	8.4617e-06	PDE6A, PDE6B, GNB1, PPP3R1, FZD3, PDE6G	122	39	16792	21.1753	0.00575428	0.000641006	0.0127155
GOTERM_BP_DIRECT	GO:0050908~detection of light stimulus involved in visual perception	4	3.00752	0.000230527	GNAT1, EYS, CNGB1, CACNA2D4	122	17	16792	32.3857	0.145499	0.0156008	0.345877
GOTERM_BP_DIRECT	GO:0001523~retinoid metabolic process	5	3.7594	0.000975048	RDH12, RBP3, ABCA4, BCO2, RHO	122	61	16792	11.2819	0.485884	0.0586897	1.45533
GOTERM_BP_DIRECT	GO:0046549~retinal cone cell development	3	2.25564	0.00140159	HCN1, RP1, CABP4	122	8	16792	51.6148	0.615786	0.0766186	2.08573
GOTERM_BP_DIRECT	GO:0035845~photoreceptor cell outer segment organization	3	2.25564	0.00179356	RP1, AHI1, CNGB1	122	9	16792	45.8798	0.706038	0.0898786	2.66172
GOTERM_BP_DIRECT	GO:0031284~positive regulation of guanylate cyclase activity	3	2.25564	0.00271443	GUCA1B, GUCA1A, RCVRN	122	11	16792	37.538	0.843353	0.124019	4.0025
GOTERM_BP_DIRECT	GO:0031669~cellular response to nutrient levels	3	2.25564	0.003242	ULK1, KCNB1, PRKAA2	122	12	16792	34.4098	0.890807	0.137261	4.76285
GOTERM_BP_DIRECT	GO:0042462~eye photoreceptor cell development	3	2.25564	0.00730642	GNAT1, GNGT1, NR2E3	122	18	16792	22.9399	0.993271	0.268443	10.4349
GOTERM_BP_DIRECT	GO:0007165~signal transduction	17	12.782	0.00914939	GNAT1, GUCA1A, RCVRN, CABP4, CABP5, NR2E3, PXN, SAG, PDE6A, GNGT1, PDE6B, GRB10, ULK1, GNB1, VOPP1, PRKAA2, PIK3R1	122	1161	16792	2.01539	0.998105	0.308396	12.9015
GOTERM_BP_DIRECT	GO:0010842~retina layer formation	3	2.25564	0.0108262	PROM1, AHI1, RS1	122	22	16792	18.769	0.999403	0.337961	15.0905
GOTERM_BP_DIRECT	GO:0071805~potassium ion transmembrane transport	5	3.7594	0.0114154	HCN1, KCNB1, CNGB1, KCNV2, CNGA1	122	121	16792	5.68758	0.999602	0.337748	15.8473
GOTERM_BP_DIRECT	GO:0006810~transport	8	6.01504	0.0130521	TMED2, RBP3, SLC6A6, SLC24A1, CNGB1, ABCA4, SLC7A5, CNGA1	122	348	16792	3.16412	0.999872	0.361099	17.9169
GOTERM_BP_DIRECT	GO:0045872~positive regulation of rhodopsin gene expression	2	1.50376	0.0143601	NRL, NR2E3	122	2	16792	137.639	0.999948	0.374837	19.5367
GOTERM_BP_DIRECT	GO:0035264~multicellular organism growth	4	3.00752	0.0200606	SLC1A2, TMED2, PCDH15, ADD1	122	80	16792	6.88197	0.999999	0.46645	26.2535
GOTERM_BP_DIRECT	GO:0042461~photoreceptor cell development	2	1.50376	0.0214633	RP1, RP1L1	122	3	16792	91.7596	1	0.474478	27.824
GOTERM_BP_DIRECT	GO:0051480~regulation of cytosolic calcium ion concentration	3	2.25564	0.022185	PDE6A, PDE6B, CNGB1	122	32	16792	12.9037	1	0.471399	28.6199
GOTERM_BP_DIRECT	GO:0006096~glycolytic process	3	2.25564	0.0248598	PFKFB2, TMEM237, HK2	122	34	16792	12.1446	1	0.49679	31.4986
GOTERM_BP_DIRECT	GO:0006520~cellular amino acid metabolic process	3	2.25564	0.0336145	DDC, SLC6A6, SLC7A5	122	40	16792	10.323	1	0.592166	40.1809
GOTERM_BP_DIRECT	GO:0060219~camera-type eye photoreceptor cell differentiation	2	1.50376	0.0355177	PROM1, ROM1	122	5	16792	55.0557	1	0.598871	41.9271
GOTERM_BP_DIRECT	GO:0042593~glucose homeostasis	4	3.00752	0.0365311	SLC16A1, KCNB1, NEUROD1, PRKAA2	122	101	16792	5.45106	1	0.596045	42.8373
GOTERM_BP_DIRECT	GO:0051260~protein homooligomerization	5	3.7594	0.0392031	SPTBN5, KCNB1, KCNV2, RNF213, KCTD7	122	177	16792	3.88812	1	0.60957	45.1739
GOTERM_BP_DIRECT	GO:0010659~cardiac muscle cell apoptotic process	2	1.50376	0.0424697	GNGT1, GNB1	122	6	16792	45.8798	1	0.62715	47.9093
GOTERM_BP_DIRECT	GO:0034765~regulation of ion transmembrane transport	4	3.00752	0.0462036	HCN1, KCNB1, KCNV2, CACNA2D4	122	111	16792	4.95998	1	0.646797	50.8799
GOTERM_BP_DIRECT	GO:0009642~response to light intensity	2	1.50376	0.0493719	GNAT1, SLC24A1	122	7	16792	39.3255	1	0.6601	53.2756
GOTERM_BP_DIRECT	GO:0060396~growth hormone receptor signaling pathway	2	1.50376	0.0562248	PIK3R1, PXN	122	8	16792	34.4098	1	0.697576	58.0894
GOTERM_BP_DIRECT	GO:0050900~leukocyte migration	4	3.00752	0.0581522	SLC16A1, PODXL, SLC7A5, PIK3R1	122	122	16792	4.51277	1	0.699334	59.3574
GOTERM_BP_DIRECT	GO:0050953~sensory perception of light stimulus	2	1.50376	0.0630287	PCDH15, USH2A	122	9	16792	30.5865	1	0.718767	62.4075
GOTERM_BP_DIRECT	GO:0046548~retinal rod cell development	2	1.50376	0.0764909	RP1, NRL	122	11	16792	25.0253	1	0.778537	69.7553
GOTERM_BP_DIRECT	GO:0050796~regulation of insulin secretion	3	2.25564	0.0841571	SLC16A1, KCNB1, NEUROD1	122	67	16792	6.16296	1	0.802181	73.3164
GOTERM_BP_DIRECT	GO:0001678~cellular glucose homeostasis	2	1.50376	0.0963254	HK2, PIK3R1	122	14	16792	19.6628	1	0.83762	78.1753
GOTERM_BP_DIRECT	GO:0048009~insulin-like growth factor receptor signaling pathway	2	1.50376	0.0963254	GRB10, PIK3R1	122	14	16792	19.6628	1	0.83762	78.1753
GOTERM_BP_DIRECT	GO:0035725~sodium ion transmembrane transport	3	2.25564	0.0973335	HCN1, SLC24A1, SLC4A7	122	73	16792	5.65641	1	0.833161	78.5383

## Sheet: Cone_GO_BP
Category	Term	Count	%	PValue	Genes	List Total	Pop Hits	Pop Total	Fold Enrichment	Bonferroni	Benjamini	FDR
GOTERM_BP_DIRECT	GO:0007601~visual perception	22	9.32203	4.85084e-14	GUCA1B, GUCA1A, RPGR, GUCA1C, OPN1LW, MYO3B, CACNB2, PCDH15, CABP4, RPGRIP1, PDE6H, CNGB3, GNAT2, RD3, PDE6C, ATXN7, SLC24A2, ARR3, PDC, GRK7, USH2A, RS1	205	201	16792	8.96551	5.41447e-11	5.41447e-11	7.77267e-11
GOTERM_BP_DIRECT	GO:0007602~phototransduction	8	3.38983	2.54631e-08	GUCA1B, GUCA1A, GNGT2, PLEKHB1, OPN1LW, PDC, CABP4, GNAT2	205	27	16792	24.2703	2.84164e-05	1.42083e-05	4.07936e-05
GOTERM_BP_DIRECT	GO:0050896~response to stimulus	8	3.38983	9.8413e-06	RPGR, SLC24A4, SLC24A2, MYO3B, RPGRIP1, PDE6H, USH2A, RD3	205	62	16792	10.5693	0.0109229	0.00365429	0.0157652
GOTERM_BP_DIRECT	GO:0051639~actin filament network formation	4	1.69492	0.000199093	COBLL1, PLS1, FHOD3, ACTN1	205	10	16792	32.7649	0.199252	0.0540375	0.318483
GOTERM_BP_DIRECT	GO:0051017~actin filament bundle assembly	5	2.11864	0.000452485	LIMA1, PLS1, ACTN1, PCDH15, DPYSL3	205	30	16792	13.652	0.396547	0.0960827	0.722452
GOTERM_BP_DIRECT	GO:0045494~photoreceptor cell maintenance	5	2.11864	0.000737223	PROM1, MAK, CDHR1, PCDH15, USH2A	205	34	16792	12.0459	0.560907	0.128181	1.17456
GOTERM_BP_DIRECT	GO:0034765~regulation of ion transmembrane transport	7	2.9661	0.00235046	CATSPER2, SCN3A, KCNB2, SCN2A, NEDD4L, KCNV2, CACNA2D4	205	111	16792	5.16563	0.927647	0.312828	3.69984
GOTERM_BP_DIRECT	GO:0046549~retinal cone cell development	3	1.27119	0.00391897	PDE6C, CABP4, GNAT2	205	8	16792	30.7171	0.987502	0.421762	6.097
GOTERM_BP_DIRECT	GO:0042384~cilium assembly	7	2.9661	0.00407311	RPGR, CC2D2A, RAB17, AHI1, CEP164, TTC8, INTU	205	124	16792	4.62408	0.989484	0.397156	6.32953
GOTERM_BP_DIRECT	GO:0022400~regulation of rhodopsin mediated signaling pathway	4	1.69492	0.00511558	GUCA1B, GUCA1A, GUCA1C, GRK7	205	29	16792	11.2982	0.996732	0.43581	7.88804
GOTERM_BP_DIRECT	GO:0060271~cilium morphogenesis	7	2.9661	0.00636352	RPGR, CC2D2A, RAB17, AHI1, CEP164, TTC8, INTU	205	136	16792	4.21607	0.999195	0.476737	9.72174
GOTERM_BP_DIRECT	GO:0031284~positive regulation of guanylate cyclase activity	3	1.27119	0.00751547	GUCA1B, GUCA1A, GUCA1C	205	11	16792	22.3397	0.999779	0.504198	11.384
GOTERM_BP_DIRECT	GO:0051764~actin crosslink formation	3	1.27119	0.00751547	PLS1, ACTN1, DPYSL3	205	11	16792	22.3397	0.999779	0.504198	11.384
GOTERM_BP_DIRECT	GO:0006810~transport	11	4.66102	0.0102742	NPTX1, SLC12A2, SLC7A2, SLC25A36, SLC6A6, SORL1, AKAP9, MAP6, CNGB3, ABCC5, ITPR2	205	348	16792	2.58918	0.99999	0.587929	15.2488
GOTERM_BP_DIRECT	GO:0019933~cAMP-mediated signaling	4	1.69492	0.0109049	ADCY1, RAPGEF4, PDE4D, RIMS2	205	38	16792	8.62234	0.999995	0.582741	16.1099
GOTERM_BP_DIRECT	GO:0007223~Wnt signaling pathway, calcium modulating pathway	4	1.69492	0.0117097	TNRC6C, NLK, FZD3, GNAT2	205	39	16792	8.40125	0.999998	0.583697	17.1968
GOTERM_BP_DIRECT	GO:0035725~sodium ion transmembrane transport	5	2.11864	0.0119923	SLC24A4, SCN3A, SLC24A2, SCN2A, SLC4A7	205	73	16792	5.61042	0.999999	0.568946	17.5754
GOTERM_BP_DIRECT	GO:0050908~detection of light stimulus involved in visual perception	3	1.27119	0.0177168	EYS, GNAT2, CACNA2D4	205	17	16792	14.4551	1	0.690711	24.9022
GOTERM_BP_DIRECT	GO:0006468~protein phosphorylation	12	5.08475	0.023861	PDK1, MAK, NLK, AAK1, STK35, MYO3B, SMAD2, STRADB, IKBKB, SIK3, MYLK, ATM	205	456	16792	2.15558	1	0.77627	32.0843
GOTERM_BP_DIRECT	GO:0071277~cellular response to calcium ion	4	1.69492	0.0240088	MEF2C, GUCA1A, ADCY1, ECT2	205	51	16792	6.42449	1	0.760069	32.2489
GOTERM_BP_DIRECT	GO:0010842~retina layer formation	3	1.27119	0.0289244	PROM1, AHI1, RS1	205	22	16792	11.1698	1	0.805589	37.5136
GOTERM_BP_DIRECT	GO:0010906~regulation of glucose metabolic process	3	1.27119	0.0289244	PDK1, RORA, SIK3	205	22	16792	11.1698	1	0.805589	37.5136
GOTERM_BP_DIRECT	GO:0042787~protein ubiquitination involved in ubiquitin-dependent protein catabolic process	6	2.54237	0.0390423	RNF144A, ARIH1, DZIP3, UBR4, HERC3, NEDD4L	205	153	16792	3.21224	1	0.879537	47.1663
GOTERM_BP_DIRECT	GO:0007165~signal transduction	22	9.32203	0.0437828	GUCA1A, GUCA1C, OPN1LW, TP53BP2, SORL1, IQGAP2, PDE4D, CABP4, AKAP9, MYO9B, CNGB3, PXN, ATM, ITPR2, GRB10, HIF1A, MIER1, ARR3, GRK7, GNB3, ABL2, CHRNA3	205	1161	16792	1.55217	1	0.896798	51.1907
GOTERM_BP_DIRECT	GO:0060079~excitatory postsynaptic potential	3	1.27119	0.0451468	MEF2C, MECP2, CHRNA3	205	28	16792	8.77631	1	0.89371	52.2942
GOTERM_BP_DIRECT	GO:0086010~membrane depolarization during action potential	3	1.27119	0.0451468	CATSPER2, SCN3A, SCN2A	205	28	16792	8.77631	1	0.89371	52.2942
GOTERM_BP_DIRECT	GO:0097411~hypoxia-inducible factor-1alpha signaling pathway	2	0.847458	0.0477204	PDK1, HIF1A	205	4	16792	40.9561	1	0.897068	54.3129
GOTERM_BP_DIRECT	GO:0045773~positive regulation of axon extension	3	1.27119	0.0511462	MACF1, GOLGA4, RUFY3	205	30	16792	8.19122	1	0.904021	56.8761
GOTERM_BP_DIRECT	GO:0006611~protein export from nucleus	3	1.27119	0.0511462	CRB1, XPO4, STRADB	205	30	16792	8.19122	1	0.904021	56.8761
GOTERM_BP_DIRECT	GO:0030073~insulin secretion	3	1.27119	0.0542472	RAPGEF4, SMAD2, RIMS2	205	31	16792	7.92699	1	0.908735	59.0794
GOTERM_BP_DIRECT	GO:0000226~microtubule cytoskeleton organization	4	1.69492	0.0553591	ATXN7, MAP2, MAP6, DST	205	71	16792	4.61477	1	0.905007	59.8434
GOTERM_BP_DIRECT	GO:0070588~calcium ion transmembrane transport	5	2.11864	0.0572288	CATSPER2, SLC24A4, SLC24A2, CACNB2, CACNA2D4	205	119	16792	3.44169	1	0.904521	61.098
GOTERM_BP_DIRECT	GO:0007015~actin filament organization	4	1.69492	0.0572686	FHOD3, ACTN1, LMOD1, RUFY3	205	72	16792	4.55068	1	0.896634	61.1243
GOTERM_BP_DIRECT	GO:0009791~post-embryonic development	4	1.69492	0.059209	TAPT1, MECP2, HEG1, SMAD2	205	73	16792	4.48834	1	0.896737	62.3866
GOTERM_BP_DIRECT	GO:1903887~motile primary cilium assembly	2	0.847458	0.059292	CC2D2A, INTU	205	5	16792	32.7649	1	0.889242	62.4397
GOTERM_BP_DIRECT	GO:0045053~protein retention in Golgi apparatus	2	0.847458	0.059292	VPS13C, SORL1	205	5	16792	32.7649	1	0.889242	62.4397
GOTERM_BP_DIRECT	GO:0060219~camera-type eye photoreceptor cell differentiation	2	0.847458	0.059292	PROM1, TTC8	205	5	16792	32.7649	1	0.889242	62.4397
GOTERM_BP_DIRECT	GO:0042391~regulation of membrane potential	4	1.69492	0.0631815	NEDD4L, RIMS2, CNGB3, CHRNA3	205	75	16792	4.36865	1	0.897321	64.8519
GOTERM_BP_DIRECT	GO:0035264~multicellular organism growth	4	1.69492	0.0736347	HEG1, PCDH15, PDE4D, TTC8	205	80	16792	4.09561	1	0.924727	70.635
GOTERM_BP_DIRECT	GO:0000209~protein polyubiquitination	6	2.54237	0.0740865	WSB1, RNF144A, ARIH1, DZIP3, NEDD4L, RNF213	205	184	16792	2.67105	1	0.920068	70.8636
GOTERM_BP_DIRECT	GO:0032467~positive regulation of cytokinesis	3	1.27119	0.0741435	CSPP1, OPN1LW, ECT2	205	37	16792	6.64153	1	0.914253	70.8923
GOTERM_BP_DIRECT	GO:0006814~sodium ion transport	4	1.69492	0.0758123	SLC12A2, SCN3A, SCN2A, NEDD4L	205	81	16792	4.04505	1	0.913191	71.7216
GOTERM_BP_DIRECT	GO:0006813~potassium ion transport	4	1.69492	0.0780183	SLC12A2, SLC24A4, KCNB2, SLC24A2	205	82	16792	3.99572	1	0.913712	72.7837
GOTERM_BP_DIRECT	GO:0007605~sensory perception of sound	5	2.11864	0.0790442	COL4A3, THRB, SRRM4, PCDH15, USH2A	205	133	16792	3.07941	1	0.910926	73.2649
GOTERM_BP_DIRECT	GO:0051056~regulation of small GTPase mediated signal transduction	5	2.11864	0.0807413	RALGAPA1, RHOBTB1, MYO9B, ECT2, MCF2L	205	134	16792	3.05643	1	0.9101	74.0433
GOTERM_BP_DIRECT	GO:0090002~establishment of protein localization to plasma membrane	3	1.27119	0.092207	CACNB2, TTC8, IKBKB	205	42	16792	5.85087	1	0.932728	78.7714
GOTERM_BP_DIRECT	GO:0051963~regulation of synapse assembly	2	0.847458	0.0931741	MEF2C, RAB17	205	8	16792	20.478	1	0.930205	79.1308

## Sheet: MG_GO_BP
Category	Term	Count	%	PValue	Genes	List Total	Pop Hits	Pop Total	Fold Enrichment	Bonferroni	Benjamini	FDR
GOTERM_BP_DIRECT	GO:0001764~neuron migration	8	5.6338	2.5307e-05	TUBB2B, GPM6A, NTRK2, SPOCK1, DCLK1, CHL1, CTNNB1, DDIT4	139	105	16792	9.20425	0.0319478	0.0319478	0.0412454
GOTERM_BP_DIRECT	GO:0001525~angiogenesis	10	7.04225	9.51945e-05	SAT1, FLT1, EPAS1, FGF9, ITGAV, JUN, VEGFA, HIF3A, EGF, KDR	139	223	16792	5.4173	0.114976	0.0592428	0.155066
GOTERM_BP_DIRECT	GO:0002576~platelet degranulation	7	4.92958	0.000205543	CD9, TF, LAMP2, RARRES2, VEGFA, CLU, EGF	139	103	16792	8.2101	0.231826	0.0841594	0.334534
GOTERM_BP_DIRECT	GO:0048469~cell maturation	5	3.52113	0.000209726	HES1, ID2, EPAS1, VEGFA, CTNNB1	139	36	16792	16.7786	0.235938	0.0650634	0.34133
GOTERM_BP_DIRECT	GO:0007601~visual perception	9	6.33803	0.000257733	RDH10, EPAS1, CRYAA, MYO3A, EFEMP1, CYP4V2, RGS16, RLBP1, RGR	139	201	16792	5.40921	0.281589	0.0640027	0.419308
GOTERM_BP_DIRECT	GO:0032870~cellular response to hormone stimulus	5	3.52113	0.000500998	FOS, DUSP1, JUN, SIK1, JUNB	139	45	16792	13.4229	0.474257	0.101615	0.813565
GOTERM_BP_DIRECT	GO:0043410~positive regulation of MAPK cascade	6	4.22535	0.000541368	FLT1, GPR37, FGF9, NTRK2, KDR, CTNNB1	139	81	16792	8.94857	0.500807	0.0944854	0.87885
GOTERM_BP_DIRECT	GO:0045600~positive regulation of fat cell differentiation	5	3.52113	0.000592192	ZFP36L1, RARRES2, ID2, WIF1, FRZB	139	47	16792	12.8517	0.532337	0.0906279	0.960984
GOTERM_BP_DIRECT	GO:0048667~cell morphogenesis involved in neuron differentiation	3	2.11268	0.000984271	HES1, SLC1A3, ID2	139	6	16792	60.4029	0.71732	0.130974	1.59245
GOTERM_BP_DIRECT	GO:0001570~vasculogenesis	5	3.52113	0.00115184	ZFP36L1, VEGFA, NTRK2, JUNB, KDR	139	56	16792	10.7862	0.772058	0.137454	1.86119
GOTERM_BP_DIRECT	GO:0001523~retinoid metabolic process	5	3.52113	0.00158561	RDH11, RDH10, RARRES2, CYP4V2, RLBP1	139	61	16792	9.90211	0.869444	0.168968	2.55362
GOTERM_BP_DIRECT	GO:0032836~glomerular basement membrane development	3	2.11268	0.00232431	COL4A4, COL4A3, SULF1	139	9	16792	40.2686	0.949489	0.220261	3.72227
GOTERM_BP_DIRECT	GO:0000122~negative regulation of transcription from RNA polymerase II promoter	15	10.5634	0.00242843	ZBTB20, FGF9, DACH1, JUNB, CTNNB1, HES1, EDNRB, ID2, BTG2, VEGFA, BCL6, BHLHE40, ID3, NFIA, NFIB	139	720	16792	2.51679	0.955819	0.21334	3.88593
GOTERM_BP_DIRECT	GO:0007399~nervous system development	9	6.33803	0.00258286	PCSK2, HES1, EDNRB, FOS, VEGFA, GPM6B, SPOCK1, FABP7, DCLK1	139	287	16792	3.78833	0.963778	0.211014	4.1282
GOTERM_BP_DIRECT	GO:0045892~negative regulation of transcription, DNA-templated	12	8.4507	0.00276815	HES1, DKK3, ID2, CEBPD, JUN, BCL6, BHLHE40, DACH1, ID3, RASD1, LGR4, CTNNB1	139	499	16792	2.90515	0.97146	0.211085	4.4181
GOTERM_BP_DIRECT	GO:0048010~vascular endothelial growth factor receptor signaling pathway	5	3.52113	0.00291616	FLT1, ITGAV, VEGFA, SULF1, KDR	139	72	16792	8.38929	0.976409	0.208782	4.6491
GOTERM_BP_DIRECT	GO:0010941~regulation of cell death	3	2.11268	0.00351296	CRYAB, JUN, JUNB	139	11	16792	32.947	0.989057	0.233248	5.57519
GOTERM_BP_DIRECT	GO:0050927~positive regulation of positive chemotaxis	3	2.11268	0.00351296	F3, VEGFA, KDR	139	11	16792	32.947	0.989057	0.233248	5.57519
GOTERM_BP_DIRECT	GO:0048715~negative regulation of oligodendrocyte differentiation	3	2.11268	0.00351296	HES1, ID2, CTNNB1	139	11	16792	32.947	0.989057	0.233248	5.57519
GOTERM_BP_DIRECT	GO:0001934~positive regulation of protein phosphorylation	6	4.22535	0.00397923	EDNRB, RARRES2, RASGRP1, VEGFA, NTRK2, KDR	139	127	16792	5.70736	0.993997	0.247381	6.29285
GOTERM_BP_DIRECT	GO:0045668~negative regulation of osteoblast differentiation	4	2.8169	0.00399796	ID2, ID3, TOB1, IGFBP5	139	39	16792	12.3903	0.99414	0.237009	6.32157
GOTERM_BP_DIRECT	GO:0007155~cell adhesion	11	7.74648	0.00464949	NCAM1, HES1, COL4A3, CD9, ITGAV, SPOCK1, CHL1, SPP1, CTNNA2, CTNNB1, SPON1	139	459	16792	2.89513	0.997469	0.258411	7.31551
GOTERM_BP_DIRECT	GO:0008285~negative regulation of cell proliferation	10	7.04225	0.0054684	COL4A3, CD9, BTG2, JUN, SOX4, BCL6, FRZB, FABP7, CTNNB1, TOB1	139	396	16792	3.05065	0.99912	0.284669	8.55076
GOTERM_BP_DIRECT	GO:0030198~extracellular matrix organization	7	4.92958	0.00563981	COL4A4, COL4A3, GFAP, ITGAV, ABI3BP, SPP1, KDR	139	196	16792	4.31449	0.999294	0.280957	8.80735
GOTERM_BP_DIRECT	GO:0051591~response to cAMP	4	2.8169	0.00636924	FOS, DUSP1, JUN, JUNB	139	46	16792	10.5048	0.999725	0.299828	9.89174
GOTERM_BP_DIRECT	GO:0032760~positive regulation of tumor necrosis factor production	4	2.8169	0.00676313	ZBTB20, RASGRP1, CLU, HLA-E	139	47	16792	10.2813	0.999835	0.304256	10.4723
GOTERM_BP_DIRECT	GO:0030949~positive regulation of vascular endothelial growth factor receptor signaling pathway	3	2.11268	0.00746134	FLT1, FGF9, VEGFA	139	16	16792	22.6511	0.999933	0.319108	11.4927
GOTERM_BP_DIRECT	GO:0060749~mammary gland alveolus development	3	2.11268	0.00841093	ID2, VEGFA, EGF	139	17	16792	21.3187	0.99998	0.340849	12.863
GOTERM_BP_DIRECT	GO:0009416~response to light stimulus	3	2.11268	0.00841093	FOS, SLC1A3, DUSP1	139	17	16792	21.3187	0.99998	0.340849	12.863
GOTERM_BP_DIRECT	GO:0071277~cellular response to calcium ion	4	2.8169	0.00848176	FOS, JUN, ASPH, JUNB	139	51	16792	9.47496	0.999982	0.332863	12.9644
GOTERM_BP_DIRECT	GO:0018108~peptidyl-tyrosine phosphorylation	6	4.22535	0.00864927	FLT1, FGF9, NTRK2, EFEMP1, EGF, KDR	139	153	16792	4.73748	0.999986	0.328369	13.2038
GOTERM_BP_DIRECT	GO:0030178~negative regulation of Wnt signaling pathway	4	2.8169	0.00894773	DKK3, FGF9, WIF1, FRZB	139	52	16792	9.29275	0.99999	0.328097	13.6287
GOTERM_BP_DIRECT	GO:0045926~negative regulation of growth	3	2.11268	0.0104627	MT2A, MT1X, IGFBP5	139	19	16792	19.0746	0.999999	0.362253	15.7561
GOTERM_BP_DIRECT	GO:0001649~osteoblast differentiation	5	3.52113	0.0106612	FGF9, LGR4, JUNB, SPP1, IGFBP5	139	104	16792	5.80797	0.999999	0.35828	16.031
GOTERM_BP_DIRECT	GO:0043153~entrainment of circadian clock by photoperiod	3	2.11268	0.0115632	ID2, BHLHE40, SIK1	139	20	16792	18.1209	1	0.372688	17.2703
GOTERM_BP_DIRECT	GO:0043065~positive regulation of apoptotic process	8	5.6338	0.0120498	DUSP1, CLU, SOX4, BCL6, ID3, FRZB, GADD45B, CTNNB1	139	300	16792	3.22149	1	0.375827	17.9318
GOTERM_BP_DIRECT	GO:0043406~positive regulation of MAP kinase activity	4	2.8169	0.0126268	FLT1, RASGRP1, VEGFA, EGF	139	59	16792	8.19022	1	0.380913	18.7096
GOTERM_BP_DIRECT	GO:0005980~glycogen catabolic process	3	2.11268	0.0127121	PGM2, PYGL, AGL	139	21	16792	17.258	1	0.374358	18.8241
GOTERM_BP_DIRECT	GO:0050896~response to stimulus	4	2.8169	0.0144311	CRYAA, MYO3A, CYP4V2, RLBP1	139	62	16792	7.79392	1	0.404322	21.0975
GOTERM_BP_DIRECT	GO:0008284~positive regulation of cell proliferation	10	7.04225	0.0148784	HES1, EDNRB, FLT1, FGF9, ITGAV, VEGFA, NTRK2, SOX4, EGF, KDR	139	466	16792	2.5924	1	0.405357	21.6792
GOTERM_BP_DIRECT	GO:0009611~response to wounding	4	2.8169	0.0150633	ZFP36L1, GFAP, SLC1A3, ID3	139	63	16792	7.67021	1	0.400976	21.9186
GOTERM_BP_DIRECT	GO:0035924~cellular response to vascular endothelial growth factor stimulus	3	2.11268	0.0151522	FLT1, VEGFA, KDR	139	23	16792	15.7573	1	0.394852	22.0334
GOTERM_BP_DIRECT	GO:0036018~cellular response to erythropoietin	2	1.40845	0.0163693	MT2A, MT1X	139	2	16792	120.806	1	0.411037	23.5894
GOTERM_BP_DIRECT	GO:0070371~ERK1 and ERK2 cascade	3	2.11268	0.0164416	ZFP36L1, ITGAV, EGF	139	24	16792	15.1007	1	0.404753	23.6808
GOTERM_BP_DIRECT	GO:0002053~positive regulation of mesenchymal cell proliferation	3	2.11268	0.0191551	FGF9, VEGFA, CTNNB1	139	26	16792	13.9391	1	0.446126	27.0415
GOTERM_BP_DIRECT	GO:0001701~in utero embryonic development	6	4.22535	0.0191802	ZFAND5, RDH10, RARRES2, VEGFA, RCN1, CTNNB1	139	187	16792	3.87612	1	0.438893	27.072
GOTERM_BP_DIRECT	GO:0001938~positive regulation of endothelial cell proliferation	4	2.8169	0.0191823	F3, JUN, VEGFA, KDR	139	69	16792	7.00323	1	0.43151	27.0745
GOTERM_BP_DIRECT	GO:0001656~metanephros development	3	2.11268	0.0205775	RDH10, ID2, ID3	139	27	16792	13.4229	1	0.447226	28.7473
GOTERM_BP_DIRECT	GO:0060333~interferon-gamma-mediated signaling pathway	4	2.8169	0.02068	NCAM1, MT2A, HLA-A, HLA-E	139	71	16792	6.80596	1	0.44169	28.8688
GOTERM_BP_DIRECT	GO:0061418~regulation of transcription from RNA polymerase II promoter in response to hypoxia	3	2.11268	0.0220426	EPAS1, VEGFA, HIF3A	139	28	16792	12.9435	1	0.455805	30.465
GOTERM_BP_DIRECT	GO:0043392~negative regulation of DNA binding	3	2.11268	0.0220426	ID2, JUN, NFIB	139	28	16792	12.9435	1	0.455805	30.465
GOTERM_BP_DIRECT	GO:0007623~circadian rhythm	4	2.8169	0.0238633	KLF9, JUN, NTRK2, ID3	139	75	16792	6.44297	1	0.475642	32.5455
GOTERM_BP_DIRECT	GO:0072282~metanephric nephron tubule morphogenesis	2	1.40845	0.024454	HES1, LGR4	139	3	16792	80.5372	1	0.477042	33.2078
GOTERM_BP_DIRECT	GO:0048706~embryonic skeletal system development	3	2.11268	0.0250979	FGF9, SULF1, KIAA1217	139	30	16792	12.0806	1	0.479118	33.9229
GOTERM_BP_DIRECT	GO:0003266~regulation of secondary heart field cardioblast proliferation	2	1.40845	0.0324726	HES1, CTNNB1	139	4	16792	60.4029	1	0.564155	41.616
GOTERM_BP_DIRECT	GO:0035910~ascending aorta morphogenesis	2	1.40845	0.0324726	HES1, SOX4	139	4	16792	60.4029	1	0.564155	41.616
GOTERM_BP_DIRECT	GO:0070837~dehydroascorbic acid transport	2	1.40845	0.0324726	SLC2A3, SLC2A1	139	4	16792	60.4029	1	0.564155	41.616
GOTERM_BP_DIRECT	GO:2000566~positive regulation of CD8-positive, alpha-beta T cell proliferation	2	1.40845	0.0404259	HLA-A, HLA-E	139	5	16792	48.3223	1	0.638738	48.9661
GOTERM_BP_DIRECT	GO:0042270~protection from natural killer cell mediated cytotoxicity	2	1.40845	0.0404259	HLA-A, HLA-E	139	5	16792	48.3223	1	0.638738	48.9661
GOTERM_BP_DIRECT	GO:0032387~negative regulation of intracellular transport	2	1.40845	0.0404259	CRYAA, CRYAB	139	5	16792	48.3223	1	0.638738	48.9661
GOTERM_BP_DIRECT	GO:0038033~positive regulation of endothelial cell chemotaxis by VEGF-activated vascular endothelial growth factor receptor signaling pathway	2	1.40845	0.0404259	VEGFA, KDR	139	5	16792	48.3223	1	0.638738	48.9661
GOTERM_BP_DIRECT	GO:0017038~protein import	2	1.40845	0.0404259	LAMP2, CLU	139	5	16792	48.3223	1	0.638738	48.9661
GOTERM_BP_DIRECT	GO:0007262~STAT protein import into nucleus	2	1.40845	0.0404259	HES1, EGF	139	5	16792	48.3223	1	0.638738	48.9661
GOTERM_BP_DIRECT	GO:0032024~positive regulation of insulin secretion	3	2.11268	0.0446324	GLUL, SOX4, TRH	139	41	16792	8.83945	1	0.668887	52.4932
GOTERM_BP_DIRECT	GO:0007568~aging	5	3.52113	0.0472956	EDNRB, FOS, CRYAB, JUN, IGFBP5	139	165	16792	3.66078	1	0.683727	54.6066
GOTERM_BP_DIRECT	GO:0038084~vascular endothelial growth factor signaling pathway	2	1.40845	0.0483142	FLT1, VEGFA	139	6	16792	40.2686	1	0.684997	55.3913
GOTERM_BP_DIRECT	GO:0090279~regulation of calcium ion import	2	1.40845	0.0483142	EGF, CTNNB1	139	6	16792	40.2686	1	0.684997	55.3913
GOTERM_BP_DIRECT	GO:0010649~regulation of cell communication by electrical coupling	2	1.40845	0.0483142	TRDN, ASPH	139	6	16792	40.2686	1	0.684997	55.3913
GOTERM_BP_DIRECT	GO:0010977~negative regulation of neuron projection development	3	2.11268	0.0506824	GFAP, VIM, SPOCK1	139	44	16792	8.23676	1	0.696274	57.1667
GOTERM_BP_DIRECT	GO:0001666~response to hypoxia	5	3.52113	0.0535789	EPAS1, CRYAB, VEGFA, TRH, DDIT4	139	172	16792	3.5118	1	0.710473	59.2482
GOTERM_BP_DIRECT	GO:0046777~protein autophosphorylation	5	3.52113	0.0535789	FLT1, MYO3A, NTRK2, SIK1, KDR	139	172	16792	3.5118	1	0.710473	59.2482
GOTERM_BP_DIRECT	GO:0003151~outflow tract morphogenesis	3	2.11268	0.0548698	HES1, JUN, VEGFA	139	46	16792	7.87864	1	0.713016	60.1449
GOTERM_BP_DIRECT	GO:0045657~positive regulation of monocyte differentiation	2	1.40845	0.0561381	ZFP36L1, JUN	139	7	16792	34.5159	1	0.715315	61.0078
GOTERM_BP_DIRECT	GO:2000144~positive regulation of DNA-templated transcription, initiation	2	1.40845	0.0561381	JUN, CTNNB1	139	7	16792	34.5159	1	0.715315	61.0078
GOTERM_BP_DIRECT	GO:0071679~commissural neuron axon guidance	2	1.40845	0.0561381	VEGFA, NFIB	139	7	16792	34.5159	1	0.715315	61.0078
GOTERM_BP_DIRECT	GO:0042908~xenobiotic transport	2	1.40845	0.0561381	ABCA8, SLC2A1	139	7	16792	34.5159	1	0.715315	61.0078
GOTERM_BP_DIRECT	GO:0006366~transcription from RNA polymerase II promoter	9	6.33803	0.0612688	FOS, EPAS1, CEBPD, JUN, HIF3A, SOX4, JUNB, NFIA, NFIB	139	513	16792	2.1194	1	0.741274	64.3229
GOTERM_BP_DIRECT	GO:0043129~surfactant homeostasis	2	1.40845	0.0638982	EPAS1, VEGFA	139	8	16792	30.2014	1	0.75063	65.9175
GOTERM_BP_DIRECT	GO:0001504~neurotransmitter uptake	2	1.40845	0.0638982	GLUL, SLC1A3	139	8	16792	30.2014	1	0.75063	65.9175
GOTERM_BP_DIRECT	GO:0030335~positive regulation of cell migration	5	3.52113	0.0653528	FLT1, ITGAV, F3, VEGFA, KDR	139	184	16792	3.28277	1	0.753057	66.7706
GOTERM_BP_DIRECT	GO:0042542~response to hydrogen peroxide	3	2.11268	0.0658415	DUSP1, CRYAB, JUN	139	51	16792	7.10622	1	0.750188	67.0527
GOTERM_BP_DIRECT	GO:0034097~response to cytokine	3	2.11268	0.0681173	FOS, JUN, JUNB	139	52	16792	6.96956	1	0.756898	68.337
GOTERM_BP_DIRECT	GO:0045766~positive regulation of angiogenesis	4	2.8169	0.069094	FLT1, F3, VEGFA, KDR	139	115	16792	4.20194	1	0.75664	68.8737
GOTERM_BP_DIRECT	GO:2000008~regulation of protein localization to cell surface	2	1.40845	0.0715949	EGF, CTNNB1	139	9	16792	26.8457	1	0.764041	70.2092
GOTERM_BP_DIRECT	GO:0002480~antigen processing and presentation of exogenous peptide antigen via MHC class I, TAP-independent	2	1.40845	0.0715949	HLA-A, HLA-E	139	9	16792	26.8457	1	0.764041	70.2092
GOTERM_BP_DIRECT	GO:0019852~L-ascorbic acid metabolic process	2	1.40845	0.0715949	SLC2A3, SLC2A1	139	9	16792	26.8457	1	0.764041	70.2092
GOTERM_BP_DIRECT	GO:0007184~SMAD protein import into nucleus	2	1.40845	0.0715949	JUN, TOB1	139	9	16792	26.8457	1	0.764041	70.2092
GOTERM_BP_DIRECT	GO:0060316~positive regulation of ryanodine-sensitive calcium-release channel activity	2	1.40845	0.0715949	TRDN, ASPH	139	9	16792	26.8457	1	0.764041	70.2092
GOTERM_BP_DIRECT	GO:0060020~Bergmann glial cell differentiation	2	1.40845	0.0715949	GFAP, VIM	139	9	16792	26.8457	1	0.764041	70.2092
GOTERM_BP_DIRECT	GO:0070588~calcium ion transmembrane transport	4	2.8169	0.0748749	ATP2B4, GPM6A, ITGAV, ASPH	139	119	16792	4.0607	1	0.774698	71.8793
GOTERM_BP_DIRECT	GO:1903779~regulation of cardiac conduction	3	2.11268	0.0774723	TRDN, ATP2B4, ASPH	139	56	16792	6.47174	1	0.781604	73.139
GOTERM_BP_DIRECT	GO:0010038~response to metal ion	2	1.40845	0.0792289	MT2A, MT1X	139	10	16792	24.1612	1	0.784509	73.9607
GOTERM_BP_DIRECT	GO:0060484~lung-associated mesenchyme development	2	1.40845	0.0792289	FGF9, CTNNB1	139	10	16792	24.1612	1	0.784509	73.9607
GOTERM_BP_DIRECT	GO:0051272~positive regulation of cellular component movement	2	1.40845	0.0792289	VEGFA, BCL6	139	10	16792	24.1612	1	0.784509	73.9607
GOTERM_BP_DIRECT	GO:0032922~circadian regulation of gene expression	3	2.11268	0.0798713	ID2, BHLHE40, LGR4	139	57	16792	6.3582	1	0.782532	74.2553
GOTERM_BP_DIRECT	GO:0017148~negative regulation of translation	3	2.11268	0.0822933	BTG2, TOB1, IGFBP5	139	58	16792	6.24857	1	0.788142	75.338
GOTERM_BP_DIRECT	GO:0051726~regulation of cell cycle	4	2.8169	0.0823922	JUN, ID3, GADD45B, JUNB	139	124	16792	3.89696	1	0.783942	75.3813
GOTERM_BP_DIRECT	GO:0009612~response to mechanical stimulus	3	2.11268	0.0847377	BTG2, JUN, JUNB	139	59	16792	6.14267	1	0.789064	76.3873
GOTERM_BP_DIRECT	GO:0048711~positive regulation of astrocyte differentiation	2	1.40845	0.0868004	HES1, ID2	139	11	16792	21.9647	1	0.792846	77.24
GOTERM_BP_DIRECT	GO:2000178~negative regulation of neural precursor cell proliferation	2	1.40845	0.0868004	BTG2, ID2	139	11	16792	21.9647	1	0.792846	77.24
GOTERM_BP_DIRECT	GO:0060213~positive regulation of nuclear-transcribed mRNA poly(A) tail shortening	2	1.40845	0.0868004	BTG2, TOB1	139	11	16792	21.9647	1	0.792846	77.24
GOTERM_BP_DIRECT	GO:0050679~positive regulation of epithelial cell proliferation	3	2.11268	0.0872041	GLUL, FGF9, VEGFA	139	60	16792	6.04029	1	0.790045	77.4034
GOTERM_BP_DIRECT	GO:0043433~negative regulation of sequence-specific DNA binding transcription factor activity	3	2.11268	0.0872041	ID2, BHLHE40, ID3	139	60	16792	6.04029	1	0.790045	77.4034
GOTERM_BP_DIRECT	GO:0060395~SMAD protein signal transduction	3	2.11268	0.0922006	FOS, JUN, VIM	139	62	16792	5.84544	1	0.804655	79.3374
GOTERM_BP_DIRECT	GO:0021954~central nervous system neuron development	2	1.40845	0.0943102	BTG2, NTRK2	139	12	16792	20.1343	1	0.808055	80.1064
GOTERM_BP_DIRECT	GO:0001774~microglial cell activation	2	1.40845	0.0943102	JUN, CLU	139	12	16792	20.1343	1	0.808055	80.1064
GOTERM_BP_DIRECT	GO:2000279~negative regulation of DNA biosynthetic process	2	1.40845	0.0943102	DUSP1, DACH1	139	12	16792	20.1343	1	0.808055	80.1064
GOTERM_BP_DIRECT	GO:0042574~retinal metabolic process	2	1.40845	0.0943102	RDH11, RDH10	139	12	16792	20.1343	1	0.808055	80.1064
GOTERM_BP_DIRECT	GO:0050678~regulation of epithelial cell proliferation	2	1.40845	0.0943102	HES1, EDNRB	139	12	16792	20.1343	1	0.808055	80.1064
GOTERM_BP_DIRECT	GO:0043547~positive regulation of GTPase activity	9	6.33803	0.0943934	NCAM1, ARHGAP21, ARHGAP32, FGF9, JUN, RASGRP1, ARHGAP29, RGS16, EGF	139	565	16792	1.92434	1	0.804246	80.1362
GOTERM_BP_DIRECT	GO:0002479~antigen processing and presentation of exogenous peptide antigen via MHC class I, TAP-dependent	3	2.11268	0.0947297	ITGAV, HLA-A, HLA-E	139	63	16792	5.75266	1	0.801364	80.2561
GOTERM_BP_DIRECT	GO:0043524~negative regulation of neuron apoptotic process	4	2.8169	0.095061	BTG2, JUN, NTRK2, CHL1	139	132	16792	3.66078	1	0.798497	80.3735
GOTERM_BP_DIRECT	GO:0060337~type I interferon signaling pathway	3	2.11268	0.0972787	IFITM3, HLA-A, HLA-E	139	64	16792	5.66277	1	0.802306	81.143
GOTERM_BP_DIRECT	GO:0014068~positive regulation of phosphatidylinositol 3-kinase signaling	3	2.11268	0.0998471	FLT1, NTRK2, KDR	139	65	16792	5.57565	1	0.807151	81.9988
GOTERM_BP_DIRECT	GO:0035019~somatic stem cell population maintenance	3	2.11268	0.0998471	HES1, EPAS1, SOX4	139	65	16792	5.57565	1	0.807151	81.9988

## Sheet: BC_GO_BP
Category	Term	Count	%	PValue	Genes	List Total	Pop Hits	Pop Total	Fold Enrichment	Bonferroni	Benjamini	FDR
GOTERM_BP_DIRECT	GO:0051592~response to calcium ion	5	0.0309521	0.00028552	KCNMA1, AANAT, PPP3CA, SPARC, TTN	93	58	16792	15.5654	0.184681	0.184681	0.430934
GOTERM_BP_DIRECT	GO:0007420~brain development	6	0.0371425	0.00390938	BID, ATP2B1, SYT4, CA10, CNTN4, STXBP3	93	190	16792	5.70187	0.939231	0.753487	5.75185
GOTERM_BP_DIRECT	GO:0048169~regulation of long-term neuronal synaptic plasticity	3	0.0185713	0.00429083	CAMK2B, SYNGR1, NETO1	93	18	16792	30.0932	0.953789	0.641149	6.29622
GOTERM_BP_DIRECT	GO:0034220~ion transmembrane transport	6	0.0371425	0.00595235	ATP2B1, GABRG2, GABRA1, GRIA2, GRIK1, RYR2	93	210	16792	5.15883	0.985999	0.656017	8.63328
GOTERM_BP_DIRECT	GO:0035556~intracellular signal transduction	8	0.0495233	0.00664034	PLCB4, DGKE, NLK, GUCY1A3, PLCD4, CHN2, GUCY1B3, PRKCB	93	403	16792	3.5843	0.991466	0.614315	9.58495
GOTERM_BP_DIRECT	GO:2001238~positive regulation of extrinsic apoptotic signaling pathway	3	0.0185713	0.0088592	BID, CYLD, ITM2C	93	26	16792	20.8337	0.998275	0.653691	12.5916
GOTERM_BP_DIRECT	GO:0007268~chemical synaptic transmission	6	0.0371425	0.0102797	PTPRD, GRIA2, GRIK1, GRM6, FGF12, DLG2	93	240	16792	4.51398	0.999381	0.651957	14.467
GOTERM_BP_DIRECT	GO:0006874~cellular calcium ion homeostasis	4	0.0247617	0.0144834	ATP2B1, SLC24A4, RYR2, PRKCB	93	93	16792	7.76598	0.999971	0.728534	19.7995
GOTERM_BP_DIRECT	GO:0007223~Wnt signaling pathway, calcium modulating pathway	3	0.0185713	0.0192915	GNAO1, NLK, PPP3CA	93	39	16792	13.8892	0.999999	0.787238	25.5174
GOTERM_BP_DIRECT	GO:0006821~chloride transport	3	0.0185713	0.0202354	GABRG2, SLC4A10, GABRA1	93	40	16792	13.5419	1	0.768151	26.5942
GOTERM_BP_DIRECT	GO:0007399~nervous system development	6	0.0371425	0.0207531	SLC4A10, GRIK1, CNTN4, FGF12, DLG2, APLP1	93	287	16792	3.77476	1	0.744146	27.1786
GOTERM_BP_DIRECT	GO:0030900~forebrain development	3	0.0185713	0.0262896	GNAO1, OTX2, PCDH9	93	46	16792	11.7756	1	0.79554	33.1627
GOTERM_BP_DIRECT	GO:0070588~calcium ion transmembrane transport	4	0.0247617	0.0276229	ATP2B1, SLC24A4, ITGAV, TRPM1	93	119	16792	6.06921	1	0.785756	34.5335
GOTERM_BP_DIRECT	GO:0034097~response to cytokine	3	0.0185713	0.0329791	GNAO1, AANAT, SPARC	93	52	16792	10.4169	1	0.81962	39.78
GOTERM_BP_DIRECT	GO:0001525~angiogenesis	5	0.0309521	0.0341928	THSD7A, NRCAM, NRXN3, ITGAV, PLXDC1	93	223	16792	4.04841	1	0.809551	40.913
GOTERM_BP_DIRECT	GO:0051932~synaptic transmission, GABAergic	2	0.0123808	0.0377336	GABRG2, GABRA1	93	7	16792	51.5883	1	0.820729	44.1056
GOTERM_BP_DIRECT	GO:0045955~negative regulation of calcium ion-dependent exocytosis	2	0.0123808	0.0377336	SYT4, STXBP3	93	7	16792	51.5883	1	0.820729	44.1056
GOTERM_BP_DIRECT	GO:0006810~transport	6	0.0371425	0.0423679	ATP2B1, GABRG2, GABRA1, GRIK1, SORL1, TRPM1	93	348	16792	3.11309	1	0.838103	48.0411
GOTERM_BP_DIRECT	GO:0007216~G-protein coupled glutamate receptor signaling pathway	2	0.0123808	0.0430079	GRM6, TRPM1	93	8	16792	45.1398	1	0.825563	48.5637
GOTERM_BP_DIRECT	GO:0071420~cellular response to histamine	2	0.0123808	0.0430079	GABRG2, GABRA1	93	8	16792	45.1398	1	0.825563	48.5637
GOTERM_BP_DIRECT	GO:0003300~cardiac muscle hypertrophy	2	0.0123808	0.0430079	RYR2, TTN	93	8	16792	45.1398	1	0.825563	48.5637
GOTERM_BP_DIRECT	GO:0097120~receptor localization to synapse	2	0.0123808	0.0482535	DLG2, NETO1	93	9	16792	40.1243	1	0.844503	52.6665
GOTERM_BP_DIRECT	GO:0032868~response to insulin	3	0.0185713	0.0521814	CRY2, AANAT, STXBP3	93	67	16792	8.08474	1	0.852793	55.5362
GOTERM_BP_DIRECT	GO:0090129~positive regulation of synapse maturation	2	0.0123808	0.0534707	NRXN3, CAMK2B	93	10	16792	36.1118	1	0.846035	56.4423
GOTERM_BP_DIRECT	GO:0035725~sodium ion transmembrane transport	3	0.0185713	0.0607417	SLC24A4, SLC23A2, SCN2A	93	73	16792	7.42024	1	0.869529	61.237
GOTERM_BP_DIRECT	GO:0006816~calcium ion transport	3	0.0185713	0.0651902	RYR2, PPP3CA, PRKCB	93	76	16792	7.12733	1	0.877009	63.9226
GOTERM_BP_DIRECT	GO:0006814~sodium ion transport	3	0.0185713	0.0728378	SLC4A10, SCN2A, SLC38A1	93	81	16792	6.68738	1	0.894921	68.1373
GOTERM_BP_DIRECT	GO:0060402~calcium ion transport into cytosol	2	0.0123808	0.0740583	RYR2, TRPM1	93	14	16792	25.7942	1	0.889263	68.7658
GOTERM_BP_DIRECT	GO:0006182~cGMP biosynthetic process	2	0.0123808	0.0841853	GUCY1A3, GUCY1B3	93	16	16792	22.5699	1	0.910934	73.5515
GOTERM_BP_DIRECT	GO:0007158~neuron cell-cell adhesion	2	0.0123808	0.0841853	NRXN3, CNTN4	93	16	16792	22.5699	1	0.910934	73.5515
GOTERM_BP_DIRECT	GO:0009416~response to light stimulus	2	0.0123808	0.0892076	SLC4A10, AANAT	93	17	16792	21.2423	1	0.91579	75.6621
GOTERM_BP_DIRECT	GO:0007413~axonal fasciculation	2	0.0123808	0.0942027	NRCAM, CNTN4	93	18	16792	20.0621	1	0.920061	77.6044
GOTERM_BP_DIRECT	GO:0006970~response to osmotic stress	2	0.0123808	0.0942027	KCNMA1, MAP7	93	18	16792	20.0621	1	0.920061	77.6044
GOTERM_BP_DIRECT	GO:0031290~retinal ganglion cell axon guidance	2	0.0123808	0.0991707	NRCAM, ISL1	93	19	16792	19.0062	1	0.923844	79.3918
GOTERM_BP_DIRECT	GO:0007263~nitric oxide mediated signal transduction	2	0.0123808	0.0991707	GUCY1A3, GUCY1B3	93	19	16792	19.0062	1	0.923844	79.3918

## Sheet: AC_GO_BP
Category	Term	Count	%	PValue	Genes	List Total	Pop Hits	Pop Total	Fold Enrichment	Bonferroni	Benjamini	FDR
GOTERM_BP_DIRECT	GO:0007268~chemical synaptic transmission	16	0.0636816	2.76058e-09	GABRG1, SYT1, NRXN2, PTPRF, SLC6A1, GABRB2, PTPRS, GRIA3, GABBR2, NRXN1, GRIA4, AMPH, GAD2, GRIA2, CARTPT, GAD1	147	240	16792	7.61542	2.79647e-06	2.79647e-06	4.36882e-06
GOTERM_BP_DIRECT	GO:0007416~synapse assembly	9	0.0358209	5.3749e-08	NRCAM, DNM3, NRXN2, GPM6A, NRXN3, DNER, NRXN1, PCLO, CACNA1A	147	61	16792	16.8538	5.44463e-05	2.72235e-05	8.50617e-05
GOTERM_BP_DIRECT	GO:0007214~gamma-aminobutyric acid signaling pathway	6	0.0238806	1.08437e-06	GABRG1, GABRG2, GABRB2, GABBR1, GABBR2, CACNA1A	147	22	16792	31.154	0.00109786	0.000366087	0.00171607
GOTERM_BP_DIRECT	GO:0007269~neurotransmitter secretion	7	0.0278607	5.08513e-06	PPFIA2, SYT1, GAD2, NRXN2, NRXN3, NRXN1, GAD1	147	51	16792	15.6788	0.005138	0.00128698	0.00804728
GOTERM_BP_DIRECT	GO:0006695~cholesterol biosynthetic process	6	0.0238806	1.84795e-05	MVD, SQLE, HMGCR, HMGCS1, IDI1, DHCR24	147	38	16792	18.0365	0.0185457	0.00373697	0.0292411
GOTERM_BP_DIRECT	GO:0007612~learning	6	0.0238806	0.000135013	JPH4, SLC6A1, NRXN3, NTRK2, PTN, NRXN1	147	57	16792	12.0243	0.127835	0.0225383	0.213454
GOTERM_BP_DIRECT	GO:0008299~isoprenoid biosynthetic process	4	0.0159204	0.000218473	MVD, HMGCR, HMGCS1, IDI1	147	14	16792	32.6375	0.198554	0.031125	0.34519
GOTERM_BP_DIRECT	GO:0001764~neuron migration	7	0.0278607	0.000309376	NRCAM, SEMA6A, GPM6A, DNER, NTRK2, PAX6, GAS6	147	105	16792	7.61542	0.269076	0.0384232	0.488489
GOTERM_BP_DIRECT	GO:0006996~organelle organization	4	0.0159204	0.000331851	ATP2B2, CHGA, ATP2A2, KIF5C	147	16	16792	28.5578	0.285535	0.0366687	0.523888
GOTERM_BP_DIRECT	GO:0034220~ion transmembrane transport	9	0.0358209	0.000504878	ATP2B2, GABRG2, ATP1B1, GRIA2, ATP2A2, GABRB2, GRIA3, GRIA4, NEDD4L	147	210	16792	4.89563	0.400447	0.0498705	0.796022
GOTERM_BP_DIRECT	GO:0050885~neuromuscular process controlling balance	5	0.0199005	0.000673924	RBFOX2, ATP2B2, JPH4, NRXN1, CACNA1A	147	46	16792	12.4164	0.494858	0.0601953	1.06122
GOTERM_BP_DIRECT	GO:0007399~nervous system development	10	0.039801	0.000921813	RBFOX2, SEMA6A, MYT1L, SRRM4, SCN3B, LSAMP, DPYSL4, PTN, NRSN1, ELAVL3	147	287	16792	3.98018	0.607111	0.074899	1.44891
GOTERM_BP_DIRECT	GO:0007605~sensory perception of sound	7	0.0278607	0.00108095	ATP2B2, TJP1, SRRM4, GABRB2, PGAP1, TFAP2A, COL11A1	147	133	16792	6.01217	0.665658	0.0808227	1.69704
GOTERM_BP_DIRECT	GO:0030534~adult behavior	4	0.0159204	0.00144572	GABRG2, NRXN2, NRXN3, NRXN1	147	26	16792	17.574	0.769056	0.0993911	2.26361
GOTERM_BP_DIRECT	GO:0010882~regulation of cardiac muscle contraction by calcium ion signaling	3	0.0119403	0.00153224	ATP1B1, SLC8A1, ATP2A2	147	7	16792	48.9563	0.788462	0.098375	2.39753
GOTERM_BP_DIRECT	GO:0086010~membrane depolarization during action potential	4	0.0159204	0.00179863	SCN3A, SCN3B, SCN2A, CACNA1A	147	28	16792	16.3188	0.838564	0.107722	2.80882
GOTERM_BP_DIRECT	GO:0017158~regulation of calcium ion-dependent exocytosis	4	0.0159204	0.00343746	SYT1, SYT4, SYT7, CACNA1A	147	35	16792	13.055	0.969443	0.185503	5.30358
GOTERM_BP_DIRECT	GO:0070588~calcium ion transmembrane transport	6	0.0238806	0.0038327	ATP2B2, SLC8A1, ATP2A2, GPM6A, GAS6, CACNA1A	147	119	16792	5.75956	0.979554	0.194353	5.8962
GOTERM_BP_DIRECT	GO:0048813~dendrite morphogenesis	4	0.0159204	0.00402953	RBFOX2, KIDINS220, RERE, CACNA1A	147	37	16792	12.3493	0.983263	0.193677	6.19002
GOTERM_BP_DIRECT	GO:0048791~calcium ion-regulated exocytosis of neurotransmitter	4	0.0159204	0.00467995	SYT1, SYT4, SYT7, CACNA1A	147	39	16792	11.716	0.991365	0.211479	7.15487
GOTERM_BP_DIRECT	GO:0055119~relaxation of cardiac muscle	3	0.0119403	0.00468014	ATP1B1, SLC8A1, ATP2A2	147	12	16792	28.5578	0.991367	0.202514	7.15516
GOTERM_BP_DIRECT	GO:0006814~sodium ion transport	5	0.0199005	0.00543665	ATP1B1, SCN3A, SCN3B, SCN2A, NEDD4L	147	81	16792	7.05131	0.996004	0.22199	8.26569
GOTERM_BP_DIRECT	GO:0071625~vocalization behavior	3	0.0119403	0.00637987	NRXN2, NRXN3, NRXN1	147	14	16792	24.4781	0.998472	0.245645	9.63285
GOTERM_BP_DIRECT	GO:0045956~positive regulation of calcium ion-dependent exocytosis	3	0.0119403	0.00831789	SYT1, SYT4, SYT7	147	16	16792	21.4184	0.999788	0.297108	12.3823
GOTERM_BP_DIRECT	GO:0007158~neuron cell-cell adhesion	3	0.0119403	0.00831789	NRXN2, NRXN3, NRXN1	147	16	16792	21.4184	0.999788	0.297108	12.3823
GOTERM_BP_DIRECT	GO:0006874~cellular calcium ion homeostasis	5	0.0199005	0.00880948	ATP1B1, ATP2A2, SV2A, GPR12, PRKCB	147	93	16792	6.14147	0.999872	0.301306	13.0671
GOTERM_BP_DIRECT	GO:1903861~positive regulation of dendrite extension	3	0.0119403	0.0104856	SYT1, SYT4, NEDD4L	147	18	16792	19.0385	0.999977	0.336808	15.3646
GOTERM_BP_DIRECT	GO:0006883~cellular sodium ion homeostasis	3	0.0119403	0.0116529	ATP1B1, SLC8A1, NEDD4L	147	19	16792	18.0365	0.999993	0.355813	16.931
GOTERM_BP_DIRECT	GO:0002026~regulation of the force of heart contraction	3	0.0119403	0.0116529	SLC8A1, CHGA, ATP2A2	147	19	16792	18.0365	0.999993	0.355813	16.931
GOTERM_BP_DIRECT	GO:0007411~axon guidance	6	0.0238806	0.0126754	SEMA6A, NRXN3, KIF5C, PAX6, MEG3, NRXN1	147	159	16792	4.31061	0.999998	0.369668	18.2806
GOTERM_BP_DIRECT	GO:1903779~regulation of cardiac conduction	4	0.0159204	0.0127541	ATP2B2, ATP1B1, SLC8A1, ATP2A2	147	56	16792	8.15938	0.999998	0.361337	18.3836
GOTERM_BP_DIRECT	GO:0016079~synaptic vesicle exocytosis	3	0.0119403	0.0154764	CPLX3, TRIM9, PCLO	147	22	16792	15.577	1	0.409434	21.8735
GOTERM_BP_DIRECT	GO:0060078~regulation of postsynaptic membrane potential	3	0.0119403	0.0154764	SCN3A, SCN3B, SCN2A	147	22	16792	15.577	1	0.409434	21.8735
GOTERM_BP_DIRECT	GO:0051965~positive regulation of synapse assembly	4	0.0159204	0.0167591	AMIGO2, NRXN3, NTRK2, NRXN1	147	62	16792	7.36976	1	0.424367	23.4688
GOTERM_BP_DIRECT	GO:0042493~response to drug	8	0.0318408	0.0170899	PAM, SLC8A1, GAD2, TJP1, TFAP2B, HMGCS1, PTN, GAD1	147	304	16792	3.00609	1	0.420551	23.8753
GOTERM_BP_DIRECT	GO:0006540~glutamate decarboxylation to succinate	2	0.0079602	0.0173141	GAD2, GAD1	147	2	16792	114.231	1	0.415002	24.1497
GOTERM_BP_DIRECT	GO:0033604~negative regulation of catecholamine secretion	2	0.0079602	0.0173141	CHGA, SYT4	147	2	16792	114.231	1	0.415002	24.1497
GOTERM_BP_DIRECT	GO:0072659~protein localization to plasma membrane	4	0.0159204	0.0174873	GPR158, ATP1B1, SCN3B, DPP6	147	63	16792	7.25278	1	0.408816	24.3609
GOTERM_BP_DIRECT	GO:0035235~ionotropic glutamate receptor signaling pathway	3	0.0119403	0.0182834	GRIA2, GRIA3, GRIA4	147	24	16792	14.2789	1	0.413787	25.3251
GOTERM_BP_DIRECT	GO:0050796~regulation of insulin secretion	4	0.0159204	0.0205748	TFAP2B, CARTPT, SYT7, CACNA1A	147	67	16792	6.81978	1	0.442889	28.0363
GOTERM_BP_DIRECT	GO:0007417~central nervous system development	5	0.0199005	0.0207344	NRCAM, PAM, DNER, PAX6, SH3GL2	147	120	16792	4.75964	1	0.43653	28.2216
GOTERM_BP_DIRECT	GO:0017157~regulation of exocytosis	3	0.0119403	0.0212877	SYT1, STXBP5, PCLO	147	26	16792	13.1805	1	0.436513	28.8607
GOTERM_BP_DIRECT	GO:0014047~glutamate secretion	3	0.0119403	0.0244816	PPFIA2, SYT1, NTRK2	147	28	16792	12.2391	1	0.474711	32.4472
GOTERM_BP_DIRECT	GO:0035725~sodium ion transmembrane transport	4	0.0159204	0.0257317	SLC8A1, SCN3A, SCN3B, SCN2A	147	73	16792	6.25925	1	0.483245	33.8043
GOTERM_BP_DIRECT	GO:0034770~histone H4-K20 methylation	2	0.0079602	0.0258592	WHSC1, NSD1	147	3	16792	76.1542	1	0.476553	33.9412
GOTERM_BP_DIRECT	GO:0097116~gephyrin clustering involved in postsynaptic density assembly	2	0.0079602	0.0258592	NRXN2, NRXN1	147	3	16792	76.1542	1	0.476553	33.9412
GOTERM_BP_DIRECT	GO:1990089~response to nerve growth factor	2	0.0079602	0.0258592	KCNC1, PTN	147	3	16792	76.1542	1	0.476553	33.9412
GOTERM_BP_DIRECT	GO:0043484~regulation of RNA splicing	3	0.0119403	0.0261474	RBFOX2, SRRM4, CELF1	147	29	16792	11.817	1	0.472202	34.2498
GOTERM_BP_DIRECT	GO:0006810~transport	8	0.0318408	0.032568	ATCAY, ATP2B2, GABRG2, SYNPR, SLC6A1, GABRB2, GRIA3, GRIA4	147	348	16792	2.62601	1	0.5416	40.7848
GOTERM_BP_DIRECT	GO:0097118~neuroligin clustering involved in postsynaptic membrane assembly	2	0.0079602	0.0343305	NRXN2, NRXN1	147	4	16792	57.1156	1	0.552585	42.4692
GOTERM_BP_DIRECT	GO:0006887~exocytosis	4	0.0159204	0.0357229	MIA3, SYT4, STXBP5, SYT7	147	83	16792	5.50512	1	0.559074	43.7681
GOTERM_BP_DIRECT	GO:0014074~response to purine-containing compound	2	0.0079602	0.0427287	SLC6A1, HMGCS1	147	5	16792	45.6925	1	0.61774	49.8967
GOTERM_BP_DIRECT	GO:0010452~histone H3-K36 methylation	2	0.0079602	0.0427287	WHSC1, NSD1	147	5	16792	45.6925	1	0.61774	49.8967
GOTERM_BP_DIRECT	GO:0048755~branching morphogenesis of a nerve	2	0.0079602	0.0427287	EPHA7, RERE	147	5	16792	45.6925	1	0.61774	49.8967
GOTERM_BP_DIRECT	GO:0021942~radial glia guided migration of Purkinje cell	2	0.0079602	0.0427287	RBFOX2, RERE	147	5	16792	45.6925	1	0.61774	49.8967
GOTERM_BP_DIRECT	GO:0000381~regulation of alternative mRNA splicing, via spliceosome	3	0.0119403	0.0430452	RBFOX2, SRRM4, CELF4	147	38	16792	9.01826	1	0.612609	50.1583
GOTERM_BP_DIRECT	GO:0009790~embryo development	3	0.0119403	0.0430452	CELF4, CELF1, USP22	147	38	16792	9.01826	1	0.612609	50.1583
GOTERM_BP_DIRECT	GO:0051262~protein tetramerization	3	0.0119403	0.0472291	IGF1R, KCNC1, HMGCR	147	40	16792	8.56735	1	0.639778	53.4973
GOTERM_BP_DIRECT	GO:0097119~postsynaptic density protein 95 clustering	2	0.0079602	0.0510543	NRXN2, NRXN1	147	6	16792	38.0771	1	0.661545	56.3656
GOTERM_BP_DIRECT	GO:0045908~negative regulation of vasodilation	2	0.0079602	0.0510543	CHGA, HMGCR	147	6	16792	38.0771	1	0.661545	56.3656
GOTERM_BP_DIRECT	GO:0007185~transmembrane receptor protein tyrosine phosphatase signaling pathway	2	0.0079602	0.0510543	PTPRF, PTN	147	6	16792	38.0771	1	0.661545	56.3656
GOTERM_BP_DIRECT	GO:1901016~regulation of potassium ion transmembrane transporter activity	2	0.0079602	0.0510543	FHL1, NEDD4L	147	6	16792	38.0771	1	0.661545	56.3656
GOTERM_BP_DIRECT	GO:0097104~postsynaptic membrane assembly	2	0.0079602	0.0510543	NRXN2, NRXN1	147	6	16792	38.0771	1	0.661545	56.3656
GOTERM_BP_DIRECT	GO:0043525~positive regulation of neuron apoptotic process	3	0.0119403	0.0537693	EPHA7, TFAP2B, TFAP2A	147	43	16792	7.96963	1	0.673637	58.3
GOTERM_BP_DIRECT	GO:0060048~cardiac muscle contraction	3	0.0119403	0.0582968	ATP1B1, SLC8A1, SCN3B	147	45	16792	7.61542	1	0.696708	61.3481
GOTERM_BP_DIRECT	GO:0045822~negative regulation of heart contraction	2	0.0079602	0.0593079	ATP2A2, PDE4D	147	7	16792	32.6375	1	0.696096	61.9997
GOTERM_BP_DIRECT	GO:0051932~synaptic transmission, GABAergic	2	0.0079602	0.0593079	GABRG2, GABRB2	147	7	16792	32.6375	1	0.696096	61.9997
GOTERM_BP_DIRECT	GO:0045955~negative regulation of calcium ion-dependent exocytosis	2	0.0079602	0.0593079	SYT4, TRIM9	147	7	16792	32.6375	1	0.696096	61.9997
GOTERM_BP_DIRECT	GO:0042297~vocal learning	2	0.0079602	0.0593079	NRXN2, NRXN1	147	7	16792	32.6375	1	0.696096	61.9997
GOTERM_BP_DIRECT	GO:0035176~social behavior	3	0.0119403	0.0653246	NRXN2, NRXN3, NRXN1	147	48	16792	7.13946	1	0.725062	65.669
GOTERM_BP_DIRECT	GO:0071420~cellular response to histamine	2	0.0079602	0.0674903	GABRG2, GABRB2	147	8	16792	28.5578	1	0.7304	66.9065
GOTERM_BP_DIRECT	GO:0021707~cerebellar granule cell differentiation	2	0.0079602	0.0674903	ATP2B2, NRXN1	147	8	16792	28.5578	1	0.7304	66.9065
GOTERM_BP_DIRECT	GO:0034765~regulation of ion transmembrane transport	4	0.0159204	0.072579	SCN3A, SCN2A, NEDD4L, CACNA1A	147	111	16792	4.11644	1	0.750368	69.6517
GOTERM_BP_DIRECT	GO:0003254~regulation of membrane depolarization	2	0.0079602	0.075602	FHL1, NEDD4L	147	9	16792	25.3847	1	0.75878	71.18
GOTERM_BP_DIRECT	GO:0090129~positive regulation of synapse maturation	2	0.0079602	0.0836436	NRXN3, NRXN1	147	10	16792	22.8463	1	0.788256	74.9018
GOTERM_BP_DIRECT	GO:0007420~brain development	5	0.0199005	0.0841787	SYT1, EPHA7, SYT4, UBE3A, HMGCS1	147	190	16792	3.00609	1	0.78472	75.1328
GOTERM_BP_DIRECT	GO:0045665~negative regulation of neuron differentiation	3	0.0119403	0.0853209	RAP1GAP, PAX6, PBX1	147	56	16792	6.11953	1	0.783726	75.6191
GOTERM_BP_DIRECT	GO:0006906~vesicle fusion	3	0.0119403	0.09324	SYT1, SYT4, SYT7	147	59	16792	5.80837	1	0.808429	78.7536
GOTERM_BP_DIRECT	GO:0016567~protein ubiquitination	7	0.0278607	0.0935307	KLHL5, TULP4, FBXW7, TRIM9, PAX6, NEDD4L, MYCBP2	147	359	16792	2.22735	1	0.804214	78.8611
GOTERM_BP_DIRECT	GO:0000122~negative regulation of transcription from RNA polymerase II promoter	11	0.0437811	0.0973796	CRY2, MEIS2, TFAP2B, PAX6, TFAP2A, WHSC1, NEDD4L, NSD1, PKIA, RERE, PEG3	147	720	16792	1.7452	1	0.812496	80.2377
GOTERM_BP_DIRECT	GO:0008104~protein localization	3	0.0119403	0.0986334	NRCAM, KIF5C, DHCR24	147	61	16792	5.61793	1	0.811703	80.6677
GOTERM_BP_DIRECT	GO:0042136~neurotransmitter biosynthetic process	2	0.0079602	0.0995189	GAD2, GAD1	147	12	16792	19.0385	1	0.809709	80.9661
GOTERM_BP_DIRECT	GO:0021702~cerebellar Purkinje cell differentiation	2	0.0079602	0.0995189	ATP2B2, CACNA1A	147	12	16792	19.0385	1	0.809709	80.9661

## Sheet: HC_GO_BP
Category	Term	Count	%	PValue	Genes	List Total	Pop Hits	Pop Total	Fold Enrichment	Bonferroni	Benjamini	FDR
GOTERM_BP_DIRECT	GO:0010842~retina layer formation	4	2.45399	0.00091367	HIPK2, TFAP2B, MEGF11, CALB1	149	22	16792	20.4905	0.607099	0.607099	1.4378
GOTERM_BP_DIRECT	GO:0043524~negative regulation of neuron apoptotic process	7	4.29448	0.00111524	FAM134B, GPI, NTRK2, HIPK2, TFAP2B, CACNA1A, FAIM2	149	132	16792	5.97641	0.680313	0.434592	1.75239
GOTERM_BP_DIRECT	GO:0010976~positive regulation of neuron projection development	6	3.68098	0.0011387	NDRG4, NTRK2, PTN, KIDINS220, EPHA3, FEZ1	149	89	16792	7.59762	0.687894	0.321681	1.78893
GOTERM_BP_DIRECT	GO:0007612~learning	5	3.06748	0.00159288	JPH4, NTRK2, CNTNAP2, PTN, SHANK2	149	57	16792	9.88579	0.803917	0.334558	2.49406
GOTERM_BP_DIRECT	GO:0003091~renal water homeostasis	4	2.45399	0.00275925	ADCY2, PRKAR1A, TFAP2B, GNAS	149	32	16792	14.0872	0.940623	0.431509	4.28323
GOTERM_BP_DIRECT	GO:0071526~semaphorin-plexin signaling pathway	4	2.45399	0.00301574	SEMA5A, SEMA6A, SEMA6D, PLXNA2	149	33	16792	13.6604	0.954349	0.402175	4.67253
GOTERM_BP_DIRECT	GO:0001952~regulation of cell-matrix adhesion	3	1.84049	0.00331483	ONECUT1, NF1, ONECUT2	149	10	16792	33.8094	0.966405	0.384161	5.12461
GOTERM_BP_DIRECT	GO:0007399~nervous system development	9	5.52147	0.00396448	SEMA5A, SEMA6A, LSAMP, CPNE6, PTN, ZEB2, NRSN1, GFRA2, FEZ1	149	287	16792	3.53408	0.982747	0.397983	6.09967
GOTERM_BP_DIRECT	GO:0002064~epithelial cell development	3	1.84049	0.0040281	ONECUT1, ONECUT2, SLC4A5	149	11	16792	30.7358	0.983837	0.367666	6.19465
GOTERM_BP_DIRECT	GO:0001889~liver development	5	3.06748	0.00413485	ONECUT1, NF1, ONECUT2, HMGCS1, PTN	149	74	16792	7.61473	0.985514	0.345221	6.35381
GOTERM_BP_DIRECT	GO:0071377~cellular response to glucagon stimulus	4	2.45399	0.00522133	ADCY2, PRKAR1A, GNAS, GNG7	149	40	16792	11.2698	0.995253	0.385152	7.95946
GOTERM_BP_DIRECT	GO:0007420~brain development	7	4.29448	0.00679099	NDRG4, NF1, HMGCS1, CNTNAP2, CDK5RAP3, ROBO2, ACSL3	149	190	16792	4.15203	0.999055	0.440291	10.2337
GOTERM_BP_DIRECT	GO:0007155~cell adhesion	11	6.74847	0.0075404	SEMA5A, LGALS3BP, KIAA1462, MAGI1, PTPRF, LSAMP, CNTNAP2, ROBO2, GAS6, EPHA3, FEZ1	149	459	16792	2.70082	0.999563	0.448458	11.3008
GOTERM_BP_DIRECT	GO:0034220~ion transmembrane transport	7	4.29448	0.0108255	ATP2B4, ATP6AP1, RYR3, GRIA3, SFXN1, GRIA4, ATP6V1F	149	210	16792	3.7566	0.999985	0.548225	15.8399
GOTERM_BP_DIRECT	GO:0019226~transmission of nerve impulse	3	1.84049	0.0132121	CNTNAP2, CACNG3, CACNA1A	149	20	16792	16.9047	0.999999	0.595936	19
GOTERM_BP_DIRECT	GO:0050772~positive regulation of axonogenesis	3	1.84049	0.0145192	TIAM1, NTRK2, ROBO2	149	21	16792	16.0997	1	0.607106	20.6834
GOTERM_BP_DIRECT	GO:0030512~negative regulation of transforming growth factor beta receptor signaling pathway	4	2.45399	0.0188966	ONECUT1, HTRA1, ONECUT2, HSPA1A	149	64	16792	7.04362	1	0.682378	26.085
GOTERM_BP_DIRECT	GO:0070588~calcium ion transmembrane transport	5	3.06748	0.0210899	ATP2B4, RYR3, CACNG3, GAS6, CACNA1A	149	119	16792	4.73521	1	0.701875	28.6599
GOTERM_BP_DIRECT	GO:0006006~glucose metabolic process	4	2.45399	0.0213183	ONECUT1, TFAP2B, GAPDH, CACNA1A	149	67	16792	6.72824	1	0.686232	28.9233
GOTERM_BP_DIRECT	GO:0048843~negative regulation of axon extension involved in axon guidance	3	1.84049	0.0218357	SEMA5A, SEMA6A, SEMA6D	149	26	16792	13.0036	1	0.676374	29.5162
GOTERM_BP_DIRECT	GO:0061621~canonical glycolysis	3	1.84049	0.0218357	GPI, HK1, GAPDH	149	26	16792	13.0036	1	0.676374	29.5162
GOTERM_BP_DIRECT	GO:0021510~spinal cord development	3	1.84049	0.0285662	NF1, PTN, ROBO2	149	30	16792	11.2698	1	0.755971	36.8199
GOTERM_BP_DIRECT	GO:0007281~germ cell development	3	1.84049	0.0285662	SMAD5, CELF4, CELF1	149	30	16792	11.2698	1	0.755971	36.8199
GOTERM_BP_DIRECT	GO:0006096~glycolytic process	3	1.84049	0.036011	GPI, HK1, GAPDH	149	34	16792	9.94394	1	0.817999	44.0699
GOTERM_BP_DIRECT	GO:0050919~negative chemotaxis	3	1.84049	0.036011	SEMA5A, SEMA6A, SEMA6D	149	34	16792	9.94394	1	0.817999	44.0699
GOTERM_BP_DIRECT	GO:0051453~regulation of intracellular pH	3	1.84049	0.0399833	SLC4A8, SLC4A3, SLC4A5	149	36	16792	9.3915	1	0.836859	47.6118
GOTERM_BP_DIRECT	GO:0060291~long-term synaptic potentiation	3	1.84049	0.0441129	NTRK2, PTN, SHANK2	149	38	16792	8.89721	1	0.853564	51.0704
GOTERM_BP_DIRECT	GO:0030218~erythrocyte differentiation	3	1.84049	0.0483932	SMAD5, HIPK2, SFXN1	149	40	16792	8.45235	1	0.868374	54.4287
GOTERM_BP_DIRECT	GO:0060075~regulation of resting membrane potential	2	1.22699	0.0517382	KCNK1, KCNJ2	149	6	16792	37.566	1	0.876091	56.9015
GOTERM_BP_DIRECT	GO:0007185~transmembrane receptor protein tyrosine phosphatase signaling pathway	2	1.22699	0.0517382	PTPRF, PTN	149	6	16792	37.566	1	0.876091	56.9015
GOTERM_BP_DIRECT	GO:0030510~regulation of BMP signaling pathway	2	1.22699	0.0517382	TFAP2B, PCSK6	149	6	16792	37.566	1	0.876091	56.9015
GOTERM_BP_DIRECT	GO:0007411~axon guidance	5	3.06748	0.0521285	SEMA6A, ROBO2, APBB2, PTPRO, FEZ1	149	159	16792	3.54396	1	0.868197	57.1817
GOTERM_BP_DIRECT	GO:0060348~bone development	3	1.84049	0.0528178	SMAD5, BBX, GNAS	149	42	16792	8.04986	1	0.862018	57.6724
GOTERM_BP_DIRECT	GO:0071456~cellular response to hypoxia	4	2.45399	0.0529858	FMN2, HIPK2, PTN, NDRG1	149	96	16792	4.69575	1	0.853185	57.7912
GOTERM_BP_DIRECT	GO:0015701~bicarbonate transport	3	1.84049	0.0573803	SLC4A8, SLC4A3, SLC4A5	149	44	16792	7.68395	1	0.866423	60.7897
GOTERM_BP_DIRECT	GO:0001755~neural crest cell migration	3	1.84049	0.0597113	SEMA5A, SEMA6A, SEMA6D	149	45	16792	7.5132	1	0.868634	62.2981
GOTERM_BP_DIRECT	GO:0061337~cardiac conduction	3	1.84049	0.0597113	CACNG3, KCNK1, KCNJ2	149	45	16792	7.5132	1	0.868634	62.2981
GOTERM_BP_DIRECT	GO:0008542~visual learning	3	1.84049	0.0597113	NDRG4, NF1, TANC1	149	45	16792	7.5132	1	0.868634	62.2981
GOTERM_BP_DIRECT	GO:0072205~metanephric collecting duct development	2	1.22699	0.0600989	DLG5, CALB1	149	7	16792	32.1994	1	0.861863	62.5436
GOTERM_BP_DIRECT	GO:0001764~neuron migration	4	2.45399	0.0657265	SEMA6A, NTRK2, APBB2, GAS6	149	105	16792	4.29326	1	0.878216	65.9431
GOTERM_BP_DIRECT	GO:0016477~cell migration	5	3.06748	0.0658282	PTPRF, TIAM1, CDC42BPA, GAS6, EPHA3	149	172	16792	3.2761	1	0.870859	66.0018
GOTERM_BP_DIRECT	GO:0035556~intracellular signal transduction	8	4.90798	0.066129	FMN2, ADCY2, PLCB4, RPS6KA2, PRKAR1A, CDC42BPA, DLG5, APBB2	149	403	16792	2.23718	1	0.864363	66.1749
GOTERM_BP_DIRECT	GO:0045835~negative regulation of meiotic nuclear division	2	1.22699	0.0683864	RPS6KA2, PRKAR1A	149	8	16792	28.1745	1	0.866144	67.4473
GOTERM_BP_DIRECT	GO:0015992~proton transport	3	1.84049	0.0693501	SLC2A13, ATP6AP1, ATP6V1F	149	49	16792	6.89988	1	0.86265	67.9767
GOTERM_BP_DIRECT	GO:0035457~cellular response to interferon-alpha	2	1.22699	0.0766013	GAS6, IFNAR1	149	9	16792	25.044	1	0.882739	71.7093
GOTERM_BP_DIRECT	GO:0030335~positive regulation of cell migration	5	3.06748	0.0798995	SEMA5A, ONECUT1, SEMA6D, TIAM1, ONECUT2	149	184	16792	3.06245	1	0.887203	73.2685
GOTERM_BP_DIRECT	GO:0048935~peripheral nervous system neuron development	2	1.22699	0.0847443	NTRK2, ONECUT2	149	10	16792	22.5396	1	0.89591	75.4135
GOTERM_BP_DIRECT	GO:0051156~glucose 6-phosphate metabolic process	2	1.22699	0.0847443	GPI, HK1	149	10	16792	22.5396	1	0.89591	75.4135
GOTERM_BP_DIRECT	GO:0021987~cerebral cortex development	3	1.84049	0.0873198	NTRK2, NF1, CNTNAP2	149	56	16792	6.03739	1	0.897466	76.4871
GOTERM_BP_DIRECT	GO:0006810~transport	7	4.29448	0.087801	GET4, SLC12A7, GRIA3, GRIA4, DHX40, SLC4A3, FEZ1	149	348	16792	2.26691	1	0.893132	76.6827
GOTERM_BP_DIRECT	GO:0007417~central nervous system development	4	2.45399	0.0897288	PTPRZ1, PCP4, ROBO2, TAGLN3	149	120	16792	3.7566	1	0.892948	77.4513
GOTERM_BP_DIRECT	GO:0017148~negative regulation of translation	3	1.84049	0.0926853	CELF4, CELF1, GAPDH	149	58	16792	5.82921	1	0.895568	78.5841
GOTERM_BP_DIRECT	GO:0060041~retina development in camera-type eye	3	1.84049	0.0926853	NTRK2, RORB, SLC4A5	149	58	16792	5.82921	1	0.895568	78.5841
GOTERM_BP_DIRECT	GO:0009100~glycoprotein metabolic process	2	1.22699	0.0928159	ST8SIA3, PCSK6	149	11	16792	20.4905	1	0.89055	78.6329
GOTERM_BP_DIRECT	GO:0046548~retinal rod cell development	2	1.22699	0.0928159	NTRK2, RORB	149	11	16792	20.4905	1	0.89055	78.6329
GOTERM_BP_DIRECT	GO:0045669~positive regulation of osteoblast differentiation	3	1.84049	0.0981443	ATP6AP1, SMAD5, GNAS	149	60	16792	5.6349	1	0.899246	80.5369

## Sheet: RGC_GO_BP
Category	Term	Count	%	PValue	Genes	List Total	Pop Hits	Pop Total	Fold Enrichment	Bonferroni	Benjamini	FDR
GOTERM_BP_DIRECT	GO:0006814~sodium ion transport	9	3.96476	5.18584e-06	ATP1B1, SCN1A, SLC17A6, ATP1B3, SCN2A, SCN9A, SCN4B, NEDD4L, SLC4A4	200	81	16792	9.32889	0.00591505	0.00591505	0.00833359
GOTERM_BP_DIRECT	GO:0050885~neuromuscular process controlling balance	7	3.0837	1.62156e-05	RBFOX1, RBFOX2, ABR, CNTNAP1, PAFAH1B1, NEFL, CACNA1A	200	46	16792	12.7765	0.0183798	0.00923254	0.0260562
GOTERM_BP_DIRECT	GO:0060384~innervation	5	2.20264	5.14129e-05	SERPINE2, SULF2, GABRB2, POU4F1, UNC13A	200	18	16792	23.3222	0.0571216	0.019415	0.0825913
GOTERM_BP_DIRECT	GO:0006695~cholesterol biosynthetic process	6	2.64317	8.11905e-05	MVD, SQLE, HMGCR, INSIG1, HMGCS1, LSS	200	38	16792	13.2568	0.0887024	0.0229539	0.130398
GOTERM_BP_DIRECT	GO:0086010~membrane depolarization during action potential	5	2.20264	0.00031354	SCN1A, SCN2A, SCN9A, CACNA1A, CACNA1B	200	28	16792	14.9929	0.301448	0.0692358	0.502687
GOTERM_BP_DIRECT	GO:0033693~neurofilament bundle assembly	3	1.32159	0.000415959	NEFH, NEFL, NEFM	200	3	16792	83.96	0.378709	0.0762612	0.666376
GOTERM_BP_DIRECT	GO:0034220~ion transmembrane transport	10	4.40529	0.000914843	ATP1B1, TSC22D3, ATP2B3, ATP1B3, GRIA2, GABRB2, ATP8B2, RYR2, ANO5, NEDD4L	200	210	16792	3.9981	0.649032	0.13893	1.46011
GOTERM_BP_DIRECT	GO:1903861~positive regulation of dendrite extension	4	1.76211	0.00117321	SYT4, SYT2, NEDD4L, UNC13A	200	18	16792	18.6578	0.738923	0.154534	1.86883
GOTERM_BP_DIRECT	GO:0014074~response to purine-containing compound	3	1.32159	0.00136495	HMGCS1, AACS, TRPM2	200	5	16792	50.376	0.790404	0.159383	2.17113
GOTERM_BP_DIRECT	GO:0000226~microtubule cytoskeleton organization	6	2.64317	0.00153612	PCNT, MAP1B, NEFH, PAFAH1B1, NEFL, MARK1	200	71	16792	7.09521	0.827727	0.161271	2.44026
GOTERM_BP_DIRECT	GO:0035725~sodium ion transmembrane transport	6	2.64317	0.00173872	SCN1A, SCN2A, SCN9A, SCN4B, SLC4A4, TRPM2	200	73	16792	6.90082	0.863418	0.165552	2.75791
GOTERM_BP_DIRECT	GO:0034765~regulation of ion transmembrane transport	7	3.0837	0.00207575	SCN1A, KCNA2, SCN2A, SCN9A, NEDD4L, CACNA1A, CACNA1B	200	111	16792	5.29477	0.907184	0.179707	3.28417
GOTERM_BP_DIRECT	GO:0060078~regulation of postsynaptic membrane potential	4	1.76211	0.0021383	SCN1A, SCN2A, SCN9A, SCN4B	200	22	16792	15.2655	0.913606	0.171693	3.38154
GOTERM_BP_DIRECT	GO:0007399~nervous system development	11	4.84581	0.0022823	RBFOX1, RBFOX2, ARHGEF7, NAV2, MAP1B, DPYSL4, DPYSL2, MYLIP, IGSF9B, NRN1, DSCAM	200	287	16792	3.21798	0.926755	0.170316	3.60537
GOTERM_BP_DIRECT	GO:0007018~microtubule-based movement	6	2.64317	0.00274877	DYNC1I1, KIF5A, KLC1, KIFAP3, KIF5C, KIF3C	200	81	16792	6.21926	0.957101	0.189357	4.32708
GOTERM_BP_DIRECT	GO:0007010~cytoskeleton organization	8	3.52423	0.00310868	MICAL2, MICAL3, CNTNAP1, DPYSL2, PALLD, MARK1, TUBB3, THY1	200	161	16792	4.17193	0.971614	0.199579	4.88048
GOTERM_BP_DIRECT	GO:0019228~neuronal action potential	4	1.76211	0.00431768	SCN1A, KCNA2, SCN2A, SCN9A	200	28	16792	11.9943	0.992917	0.252621	6.71749
GOTERM_BP_DIRECT	GO:0061564~axon development	3	1.32159	0.00590689	NEFH, NEFL, NEFM	200	10	16792	25.188	0.998861	0.313761	9.08164
GOTERM_BP_DIRECT	GO:0050884~neuromuscular process controlling posture	3	1.32159	0.00590689	SCN1A, PRRT2, CNTNAP1	200	10	16792	25.188	0.998861	0.313761	9.08164
GOTERM_BP_DIRECT	GO:0048266~behavioral response to pain	3	1.32159	0.00716348	GIT2, SCN9A, CACNA1A	200	11	16792	22.8982	0.999732	0.351355	10.9111
GOTERM_BP_DIRECT	GO:0043547~positive regulation of GTPase activity	15	6.60793	0.00754346	SNX9, ABR, RAP1GAP, ARHGEF7, FGF9, ASAP2, ASAP1, THY1, RGS12, GIT2, JAK1, RAP1GAP2, IQSEC3, NEFL, SRGAP1	200	565	16792	2.22903	0.999827	0.351518	11.4574
GOTERM_BP_DIRECT	GO:0007268~chemical synaptic transmission	9	3.96476	0.00796007	GRIA2, KIF5A, GABRB2, PAFAH1B1, CHRNA6, LRFN5, UNC13A, DTNA, CACNA1B	200	240	16792	3.1485	0.999893	0.352974	12.0529
GOTERM_BP_DIRECT	GO:0008203~cholesterol metabolic process	5	2.20264	0.00863542	APOL2, SREBF1, LDLR, SQLE, INSIG1	200	68	16792	6.17353	0.999951	0.363004	13.0101
GOTERM_BP_DIRECT	GO:0008299~isoprenoid biosynthetic process	3	1.32159	0.0115789	MVD, HMGCR, HMGCS1	200	14	16792	17.9914	0.999998	0.439702	17.0693
GOTERM_BP_DIRECT	GO:0070588~calcium ion transmembrane transport	6	2.64317	0.0136874	ATP2B3, PKD1, GAS6, CACNA1A, TRPM2, CACNA1B	200	119	16792	4.23328	1	0.481564	19.867
GOTERM_BP_DIRECT	GO:0008542~visual learning	4	1.76211	0.0161499	DDHD2, NDRG4, HMGCR, TANC1	200	45	16792	7.46311	1	0.525291	23.0225
GOTERM_BP_DIRECT	GO:0006890~retrograde vesicle-mediated transport, Golgi to ER	5	2.20264	0.0163303	KIF5A, KLC1, KIFAP3, RAB6B, KIF3C	200	82	16792	5.11951	1	0.515417	23.249
GOTERM_BP_DIRECT	GO:0030036~actin cytoskeleton organization	6	2.64317	0.019351	ABR, CORO6, PAFAH1B1, IQSEC3, PALLD, ADD2	200	130	16792	3.87508	1	0.563055	26.9503
GOTERM_BP_DIRECT	GO:0021762~substantia nigra development	4	1.76211	0.0202617	INA, FGF9, UCHL1, SYNGR3	200	49	16792	6.85388	1	0.566704	28.0328
GOTERM_BP_DIRECT	GO:0043524~negative regulation of neuron apoptotic process	6	2.64317	0.0205236	GPI, GABRB2, POU4F1, NEFL, CACNA1A, NRBP2	200	132	16792	3.81636	1	0.558706	28.3414
GOTERM_BP_DIRECT	GO:0006883~cellular sodium ion homeostasis	3	1.32159	0.0209315	ATP1B1, ATP1B3, NEDD4L	200	19	16792	13.2568	1	0.553653	28.8194
GOTERM_BP_DIRECT	GO:0007155~cell adhesion	12	5.28634	0.0211982	LAMA4, ATP1B1, MAGI1, SORBS1, ADAM23, BCAN, COL6A1, CNTNAP1, ADAM22, GAS6, DSCAM, THY1	200	459	16792	2.19503	1	0.54647	29.1304
GOTERM_BP_DIRECT	GO:0035556~intracellular signal transduction	11	4.84581	0.0223511	MAP4K4, ABR, ARHGEF7, ADCY8, CDC42BPA, JAK1, DCDC5, PAG1, UNC13A, MARK1, NRBP2	200	403	16792	2.29171	1	0.554304	30.4601
GOTERM_BP_DIRECT	GO:0019886~antigen processing and presentation of exogenous peptide antigen via MHC class II	5	2.20264	0.0238324	DYNC1I1, KIF5A, KLC1, KIFAP3, KIF3C	200	92	16792	4.56304	1	0.566643	32.1341
GOTERM_BP_DIRECT	GO:0006874~cellular calcium ion homeostasis	5	2.20264	0.0246798	ATP1B1, ATP2B3, RYR2, ATP13A3, GPR12	200	93	16792	4.51398	1	0.568645	33.0748
GOTERM_BP_DIRECT	GO:1903779~regulation of cardiac conduction	4	1.76211	0.0287146	ATP1B1, ATP2B3, ATP1B3, RYR2	200	56	16792	5.99714	1	0.614145	37.388
GOTERM_BP_DIRECT	GO:0048041~focal adhesion assembly	3	1.32159	0.0325066	SORBS1, ARHGEF7, THY1	200	24	16792	10.495	1	0.650115	41.2029
GOTERM_BP_DIRECT	GO:0090102~cochlea development	3	1.32159	0.0325066	NTRK3, GABRB2, PAFAH1B1	200	24	16792	10.495	1	0.650115	41.2029
GOTERM_BP_DIRECT	GO:0051899~membrane depolarization	3	1.32159	0.0350627	CHRNA6, CACNA1A, CACNA1B	200	25	16792	10.0752	1	0.668313	43.6502
GOTERM_BP_DIRECT	GO:1903288~positive regulation of potassium ion import	2	0.881057	0.035135	ATP1B1, ATP1B3	200	3	16792	55.9733	1	0.659309	43.7181
GOTERM_BP_DIRECT	GO:1990089~response to nerve growth factor	2	0.881057	0.035135	KCNC2, KCNC1	200	3	16792	55.9733	1	0.659309	43.7181
GOTERM_BP_DIRECT	GO:0034201~response to oleic acid	2	0.881057	0.035135	ACSL1, AACS	200	3	16792	55.9733	1	0.659309	43.7181
GOTERM_BP_DIRECT	GO:0009967~positive regulation of signal transduction	4	1.76211	0.0357275	SORBS1, RUSC1, CNTNAP1, PAG1	200	61	16792	5.50557	1	0.656025	44.2708
GOTERM_BP_DIRECT	GO:0045471~response to ethanol	5	2.20264	0.0362717	KCNC2, NTRK3, TJP1, HMGCR, AACS	200	105	16792	3.9981	1	0.652382	44.7742
GOTERM_BP_DIRECT	GO:0007274~neuromuscular synaptic transmission	3	1.32159	0.037694	CHRNA6, CACNA1A, DTNA	200	26	16792	9.68769	1	0.657708	46.0696
GOTERM_BP_DIRECT	GO:0072659~protein localization to plasma membrane	4	1.76211	0.0387572	EPB41L3, ATP1B1, ATP1B3, DPP6	200	63	16792	5.33079	1	0.659273	47.0191
GOTERM_BP_DIRECT	GO:0031032~actomyosin structure organization	3	1.32159	0.0403985	EPB41L3, CDC42BPA, MYLIP	200	27	16792	9.32889	1	0.666162	48.4544
GOTERM_BP_DIRECT	GO:0007411~axon guidance	6	2.64317	0.0410005	KIF5A, KIF5C, MEG3, DPYSL2, GPC1, TUBB3	200	159	16792	3.1683	1	0.663273	48.9716
GOTERM_BP_DIRECT	GO:1903278~positive regulation of sodium ion export from cell	2	0.881057	0.0465716	ATP1B1, ATP1B3	200	4	16792	41.98	1	0.70252	53.5326
GOTERM_BP_DIRECT	GO:0021759~globus pallidus development	2	0.881057	0.0465716	KCNC2, KCNC1	200	4	16792	41.98	1	0.70252	53.5326
GOTERM_BP_DIRECT	GO:0002175~protein localization to paranode region of axon	2	0.881057	0.0465716	EPB41L3, CNTNAP1	200	4	16792	41.98	1	0.70252	53.5326
GOTERM_BP_DIRECT	GO:0090662~ATP hydrolysis coupled transmembrane transport	2	0.881057	0.0465716	ATP1B1, ATP1B3	200	4	16792	41.98	1	0.70252	53.5326
GOTERM_BP_DIRECT	GO:0042147~retrograde transport, endosome to Golgi	4	1.76211	0.0486007	UBE2O, RAB6B, CLTCL1, ANKFY1	200	69	16792	4.86725	1	0.710337	55.0966
GOTERM_BP_DIRECT	GO:0021510~spinal cord development	3	1.32159	0.0489297	PKD1, DPYSL2, NEFL	200	30	16792	8.396	1	0.705093	55.3455
GOTERM_BP_DIRECT	GO:0008152~metabolic process	6	2.64317	0.0498187	FAHD1, ACSL1, DIP2C, SULF2, INSIG1, LPCAT4	200	168	16792	2.99857	1	0.704162	56.0116
GOTERM_BP_DIRECT	GO:0007628~adult walking behavior	3	1.32159	0.0519061	SCN1A, UCHL1, CACNA1A	200	31	16792	8.12516	1	0.711896	57.5391
GOTERM_BP_DIRECT	GO:0007584~response to nutrient	4	1.76211	0.0576452	ACSL1, HMGCR, OGT, AACS	200	74	16792	4.53838	1	0.742945	61.4865
GOTERM_BP_DIRECT	GO:0048505~regulation of timing of cell differentiation	2	0.881057	0.0578732	SERPINE2, FGF9	200	5	16792	33.584	1	0.737435	61.636
GOTERM_BP_DIRECT	GO:0006654~phosphatidic acid biosynthetic process	3	1.32159	0.0644235	DDHD2, DDHD1, LPCAT4	200	35	16792	7.19657	1	0.768929	65.7051
GOTERM_BP_DIRECT	GO:0017158~regulation of calcium ion-dependent exocytosis	3	1.32159	0.0644235	SYT4, SYT2, CACNA1A	200	35	16792	7.19657	1	0.768929	65.7051
GOTERM_BP_DIRECT	GO:0007611~learning or memory	3	1.32159	0.0676966	GPI, ADCY8, PAFAH1B1	200	36	16792	6.99667	1	0.77976	67.5832
GOTERM_BP_DIRECT	GO:0007017~microtubule-based process	3	1.32159	0.0676966	KIFAP3, PAFAH1B1, TUBB3	200	36	16792	6.99667	1	0.77976	67.5832
GOTERM_BP_DIRECT	GO:1901018~positive regulation of potassium ion transmembrane transporter activity	2	0.881057	0.0690416	ATP1B1, ATP1B3	200	6	16792	27.9867	1	0.780324	68.3267
GOTERM_BP_DIRECT	GO:0019896~axonal transport of mitochondrion	2	0.881057	0.0690416	UCHL1, NEFL	200	6	16792	27.9867	1	0.780324	68.3267
GOTERM_BP_DIRECT	GO:0006898~receptor-mediated endocytosis	6	2.64317	0.0706726	SNX9, LDLR, LRP1B, PLA2R1, CLTCL1, DNM1	200	186	16792	2.70839	1	0.782274	69.2068
GOTERM_BP_DIRECT	GO:0048813~dendrite morphogenesis	3	1.32159	0.0710236	RBFOX2, CACNA1A, DSCAM	200	37	16792	6.80757	1	0.777985	69.3932
GOTERM_BP_DIRECT	GO:0006813~potassium ion transport	4	1.76211	0.0736303	KCNC1, ATP1B1, ATP1B3, KCNA2	200	82	16792	4.09561	1	0.784545	70.7446
GOTERM_BP_DIRECT	GO:0051056~regulation of small GTPase mediated signal transduction	5	2.20264	0.0752459	ABR, RAP1GAP, ARHGEF7, RAP1GAP2, SRGAP1	200	134	16792	3.13284	1	0.786254	71.5538
GOTERM_BP_DIRECT	GO:0007420~brain development	6	2.64317	0.0759763	ABR, SYT4, UBE3A, NDRG4, HMGCS1, DPYSL2	200	190	16792	2.65137	1	0.783927	71.9127
GOTERM_BP_DIRECT	GO:0032570~response to progesterone	3	1.32159	0.0778326	SREBF1, GPI, ABHD2	200	39	16792	6.45846	1	0.786676	72.8059
GOTERM_BP_DIRECT	GO:0048791~calcium ion-regulated exocytosis of neurotransmitter	3	1.32159	0.0778326	SYT4, SYT2, CACNA1A	200	39	16792	6.45846	1	0.786676	72.8059
GOTERM_BP_DIRECT	GO:0007626~locomotory behavior	4	1.76211	0.0779043	DDHD2, NAV2, DSCAM, CACNA1B	200	84	16792	3.9981	1	0.781523	72.8399
GOTERM_BP_DIRECT	GO:0009642~response to light intensity	2	0.881057	0.0800782	KCNC2, KCNC1	200	7	16792	23.9886	1	0.785639	73.8508
GOTERM_BP_DIRECT	GO:0019227~neuronal action potential propagation	2	0.881057	0.0800782	SCN1A, CNTNAP1	200	7	16792	23.9886	1	0.785639	73.8508
GOTERM_BP_DIRECT	GO:0010882~regulation of cardiac muscle contraction by calcium ion signaling	2	0.881057	0.0800782	ATP1B1, RYR2	200	7	16792	23.9886	1	0.785639	73.8508
GOTERM_BP_DIRECT	GO:0030913~paranodal junction assembly	2	0.881057	0.0800782	EPB41L3, CNTNAP1	200	7	16792	23.9886	1	0.785639	73.8508
GOTERM_BP_DIRECT	GO:0051932~synaptic transmission, GABAergic	2	0.881057	0.0800782	GABRB2, DNM1	200	7	16792	23.9886	1	0.785639	73.8508
GOTERM_BP_DIRECT	GO:0001961~positive regulation of cytokine-mediated signaling pathway	2	0.881057	0.0800782	PAFAH1B1, GAS6	200	7	16792	23.9886	1	0.785639	73.8508
GOTERM_BP_DIRECT	GO:0009636~response to toxic substance	4	1.76211	0.0800814	KCNC1, SCN9A, NEFL, AHR	200	85	16792	3.95106	1	0.780348	73.8523
GOTERM_BP_DIRECT	GO:0051262~protein tetramerization	3	1.32159	0.0813112	KCNC1, HMGCR, DNM1	200	40	16792	6.297	1	0.780398	74.4084
GOTERM_BP_DIRECT	GO:0006897~endocytosis	5	2.20264	0.0834916	SNX9, LDLR, DPYSL2, ANKFY1, DNM1	200	139	16792	3.02014	1	0.784423	75.3672
GOTERM_BP_DIRECT	GO:0061179~negative regulation of insulin secretion involved in cellular response to glucose stimulus	2	0.881057	0.0909847	MAP4K4, HMGCR	200	8	16792	20.99	1	0.808618	78.4117
GOTERM_BP_DIRECT	GO:0008090~retrograde axonal transport	2	0.881057	0.0909847	PAFAH1B1, NEFL	200	8	16792	20.99	1	0.808618	78.4117
GOTERM_BP_DIRECT	GO:0030042~actin filament depolymerization	2	0.881057	0.0909847	MICAL2, MICAL3	200	8	16792	20.99	1	0.808618	78.4117
GOTERM_BP_DIRECT	GO:0007165~signal transduction	20	8.81057	0.0953211	ABR, RAP1GAP, ADCY8, FGF9, ARHGEF7, MAP2K4, PI4KA, DPYSL2, GAS6, RGS12, GRIA2, KIFAP3, CNTNAP1, CHRNA6, OGT, PLA2R1, CLTCL1, SRGAP1, PAG1, DTNA	200	1161	16792	1.44634	1	0.819216	80.0086
GOTERM_BP_DIRECT	GO:0010977~negative regulation of neuron projection development	3	1.32159	0.0956823	STMN2, PAFAH1B1, RAP1GAP2	200	44	16792	5.72455	1	0.815853	80.1365
GOTERM_BP_DIRECT	GO:0060048~cardiac muscle contraction	3	1.32159	0.0993815	ATP1B1, SCN4B, RYR2	200	45	16792	5.59733	1	0.82368	81.4028
