# Supplementary material for: Single-nuclei RNA-seq on human retinal tissue provides improved transcriptome profiling
Source: Nat Commun. 2019 Dec 17;10:5743. doi: 10.1038/s41467-019-12917-9 (PMC6917696; doi:10.1038/s41467-019-12917-9)
Supplement: Supplementary file 6 — Supplementary Data 4 [file 41467_2019_12917_MOESM6_ESM.xlsx]

## Sheet: Mac_over_Per
	pval	qval	gene_short_name	num_cells_expressed	mac_diff	per_diff	mac_pct	per_pct
SLC17A6	2.95968e-90	1.11802e-87	SLC17A6	1258	13.6438	0.0732936	0.264325	0.0409712
PRPH	1.54663e-67	2.59662e-65	PRPH	1020	12.5369	0.0797647	0.213172	0.0371775
NEFM	1.73732e-143	2.6251e-140	NEFM	4788	9.18785	0.108839	0.935675	0.39909
AHNAK2	4.59202e-110	2.31285e-107	AHNAK2	2812	9.02592	0.110792	0.57124	0.159332
KCNC2	9.16643e-45	7.28973e-43	KCNC2	1122	7.66848	0.130404	0.231614	0.0508346
NEFL	3.14898e-130	2.37906e-127	NEFL	5310	7.6277	0.131101	0.991877	0.60091
NRN1	6.4724e-54	7.52292e-52	NRN1	1262	7.19306	0.139023	0.26169	0.0531108
FABP3	1.27116e-60	1.92072e-58	FABP3	1885	7.11116	0.140624	0.388364	0.0880121
ANXA2	1.54667e-44	1.16851e-42	ANXA2	1023	6.38036	0.156731	0.210538	0.0485584
NEFH	1.43101e-76	3.60376e-74	NEFH	2801	5.97706	0.167306	0.566191	0.168437
STMN2	6.36637e-74	1.37423e-71	STMN2	3338	5.39191	0.185463	0.666081	0.230653
MAP1A	1.42169e-80	4.29635e-78	MAP1A	3638	5.29065	0.189013	0.713941	0.292868
SCD	5.57207e-34	3.11829e-32	SCD	1185	5.21359	0.191807	0.235565	0.0849772
VSNL1	6.29539e-43	4.52968e-41	VSNL1	1367	5.16347	0.193668	0.278595	0.0743551
PRUNE2	4.5637e-55	5.74646e-53	PRUNE2	2082	5.00876	0.19965	0.417783	0.135812
THY1	1.18432e-32	5.96501e-31	THY1	1949	4.42828	0.225822	0.39034	0.129742
DHCR24	9.54741e-33	4.97453e-31	DHCR24	1507	4.3852	0.22804	0.303622	0.0940819
UCHL1	2.51102e-57	3.44923e-55	UCHL1	3411	4.22207	0.236851	0.664984	0.289833
EPB41L1	5.16033e-22	1.29954e-20	EPB41L1	1252	3.8381	0.260545	0.24764	0.0940819
SH3BGRL2	2.57736e-19	4.99281e-18	SH3BGRL2	1128	3.81449	0.262158	0.225686	0.0758725
EPB41L3	1.14981e-33	6.20488e-32	EPB41L3	1660	3.78284	0.264351	0.32404	0.139605
DYNLT3	1.32011e-36	8.3112e-35	DYNLT3	1630	3.7648	0.265618	0.325796	0.110774
TUBB3	6.88222e-36	4.15962e-34	TUBB3	2180	3.76305	0.265742	0.436443	0.145675
NDRG4	1.41688e-51	1.52922e-49	NDRG4	3674	3.71332	0.269301	0.704281	0.353566
SYT4	7.0999e-27	2.61657e-25	SYT4	1514	3.51271	0.28468	0.300329	0.110774
INA	5.52063e-46	4.63427e-44	INA	3329	3.47309	0.287928	0.641932	0.307284
PCP4L1	1.12719e-21	2.79212e-20	PCP4L1	1094	3.45964	0.289048	0.220417	0.0682853
TSC22D3	2.50203e-21	5.90713e-20	TSC22D3	1257	3.45904	0.289098	0.253348	0.0781487
SCN1A	2.53658e-27	9.82761e-26	SCN1A	1625	3.44188	0.290539	0.322064	0.119879
PNMA2	5.07509e-21	1.16189e-19	PNMA2	1322	3.2176	0.31079	0.261032	0.10091
TMSB10	1.60476e-30	7.57748e-29	TMSB10	2907	3.20285	0.312222	0.564874	0.253414
KIF3C	1.35003e-17	2.21728e-16	KIF3C	1040	3.16775	0.315682	0.207464	0.0720789
EFR3B	2.56495e-18	4.35465e-17	EFR3B	1049	3.11966	0.320548	0.207025	0.0804249
ATP1B1	2.64139e-32	1.28746e-30	ATP1B1	3120	3.09293	0.323318	0.606147	0.272382
INSIG1	6.34093e-20	1.27749e-18	INSIG1	1380	3.08963	0.323663	0.270252	0.11305
RAB6B	2.77349e-16	3.95352e-15	RAB6B	1270	3.03884	0.329073	0.250494	0.0978756
LGALS1	7.01009e-26	2.35383e-24	LGALS1	2259	3.01969	0.331159	0.44281	0.183612
APP	1.99009e-23	5.46732e-22	APP	2521	3.01963	0.331167	0.488474	0.224583
DDAH1	3.78687e-17	6.02311e-16	DDAH1	1073	3.01633	0.331529	0.208782	0.0925645
ZFHX4	8.21572e-19	1.46047e-17	ZFHX4	1050	3.01386	0.3318	0.205928	0.0849772
OLFM1	4.3269e-17	6.81036e-16	OLFM1	1123	2.99451	0.333944	0.224149	0.07739
C6orf106	6.14639e-14	7.144e-13	C6orf106	1079	2.8826	0.346909	0.208123	0.099393
YWHAH	3.77162e-25	1.18727e-23	YWHAH	2488	2.7479	0.363915	0.480351	0.227618
NIPAL3	1.10268e-15	1.51468e-14	NIPAL3	1206	2.74273	0.3646	0.236004	0.099393
DPYSL2	2.80181e-27	1.05838e-25	DPYSL2	3528	2.73179	0.36606	0.659715	0.396813
PSD3	5.06117e-21	1.16189e-19	PSD3	1794	2.70577	0.369581	0.341822	0.179818
SPOCK2	1.79468e-12	1.72723e-11	SPOCK2	1645	2.66777	0.374844	0.326894	0.118361
RTN1	1.45155e-21	3.48143e-20	RTN1	1986	2.65243	0.377013	0.382217	0.185888
D4S234E	9.84995e-19	1.73061e-17	D4S234E	1752	2.63753	0.379143	0.337431	0.163126
MYO5A	5.52449e-24	1.575e-22	MYO5A	2547	2.62408	0.381086	0.482986	0.263278
MLLT11	3.41128e-22	8.73634e-21	MLLT11	2137	2.61032	0.383095	0.413172	0.193475
SLC24A2	1.30971e-16	1.95938e-15	SLC24A2	1459	2.58875	0.386287	0.285181	0.121396
SPARCL1	1.43071e-21	3.48143e-20	SPARCL1	2280	2.49223	0.401247	0.437102	0.219272
HMGCS1	8.45532e-15	1.08271e-13	HMGCS1	1337	2.47833	0.403497	0.257739	0.123672
SNCA	5.53661e-13	5.93321e-12	SNCA	1088	2.47538	0.403978	0.21427	0.0849772
SULT4A1	1.12245e-10	8.78768e-10	SULT4A1	1037	2.47368	0.404257	0.203074	0.0849772
SCG5	3.60753e-19	6.56745e-18	SCG5	1392	2.47332	0.404315	0.273985	0.109256
SQLE	1.6288e-12	1.58782e-11	SQLE	1055	2.4524	0.407764	0.205488	0.0902883
PCMT1	5.74266e-19	1.03299e-17	PCMT1	1676	2.417	0.413736	0.321405	0.16085
MAP7D2	7.17644e-13	7.53028e-12	MAP7D2	1087	2.4108	0.414801	0.211855	0.0925645
EIF4A2	6.45113e-23	1.71012e-21	EIF4A2	3172	2.38511	0.419267	0.592975	0.35736
GUCY1B3	2.29051e-14	2.81379e-13	GUCY1B3	1138	2.37076	0.421805	0.217563	0.111533
FGF12	7.23994e-13	7.54451e-12	FGF12	1035	2.3491	0.425696	0.203074	0.0834598
DNER	1.92376e-16	2.795e-15	DNER	1504	2.34305	0.426794	0.284083	0.159332
SNCG	5.40173e-06	2.04562e-05	SNCG	2200	2.33706	0.427888	0.434248	0.168437
UGP2	2.12545e-12	1.99476e-11	UGP2	1172	2.32706	0.429727	0.223052	0.118361
TUBA1B	2.21978e-24	6.57665e-23	TUBA1B	4596	2.30419	0.433993	0.840834	0.581184
CAPNS1	3.63964e-12	3.29311e-11	CAPNS1	1050	2.29318	0.436076	0.208342	0.0766313
BASP1	7.04099e-15	9.09311e-14	BASP1	2185	2.28012	0.438574	0.418222	0.212443
MAP1B	1.24312e-27	4.94305e-26	MAP1B	5838	2.27808	0.438967	0.999341	0.975721
HSP90AB1	3.88355e-25	1.19756e-23	HSP90AB1	4745	2.27218	0.440106	0.863447	0.616085
ACOT7	3.69831e-13	4.02025e-12	ACOT7	1431	2.26639	0.441229	0.280351	0.116844
SH3BGRL3	4.0908e-14	4.90572e-13	SH3BGRL3	1450	2.24628	0.44518	0.279473	0.134294
NFE2L1	3.38723e-10	2.48452e-09	NFE2L1	1887	2.24155	0.446119	0.363117	0.176783
NPTN	2.32855e-15	3.11366e-14	NPTN	1835	2.22985	0.44846	0.342042	0.210167
GNG3	8.99536e-14	1.02195e-12	GNG3	1299	2.22692	0.44905	0.251372	0.116844
PCP4	7.96421e-23	2.07481e-21	PCP4	4027	2.22076	0.450296	0.740285	0.496965
NEDD4L	3.19236e-12	2.92342e-11	NEDD4L	1266	2.18901	0.456827	0.239297	0.133536
C7orf41	1.02754e-10	8.08655e-10	C7orf41	1201	2.18422	0.457829	0.226125	0.129742
VDAC1	2.90317e-19	5.39168e-18	VDAC1	3642	2.18376	0.457926	0.673985	0.433991
ATP6AP2	1.42058e-15	1.91651e-14	ATP6AP2	1689	2.1819	0.458316	0.316575	0.187405
HSPA12A	7.78753e-13	8.00473e-12	HSPA12A	1384	2.16676	0.461518	0.269594	0.118361
NEBL	2.39454e-10	1.81816e-09	NEBL	1161	2.1536	0.464339	0.220637	0.118361
KIF5C	1.25067e-14	1.5748e-13	KIF5C	1855	2.15336	0.46439	0.356751	0.174507
RTN3	3.08941e-20	6.48346e-19	RTN3	4107	2.13882	0.467547	0.761142	0.485584
TUBB2A	4.862e-11	3.99265e-10	TUBB2A	2271	2.12802	0.46992	0.439297	0.204856
APC	2.92599e-19	5.39168e-18	APC	2823	2.11513	0.472785	0.526454	0.322458
CTSB	9.65243e-15	1.22561e-13	CTSB	2273	2.10656	0.474707	0.425906	0.252656
SV2A	4.48943e-10	3.26131e-09	SV2A	1547	2.0777	0.481302	0.297256	0.146434
PVALB	7.95337e-18	1.32061e-16	PVALB	3613	2.06763	0.483646	0.685401	0.372534
FDFT1	1.43587e-12	1.41804e-11	FDFT1	1654	2.06051	0.485316	0.317234	0.158574
CYP51A1	1.88902e-12	1.80652e-11	CYP51A1	1652	2.04123	0.489902	0.315697	0.162367
PHYHIPL	2.40939e-10	1.82029e-09	PHYHIPL	1538	2.02313	0.494284	0.29067	0.162367
RAD50	6.40032e-10	4.51911e-09	RAD50	1251	2.01009	0.49749	0.231614	0.14871
CCT6A	2.94017e-10	2.17774e-09	CCT6A	1137	2.00358	0.499108	0.206806	0.147951
DYNC1H1	4.74347e-17	7.38905e-16	DYNC1H1	3825	2.00352	0.499122	0.696378	0.495448
MAPT	3.95056e-11	3.33481e-10	MAPT	1997	2.00306	0.499237	0.375631	0.216995
DNAJA1	5.87882e-12	5.28744e-11	DNAJA1	1806	2.0007	0.499825	0.340285	0.194234
VPS35	2.68628e-14	3.27336e-13	VPS35	2161	1.98015	0.505013	0.398683	0.26176
SC5DL	1.02089e-08	6.02563e-08	SC5DL	1127	1.97732	0.505734	0.215807	0.109256
HSPE1	5.38558e-07	2.41472e-06	HSPE1	1295	1.96264	0.509519	0.244347	0.138088
MGST3	1.46331e-11	1.29302e-10	MGST3	1739	1.95731	0.510906	0.331065	0.175266
KIFAP3	1.12863e-12	1.1369e-11	KIFAP3	2261	1.94111	0.51517	0.424369	0.248862
CISD1	1.43854e-10	1.10337e-09	CISD1	1330	1.93074	0.517937	0.250933	0.141882
REEP5	4.62234e-13	4.98883e-12	REEP5	2424	1.91719	0.521596	0.459495	0.251138
CHGB	1.61944e-12	1.58782e-11	CHGB	2146	1.90716	0.52434	0.403293	0.234446
CDS2	5.34349e-10	3.8085e-09	CDS2	1537	1.90626	0.524588	0.296817	0.140364
TRIM37	4.8106e-11	3.97203e-10	TRIM37	1733	1.9022	0.525707	0.329089	0.177542
RABAC1	1.40292e-09	9.54871e-09	RABAC1	1914	1.89844	0.526749	0.361581	0.20258
TANC1	5.52763e-09	3.44655e-08	TANC1	1371	1.89378	0.528045	0.255324	0.157815
FOXN3	2.29386e-07	1.10735e-06	FOXN3	1085	1.88691	0.529966	0.208342	0.103187
TUBA1A	3.75285e-14	4.53645e-13	TUBA1A	3827	1.86505	0.536178	0.713063	0.439302
SPTAN1	1.40938e-12	1.40104e-11	SPTAN1	2973	1.86337	0.536663	0.551921	0.348255
DYNC1LI2	1.22997e-08	7.17564e-08	DYNC1LI2	1389	1.8515	0.540103	0.25708	0.165402
ATP2A2	1.04376e-07	5.38268e-07	ATP2A2	1113	1.84715	0.541375	0.205269	0.135053
SYT11	5.08608e-11	4.15409e-10	SYT11	2231	1.84394	0.542316	0.418222	0.247344
HSPA8	7.36555e-14	8.49568e-13	HSPA8	3411	1.83803	0.544061	0.634029	0.396813
CEP170	7.16388e-07	3.17438e-06	CEP170	1187	1.83539	0.544842	0.223271	0.128983
NRCAM	1.33638e-09	9.13695e-09	NRCAM	1752	1.83514	0.544918	0.328211	0.194992
CALM2	2.38423e-16	3.43101e-15	CALM2	5664	1.8338	0.545316	0.978924	0.914264
SSB	7.89303e-09	4.80902e-08	SSB	1266	1.83042	0.546323	0.22854	0.170713
C16orf45	4.49505e-09	2.83001e-08	C16orf45	1687	1.8293	0.546657	0.315038	0.191199
ITGB1BP1	7.31941e-08	3.89423e-07	ITGB1BP1	1079	1.82791	0.547071	0.201537	0.122155
TCEAL2	1.14098e-07	5.82441e-07	TCEAL2	1391	1.82438	0.548133	0.258617	0.161608
C10orf58	1.4782e-08	8.42851e-08	C10orf58	1526	1.82169	0.548941	0.288035	0.162367
ESRRG	5.4072e-09	3.39016e-08	ESRRG	1488	1.8211	0.549117	0.27618	0.174507
ATP6V1G2	3.39364e-09	2.18204e-08	ATP6V1G2	1390	1.81791	0.550082	0.265862	0.135812
RAB6A	1.93247e-07	9.41923e-07	RAB6A	1329	1.81691	0.550386	0.244566	0.163126
TSPAN7	9.71959e-13	9.92317e-12	TSPAN7	3070	1.81626	0.550581	0.560703	0.391502
PSAP	2.97029e-13	3.25225e-12	PSAP	4236	1.81429	0.551181	0.770143	0.552352
C12orf62	3.79174e-09	2.41744e-08	C12orf62	1466	1.78894	0.558989	0.270472	0.177542
MAP4	4.59884e-11	3.81805e-10	MAP4	3057	1.78321	0.560785	0.562678	0.37481
NCKAP1	2.45754e-08	1.37531e-07	NCKAP1	1450	1.77847	0.562281	0.266081	0.180577
ATP6V1A	3.90114e-09	2.47673e-08	ATP6V1A	1957	1.77738	0.562625	0.357409	0.249621
GOT1	3.07052e-09	1.99123e-08	GOT1	2032	1.76832	0.565507	0.381998	0.221548
ATP6V1C1	3.4996e-07	1.62299e-06	ATP6V1C1	1118	1.76735	0.565819	0.207025	0.132777
DST	1.71647e-13	1.90705e-12	DST	4491	1.76602	0.566246	0.799561	0.644158
KIF21A	2.88222e-12	2.6718e-11	KIF21A	3585	1.75752	0.568983	0.655763	0.453718
SNX10	1.60565e-06	6.66521e-06	SNX10	1101	1.75341	0.570319	0.204391	0.128983
CD59	1.86278e-09	1.25654e-08	CD59	1859	1.74178	0.574125	0.34775	0.208649
CALM1	8.91306e-14	1.02028e-12	CALM1	5197	1.74116	0.574331	0.910209	0.79742
CLTC	1.30806e-10	1.01358e-09	CLTC	2697	1.7402	0.574646	0.491328	0.348255
FAIM2	5.28108e-05	0.000168704	FAIM2	1747	1.73815	0.575326	0.336773	0.161608
NDUFAB1	1.30934e-08	7.60928e-08	NDUFAB1	1645	1.73613	0.575995	0.301427	0.206373
EEF2	1.37206e-05	4.94794e-05	EEF2	1995	1.73513	0.576324	0.364874	0.252656
SHFM1	4.12955e-07	1.88512e-06	SHFM1	1321	1.7344	0.576569	0.241273	0.168437
SORL1	6.61121e-08	3.54239e-07	SORL1	1403	1.73296	0.577047	0.264544	0.150228
SLC38A1	1.52153e-11	1.32892e-10	SLC38A1	3134	1.73178	0.577439	0.563776	0.429439
SNAP25	5.87522e-13	6.25173e-12	SNAP25	5000	1.72959	0.578171	0.878814	0.756449
PSMD1	1.35836e-06	5.70136e-06	PSMD1	1136	1.72659	0.579175	0.208562	0.141123
SC4MOL	1.84022e-07	9.04847e-07	SC4MOL	1426	1.72358	0.580186	0.270911	0.145675
AMD1	3.19711e-06	1.25803e-05	AMD1	1214	1.72258	0.580524	0.225027	0.143399
TRIM2	5.54277e-09	3.44655e-08	TRIM2	2004	1.71036	0.584671	0.373655	0.229135
LBH	6.31252e-07	2.80536e-06	LBH	1473	1.70664	0.585946	0.269594	0.185888
TAGLN3	3.72503e-09	2.38497e-08	TAGLN3	2077	1.70618	0.586104	0.40461	0.177542
MAP9	1.12562e-07	5.76545e-07	MAP9	1479	1.70611	0.586127	0.268277	0.194992
YWHAB	4.11512e-11	3.45441e-10	YWHAB	3483	1.6944	0.590181	0.638858	0.43475
NARS	4.98432e-08	2.7091e-07	NARS	2124	1.69421	0.590245	0.394072	0.249621
COX6C	4.45578e-10	3.25251e-09	COX6C	3094	1.68854	0.592227	0.557629	0.420334
CANX	9.5233e-11	7.53388e-10	CANX	3545	1.68802	0.592412	0.6382	0.484067
MYH10	3.27359e-07	1.54093e-06	MYH10	1627	1.68504	0.593458	0.296378	0.210167
MAP6	3.11374e-06	1.22842e-05	MAP6	1236	1.68376	0.593908	0.232711	0.133536
BCAT1	5.378e-07	2.41472e-06	BCAT1	1439	1.68189	0.594568	0.272887	0.14871
PRNP	2.3335e-09	1.54646e-08	PRNP	2398	1.67944	0.595438	0.436663	0.310319
PCDH9	3.00234e-10	2.21294e-09	PCDH9	2498	1.6752	0.596945	0.469155	0.2739
PREPL	7.39269e-09	4.54079e-08	PREPL	2735	1.66793	0.599547	0.494402	0.366464
SH3GL2	2.63623e-06	1.0594e-05	SH3GL2	1297	1.66791	0.599553	0.24303	0.144158
GNAS	2.84301e-11	2.427e-10	GNAS	4684	1.66761	0.59966	0.835785	0.665402
DSTN	7.25622e-08	3.87426e-07	DSTN	2501	1.66718	0.599816	0.460154	0.307284
MAP1LC3B	1.03493e-07	5.37383e-07	MAP1LC3B	2457	1.66686	0.599931	0.445445	0.324734
TFRC	3.92589e-06	1.51327e-05	TFRC	1442	1.65832	0.603021	0.263886	0.182094
H2AFZ	8.91434e-09	5.38783e-08	H2AFZ	2071	1.65671	0.603604	0.370801	0.289833
SCD5	5.13912e-07	2.31797e-06	SCD5	1502	1.65515	0.604176	0.277278	0.181335
RAC1	5.64574e-06	2.1168e-05	RAC1	1512	1.64697	0.607175	0.281449	0.174507
RTN4	2.32007e-11	2.01473e-10	RTN4	5231	1.6357	0.611361	0.913063	0.813354
CFDP1	1.91788e-05	6.73935e-05	CFDP1	1150	1.6354	0.611471	0.210099	0.146434
COX4I1	4.61492e-10	3.33643e-09	COX4I1	4214	1.63146	0.612949	0.756751	0.581942
STMN3	4.66159e-05	0.000151152	STMN3	1607	1.62921	0.613794	0.308233	0.154021
DCTN1	4.28509e-05	0.000140147	DCTN1	1243	1.62654	0.614801	0.237541	0.122155
MARCKS	2.95906e-06	1.17353e-05	MARCKS	1517	1.62548	0.615203	0.278156	0.189681
TXN	6.3285e-06	2.36692e-05	TXN	1203	1.62544	0.615217	0.22371	0.139605
LOC647979	4.69933e-07	2.12596e-06	LOC647979	2159	1.62405	0.615743	0.393633	0.277693
HINT1	1.33881e-08	7.72115e-08	HINT1	2594	1.61924	0.617575	0.47596	0.323217
OPA1	2.11029e-05	7.28e-05	OPA1	1128	1.61233	0.620221	0.207684	0.138088
SRPK2	6.43349e-05	0.000198388	SRPK2	1144	1.61221	0.620266	0.203952	0.163126
AKAP12	2.77223e-09	1.81335e-08	AKAP12	3349	1.61183	0.620414	0.603952	0.453718
PAFAH1B1	4.00099e-07	1.83754e-06	PAFAH1B1	2099	1.61129	0.62062	0.379363	0.281487
LRTM1	2.01895e-07	9.8091e-07	LRTM1	1415	1.60758	0.622053	0.250494	0.207891
JAK1	4.16488e-06	1.60131e-05	JAK1	1378	1.60625	0.622567	0.259715	0.147951
EPRS	1.23838e-06	5.29284e-06	EPRS	1581	1.60466	0.623186	0.287377	0.206373
KCNMA1	2.7025e-06	1.08315e-05	KCNMA1	1477	1.60209	0.624186	0.270472	0.185888
KDR	1.74066e-06	7.16657e-06	KDR	1446	1.60113	0.624557	0.258178	0.204856
KIAA1598	1.24926e-05	4.52668e-05	KIAA1598	1489	1.59907	0.625365	0.269813	0.197269
SOD1	2.42871e-09	1.60252e-08	SOD1	3643	1.59595	0.626585	0.652031	0.510622
TUBB	5.3047e-06	2.01392e-05	TUBB	1785	1.59361	0.627504	0.334797	0.197269
ACSL3	1.44101e-07	7.23379e-07	ACSL3	2260	1.59357	0.627523	0.408782	0.301973
RNF157	1.97676e-05	6.90291e-05	RNF157	1404	1.59073	0.628642	0.257519	0.175266
CYFIP2	1.70047e-05	5.98928e-05	CYFIP2	1468	1.58988	0.628979	0.270472	0.179059
KLC1	4.26769e-08	2.32797e-07	KLC1	2700	1.58952	0.62912	0.497256	0.330046
LARP1	0.000323362	0.000872501	LARP1	1266	1.58897	0.62934	0.237541	0.139605
SLC25A3	8.74803e-07	3.82031e-06	SLC25A3	1983	1.58345	0.631533	0.365752	0.240516
SCG3	4.65482e-07	2.11214e-06	SCG3	2269	1.58202	0.632104	0.429418	0.237481
SEC11C	1.25268e-06	5.33181e-06	SEC11C	1686	1.58042	0.632744	0.302525	0.233687
FEZ1	2.79083e-05	9.47628e-05	FEZ1	1358	1.5795	0.633114	0.256202	0.144917
DNM1L	3.47383e-06	1.34935e-05	DNM1L	2000	1.57502	0.634914	0.359605	0.274659
CISD2	0.000105358	0.000310929	CISD2	1301	1.575	0.634921	0.24281	0.147951
PFKM	2.18149e-05	7.50849e-05	PFKM	1521	1.56825	0.637655	0.273546	0.208649
ASAH1	1.97828e-06	8.05708e-06	ASAH1	2177	1.56822	0.637664	0.40022	0.268589
CCT4	7.78818e-05	0.00023583	CCT4	1101	1.56586	0.638625	0.201976	0.137329
CCT7	0.000168223	0.000476895	CCT7	1134	1.56513	0.638926	0.208123	0.141123
NAP1L3	1.59382e-05	5.66334e-05	NAP1L3	1178	1.56488	0.639027	0.222613	0.124431
ANK2	7.21406e-09	4.44916e-08	ANK2	4514	1.56477	0.639073	0.796487	0.672231
ATP6V1D	3.00117e-05	0.000101449	ATP6V1D	1109	1.56407	0.639356	0.203513	0.138088
ZFHX3	3.19139e-05	0.000106686	ZFHX3	1451	1.56352	0.639584	0.270472	0.166161
AARS	5.69612e-05	0.000179309	AARS	1206	1.56266	0.639936	0.217344	0.163885
ZYG11B	5.7845e-05	0.000181713	ZYG11B	1183	1.56209	0.640168	0.221734	0.131259
TGOLN2	3.02502e-05	0.000102027	TGOLN2	1206	1.56123	0.640521	0.221076	0.150986
EIF4G3	1.04698e-05	3.8585e-05	EIF4G3	1637	1.55966	0.641165	0.299671	0.206373
BMPR2	4.82093e-05	0.00015565	BMPR2	1339	1.55655	0.642445	0.243688	0.173748
PSMA7	1.32092e-06	5.55962e-06	PSMA7	1777	1.55474	0.643195	0.324918	0.225341
MRFAP1L1	2.10214e-05	7.26848e-05	MRFAP1L1	1320	1.55469	0.643217	0.239737	0.172989
NAP1L1	7.52259e-07	3.30426e-06	NAP1L1	2315	1.55308	0.643881	0.416026	0.318665
PAX6	8.00252e-07	3.50487e-06	PAX6	2372	1.55168	0.644461	0.428321	0.319423
NGFRAP1	3.50161e-07	1.62299e-06	NGFRAP1	2693	1.55081	0.644824	0.486937	0.360395
ARHGAP32	0.000123415	0.000359308	ARHGAP32	1108	1.54851	0.645784	0.202854	0.139605
IGF1R	0.000271381	0.000741512	IGF1R	1235	1.54741	0.64624	0.228101	0.14871
MDH1	7.78916e-08	4.10084e-07	MDH1	3296	1.54697	0.646425	0.6	0.427162
YWHAG	2.67275e-05	9.11632e-05	YWHAG	1655	1.5445	0.647459	0.312623	0.175266
NDUFA13	2.71044e-07	1.29195e-06	NDUFA13	3292	1.54426	0.647559	0.589462	0.460546
IDS	2.424e-05	8.28657e-05	IDS	1880	1.53612	0.65099	0.34292	0.241275
PSMC5	0.000118625	0.000346027	PSMC5	1180	1.53326	0.652205	0.214929	0.152504
DZIP3	6.21495e-05	0.00019277	DZIP3	1395	1.53219	0.652661	0.253348	0.182853
IPO7	0.000117444	0.000343911	IPO7	1264	1.5319	0.652783	0.231833	0.157815
ATP5L	1.25682e-07	6.37265e-07	ATP5L	3246	1.53076	0.653272	0.575192	0.474962
PJA2	4.14644e-07	1.88713e-06	PJA2	2600	1.53024	0.653493	0.464105	0.368741
NEAT1	3.25607e-06	1.2779e-05	NEAT1	2232	1.5287	0.654153	0.402854	0.301214
HSD17B12	0.000399938	0.00104371	HSD17B12	1142	1.52574	0.65542	0.21449	0.12519
GLG1	0.000154997	0.000442723	GLG1	1233	1.51467	0.66021	0.222393	0.16692
CLIP3	0.000634218	0.00157875	CLIP3	1080	1.51415	0.660435	0.203293	0.116844
CDC42BPA	3.93443e-05	0.000129519	CDC42BPA	1735	1.51393	0.660532	0.313282	0.233687
SNAP91	2.38382e-05	8.16771e-05	SNAP91	1803	1.51311	0.660891	0.326894	0.23824
C4orf49	1.8052e-06	7.4121e-06	C4orf49	2891	1.5014	0.666047	0.529528	0.363429
PRDX5	3.69027e-06	1.42974e-05	PRDX5	3225	1.50114	0.666158	0.590121	0.407436
DNAJC6	0.000197155	0.000552691	DNAJC6	1347	1.50047	0.66646	0.245005	0.175266
SLC26A2	0.000105333	0.000310929	SLC26A2	937	0.665678	1.50223	0.142042	0.22003
LUC7L3	1.80796e-07	8.92755e-07	LUC7L3	2809	0.665508	1.50261	0.46169	0.53566
ULK1	0.00038178	0.00100473	ULK1	1246	0.66533	1.50301	0.198902	0.257967
NCOR1	2.35052e-06	9.5474e-06	NCOR1	2055	0.663886	1.50628	0.337431	0.39302
ADIPOR1	5.09056e-05	0.000163309	ADIPOR1	1342	0.662722	1.50893	0.21427	0.277693
EPB41L2	2.06385e-08	1.15929e-07	EPB41L2	4188	0.6625	1.50943	0.681668	0.8217
AFF4	1.95724e-06	7.99293e-06	AFF4	1832	0.660932	1.51302	0.299451	0.355083
EPAS1	4.81227e-05	0.00015565	EPAS1	1208	0.660741	1.51345	0.194951	0.242792
ARMC9	0.000723526	0.00177475	ARMC9	1273	0.659625	1.51601	0.201976	0.26783
CHD7	1.464e-06	6.11079e-06	CHD7	1954	0.659208	1.51697	0.316795	0.387709
EPS8	6.52481e-05	0.000200386	EPS8	937	0.657868	1.52006	0.142481	0.218513
UNC80	5.19404e-06	1.97688e-05	UNC80	1872	0.657803	1.52021	0.311306	0.344461
TRIB2	0.000156447	0.000445182	TRIB2	1286	0.657449	1.52103	0.203293	0.273141
VEGFA	1.46307e-06	6.11079e-06	VEGFA	2667	0.656474	1.52329	0.436883	0.513657
BIN1	0.00296148	0.00657092	BIN1	1055	0.653944	1.52918	0.164654	0.231411
HMGN2	0.000245406	0.000677894	HMGN2	1575	0.65363	1.52992	0.262349	0.288316
SCAND1	2.07967e-05	7.2073e-05	SCAND1	1355	0.649837	1.53885	0.226564	0.245068
GNB1	4.91605e-10	3.53722e-09	GNB1	5263	0.649335	1.54004	0.878814	0.955994
ARIH2	3.72106e-05	0.000123031	ARIH2	1180	0.648588	1.54181	0.19539	0.22003
JMJD1C	6.27686e-08	3.37521e-07	JMJD1C	2338	0.646947	1.54572	0.3809	0.457511
ATP5G1	7.45983e-07	3.29585e-06	ATP5G1	1674	0.644739	1.55102	0.284962	0.285281
OTX2	1.08263e-07	5.56413e-07	OTX2	2199	0.644363	1.55192	0.350384	0.457511
NTM	1.33409e-08	7.72115e-08	NTM	4359	0.643657	1.55362	0.720966	0.81563
IFI27L2	5.67993e-07	2.53916e-06	IFI27L2	1810	0.642301	1.5569	0.30472	0.320182
PPP3R1	5.08132e-05	0.000163309	PPP3R1	1771	0.642052	1.55751	0.28101	0.372534
NCRNA00099	1.63517e-05	5.78628e-05	NCRNA00099	962	0.640617	1.56099	0.15258	0.20258
PTPN13	6.26359e-08	3.37521e-07	PTPN13	2351	0.640324	1.56171	0.369923	0.505311
TROVE2	4.92037e-06	1.87744e-05	TROVE2	1487	0.638841	1.56533	0.241932	0.292109
PRPH2	8.6944e-10	6.02626e-09	PRPH2	3672	0.638569	1.566	0.59978	0.713202
HIST1H1C	1.66493e-05	5.87783e-05	HIST1H1C	1029	0.638263	1.56675	0.163117	0.216995
CA2	1.27029e-07	6.41944e-07	CA2	2208	0.637813	1.56786	0.354775	0.449165
FAM127A	1.54449e-06	6.42899e-06	FAM127A	1970	0.637192	1.56938	0.342042	0.312595
PROM1	1.45485e-08	8.32679e-08	PROM1	2549	0.63646	1.57119	0.404171	0.537178
YTHDC1	3.04465e-07	1.43764e-06	YTHDC1	1943	0.635746	1.57296	0.318332	0.374052
C7orf68	1.1426e-06	4.90474e-06	C7orf68	1322	0.635734	1.57298	0.208562	0.282246
PHC3	1.24243e-07	6.32093e-07	PHC3	1966	0.634777	1.57536	0.308013	0.427162
TOMM7	1.68016e-08	9.54405e-08	TOMM7	2397	0.63415	1.57691	0.410538	0.399848
CEP164	5.67312e-05	0.000178958	CEP164	994	0.634112	1.57701	0.15236	0.227618
DDB1	3.54998e-07	1.64037e-06	DDB1	2336	0.633207	1.57926	0.387047	0.43475
BAZ2B	2.76749e-08	1.53738e-07	BAZ2B	2388	0.6322	1.58178	0.379363	0.500759
SETD5	1.59668e-05	5.66334e-05	SETD5	1220	0.631721	1.58298	0.203513	0.222307
U2SURP	3.98326e-08	2.18069e-07	U2SURP	2061	0.631414	1.58375	0.330845	0.420334
DUSP1	3.37889e-07	1.57577e-06	DUSP1	1319	0.631354	1.5839	0.205269	0.291351
JARID2	1.18572e-05	4.32759e-05	JARID2	1241	0.631172	1.58435	0.196707	0.26176
MEF2C	1.07085e-06	4.60984e-06	MEF2C	1621	0.630418	1.58625	0.26213	0.323976
RIMS2	1.0787e-09	7.44257e-09	RIMS2	3216	0.630105	1.58704	0.521405	0.638088
U2AF1	0.0167957	0.0310628	U2AF1	1011	0.629885	1.58759	0.163557	0.201821
N4BP2L2	2.60324e-08	1.45148e-07	N4BP2L2	1918	0.629354	1.58893	0.308891	0.387709
RDH12	6.22249e-08	3.36996e-07	RDH12	1842	0.62931	1.58904	0.281668	0.424127
TMED2	1.5768e-05	5.6192e-05	TMED2	1318	0.628977	1.58988	0.226125	0.218513
PDC	2.25633e-09	1.5019e-08	PDC	2743	0.628083	1.59215	0.425467	0.610774
BHLHE41	2.46361e-10	1.852e-09	BHLHE41	4182	0.628003	1.59235	0.697475	0.762519
SRSF2	2.04993e-05	7.12057e-05	SRSF2	1255	0.627929	1.59254	0.204171	0.246586
SORBS2	8.9157e-08	4.64539e-07	SORBS2	2010	0.627603	1.59336	0.315477	0.43475
ZCCHC11	1.47358e-07	7.37279e-07	ZCCHC11	1887	0.62687	1.59523	0.303183	0.383915
USP34	1.04337e-07	5.38268e-07	USP34	2012	0.626713	1.59563	0.329308	0.388467
SLC2A1	1.21755e-08	7.13068e-08	SLC2A1	2377	0.626051	1.59731	0.379583	0.491654
PFN1	0.00535137	0.011273	PFN1	1183	0.624916	1.60021	0.206806	0.182853
CACNA2D4	6.55728e-06	2.44643e-05	CACNA2D4	1509	0.624773	1.60058	0.234468	0.334598
AKNA	0.000154485	0.000442096	AKNA	903	0.622773	1.60572	0.139846	0.201821
MAK	1.42152e-08	8.16697e-08	MAK	2826	0.622574	1.60624	0.445225	0.605463
CCDC144B	0.000175102	0.000495467	CCDC144B	917	0.621421	1.60921	0.141603	0.206373
GPR98	1.19579e-05	4.35381e-05	GPR98	1047	0.616598	1.6218	0.167728	0.214719
CCDC165	9.22807e-07	4.01833e-06	CCDC165	1297	0.616482	1.62211	0.203952	0.279211
WNK2	0.000182758	0.000516163	WNK2	1017	0.614586	1.62711	0.160044	0.218513
RP1	6.10113e-13	6.44672e-12	RP1	4685	0.613279	1.63058	0.768386	0.89909
GGA2	2.96089e-07	1.40248e-06	GGA2	1556	0.613151	1.63092	0.245884	0.330804
ERO1LB	3.14973e-05	0.000105526	ERO1LB	957	0.612493	1.63267	0.149945	0.207891
PCBP2	1.12768e-05	4.12573e-05	PCBP2	2070	0.611744	1.63467	0.335675	0.41047
ARL4D	8.18884e-08	4.2963e-07	ARL4D	1913	0.611275	1.63593	0.301866	0.408194
LMOD1	1.04859e-06	4.5399e-06	LMOD1	1181	0.611217	1.63608	0.188584	0.24431
WRB	9.31147e-09	5.60543e-08	WRB	1665	0.611214	1.63609	0.273326	0.318665
UQCR10	2.64315e-12	2.46531e-11	UQCR10	3672	0.610546	1.63788	0.624588	0.627466
GUK1	7.41979e-11	5.96346e-10	GUK1	3717	0.609933	1.63952	0.61888	0.681335
CCDC64	0.000251364	0.000690566	CCDC64	1047	0.609155	1.64162	0.17146	0.201821
ZBTB20	5.62099e-06	2.1168e-05	ZBTB20	1164	0.608082	1.64452	0.188145	0.232929
EEF1D	1.26408e-06	5.36523e-06	EEF1D	1094	0.607922	1.64495	0.1809	0.204856
2019-09-04	3.37206e-12	3.06939e-11	2019-09-04	3768	0.606763	1.64809	0.63337	0.669954
PRDX2	0.000149738	0.000430139	PRDX2	2728	0.604003	1.65562	0.463447	0.468134
PDE6A	1.27866e-14	1.59674e-13	PDE6A	5476	0.603809	1.65615	0.915917	0.989378
CDHR1	3.27341e-09	2.11372e-08	CDHR1	2233	0.601728	1.66188	0.344018	0.505311
FZD3	7.5508e-08	4.00325e-07	FZD3	1471	0.599972	1.66674	0.230735	0.318665
ARHGEF9	1.84443e-07	9.04847e-07	ARHGEF9	2022	0.598678	1.67035	0.325357	0.409712
ACIN1	4.01791e-07	1.83972e-06	ACIN1	1051	0.597774	1.67287	0.17146	0.204856
RGS9	7.23053e-10	5.08155e-09	RGS9	1888	0.597682	1.67313	0.302305	0.387709
PLEKHB1	1.73579e-12	1.68127e-11	PLEKHB1	3687	0.596465	1.67654	0.601756	0.717754
UBB	4.32082e-14	5.06106e-13	UBB	4281	0.591955	1.68932	0.736553	0.70258
CATSPER2	5.91645e-05	0.000185472	CATSPER2	1018	0.591921	1.68942	0.153677	0.241275
SNTB2	2.42634e-06	9.80266e-06	SNTB2	969	0.590177	1.69441	0.149726	0.217754
RAD54B	2.72246e-06	1.08826e-05	RAD54B	912	0.589946	1.69507	0.136773	0.219272
SCML1	2.01234e-05	7.00609e-05	SCML1	912	0.589218	1.69716	0.13831	0.213961
CASZ1	2.09057e-09	1.40393e-08	CASZ1	2097	0.589054	1.69764	0.329308	0.452959
ProSAPiP1	1.00792e-05	3.72364e-05	ProSAPiP1	1183	0.588671	1.69874	0.19056	0.238998
FLJ45244	4.91463e-06	1.87744e-05	FLJ45244	976	0.586694	1.70447	0.150384	0.220789
RBBP6	1.56074e-09	1.05752e-08	RBBP6	1640	0.586513	1.70499	0.259056	0.349014
POU2F1	2.43156e-07	1.16638e-06	POU2F1	1158	0.586463	1.70514	0.18551	0.237481
OAZ2	8.59319e-05	0.000258652	OAZ2	1149	0.58639	1.70535	0.193414	0.203338
ANKRD26	1.93319e-06	7.91611e-06	ANKRD26	1029	0.585482	1.70799	0.16202	0.220789
CEP112	1.93183e-07	9.41923e-07	CEP112	925	0.584985	1.70945	0.142481	0.209408
GOLGA3	2.67596e-09	1.75799e-08	GOLGA3	1800	0.584707	1.71026	0.287157	0.373293
TMEM9	9.82659e-09	5.82273e-08	TMEM9	1351	0.580687	1.7221	0.232053	0.223065
PODXL	5.93447e-10	4.20985e-09	PODXL	2100	0.578947	1.72727	0.321625	0.481791
BHLHE40	2.8818e-09	1.8769e-08	BHLHE40	1846	0.575994	1.73613	0.29067	0.396055
DIP2A	1.04096e-08	6.12018e-08	DIP2A	1495	0.575927	1.73633	0.231175	0.335357
CRYAB	7.6276e-10	5.33579e-09	CRYAB	1592	0.575343	1.73809	0.257519	0.317906
SH3TC2	6.24798e-07	2.78487e-06	SH3TC2	819	0.575309	1.7382	0.121844	0.200303
TTC39C	1.29881e-07	6.54168e-07	TTC39C	1423	0.574939	1.73932	0.210757	0.35129
PIN1	7.68166e-06	2.85184e-05	PIN1	1259	0.574288	1.74129	0.218222	0.201062
EYS	2.76334e-07	1.31302e-06	EYS	1017	0.574105	1.74184	0.154995	0.235964
CRX	1.16202e-12	1.16279e-11	CRX	3400	0.573346	1.74415	0.545335	0.694992
MEIS2	1.97813e-05	6.90291e-05	MEIS2	926	0.572145	1.74781	0.144237	0.204097
NKTR	1.91891e-12	1.82357e-11	NKTR	2430	0.570442	1.75303	0.39056	0.49393
HKR1	9.71223e-09	5.7897e-08	HKR1	1431	0.570013	1.75434	0.225027	0.308042
HMGN1	5.00818e-15	6.52359e-14	HMGN1	4403	0.566088	1.76651	0.715917	0.866464
CABP4	5.87867e-11	4.75009e-10	CABP4	1923	0.564138	1.77261	0.294402	0.441578
RBM5	3.55769e-08	1.95479e-07	RBM5	1234	0.56289	1.77655	0.187706	0.287557
KCTD7	3.30344e-07	1.55015e-06	KCTD7	1196	0.562713	1.7771	0.188364	0.256449
SLC22A17	4.0792e-05	0.000133702	SLC22A17	1157	0.561986	1.7794	0.190779	0.218513
YPEL2	1.28129e-09	8.80014e-09	YPEL2	1759	0.560912	1.78281	0.272009	0.394537
AHI1	3.55909e-16	5.02596e-15	AHI1	3831	0.558393	1.79085	0.617563	0.772382
ANKRD33	7.67892e-08	4.05694e-07	ANKRD33	1400	0.557748	1.79292	0.210977	0.33308
ROM1	3.048e-18	5.11726e-17	ROM1	5362	0.556702	1.79629	0.894621	0.97648
WSB1	1.22444e-13	1.38069e-12	WSB1	2692	0.552749	1.80914	0.422832	0.581184
SLC24A1	7.38808e-17	1.12762e-15	SLC24A1	3498	0.55102	1.81482	0.557409	0.727618
NRL	2.02292e-12	1.91039e-11	NRL	3088	0.549295	1.82052	0.489791	0.650228
ANKRD36	9.73251e-09	5.7897e-08	ANKRD36	1679	0.546849	1.82866	0.260373	0.374052
CCNL1	7.94389e-09	4.82057e-08	CCNL1	1155	0.544512	1.83651	0.177607	0.262519
RPS9	9.4724e-09	5.67968e-08	RPS9	1944	0.543325	1.84052	0.325357	0.350531
ARL13B	2.88121e-08	1.59469e-07	ARL13B	828	0.542695	1.84266	0.12382	0.200303
CRYAA	2.91236e-12	2.68328e-11	CRYAA	1736	0.542329	1.8439	0.271131	0.380121
SAG	9.45387e-21	2.10071e-19	SAG	5551	0.541725	1.84596	0.931065	0.99393
SRSF10	1.24451e-11	1.10615e-10	SRSF10	1314	0.539331	1.85415	0.209879	0.271624
PFKFB2	7.61903e-09	4.66087e-08	PFKFB2	1247	0.538898	1.85564	0.184632	0.308042
RRP1B	2.11707e-07	1.02529e-06	RRP1B	912	0.538087	1.85843	0.137651	0.216237
SYNE2	2.70072e-19	5.16555e-18	SYNE2	4339	0.537843	1.85928	0.70494	0.855842
NCRNA00201	1.16726e-10	9.09139e-10	NCRNA00201	1427	0.535865	1.86614	0.22371	0.30956
USP2	1.05643e-06	4.56076e-06	USP2	965	0.534661	1.87034	0.145554	0.229135
RTBDN	0.00231661	0.00524797	RTBDN	1061	0.53421	1.87192	0.165093	0.234446
ABHD14A	3.75753e-11	3.18968e-10	ABHD14A	1394	0.532795	1.87689	0.228321	0.268589
CROCC	5.01133e-05	0.000161452	CROCC	865	0.532498	1.87794	0.130626	0.204856
ARGLU1	1.76382e-16	2.58751e-15	ARGLU1	3042	0.53053	1.88491	0.488255	0.620637
GPR160	2.01631e-08	1.13681e-07	GPR160	1054	0.530053	1.88661	0.153458	0.269347
GPX4	2.34356e-07	1.12774e-06	GPX4	1953	0.517173	1.93359	0.32843	0.346737
CNGB1	1.56347e-20	3.37486e-19	CNGB1	3976	0.514802	1.94249	0.630955	0.836115
RHOT2	1.89814e-08	1.07419e-07	RHOT2	1112	0.514379	1.94409	0.169923	0.256449
GPX3	2.56249e-20	5.45341e-19	GPX3	5062	0.514281	1.94446	0.838858	0.941578
DMD	3.3189e-17	5.33495e-16	DMD	2416	0.513158	1.94872	0.374973	0.537178
DDIT4	4.34865e-06	1.66772e-05	DDIT4	1893	0.512545	1.95105	0.290889	0.430956
CABP5	2.54909e-17	4.14158e-16	CABP5	2973	0.510741	1.95794	0.468935	0.635053
SAMD7	2.14578e-09	1.43463e-08	SAMD7	835	0.509861	1.96132	0.114819	0.236722
PCDH15	7.83332e-12	7.00364e-11	PCDH15	1206	0.508706	1.96577	0.178266	0.298938
PXN	8.29587e-11	6.63231e-10	PXN	1235	0.507995	1.96852	0.18112	0.311077
RBM33	1.50081e-11	1.31845e-10	RBM33	1100	0.505509	1.9782	0.173436	0.235205
TJP2	4.0776e-20	8.32603e-19	TJP2	2743	0.505288	1.97907	0.432492	0.586495
WDR60	2.57899e-11	2.21412e-10	WDR60	1182	0.505035	1.98006	0.181339	0.270106
RBP3	5.52117e-23	1.48973e-21	RBP3	4416	0.502052	1.99182	0.72404	0.848255
FAM161A	7.76279e-17	1.17296e-15	FAM161A	1698	0.500629	1.99749	0.24764	0.432473
SLC38A3	5.85857e-09	3.62799e-08	SLC38A3	1445	0.499634	2.00147	0.231394	0.296662
ABCA7	2.64903e-10	1.97176e-09	ABCA7	1455	0.497115	2.01161	0.22371	0.330804
HES1	4.31378e-14	5.06106e-13	HES1	2139	0.495063	2.01995	0.33831	0.453718
GNAT1	6.05382e-26	2.07894e-24	GNAT1	5113	0.493027	2.02829	0.845005	0.959029
KDM5B	1.99821e-18	3.47046e-17	KDM5B	2239	0.488763	2.04598	0.34775	0.496965
SPTBN5	5.34033e-10	3.8085e-09	SPTBN5	1043	0.488395	2.04752	0.156092	0.251897
PCBP4	8.60633e-08	4.49971e-07	PCBP4	2177	0.487727	2.05033	0.333041	0.500759
MIR210HG	2.00533e-13	2.21172e-12	MIR210HG	1495	0.486511	2.05545	0.230296	0.338392
DDC	3.82065e-20	7.90823e-19	DDC	2589	0.486256	2.05653	0.387925	0.623672
FOS	1.54633e-16	2.29069e-15	FOS	1255	0.482528	2.07242	0.183974	0.316388
HSPC159	7.60725e-13	7.87298e-12	HSPC159	1129	0.482148	2.07405	0.17629	0.247344
RNF213	1.00097e-12	1.01508e-11	RNF213	1296	0.480417	2.08153	0.197146	0.301973
MEIS1	7.74914e-10	5.39583e-09	MEIS1	913	0.480208	2.08243	0.136992	0.219272
ANO2	4.00945e-16	5.60952e-15	ANO2	1562	0.477957	2.09224	0.229418	0.392261
IMPDH1	1.52139e-10	1.16102e-09	IMPDH1	1286	0.476487	2.09869	0.203074	0.2739
PRCD	2.66384e-07	1.27375e-06	PRCD	1537	0.47472	2.10651	0.236443	0.349014
OSBP2	2.57598e-10	1.92688e-09	OSBP2	1590	0.472404	2.11683	0.246323	0.355083
LOC157627	1.40747e-23	3.9383e-22	LOC157627	3479	0.470396	2.12587	0.558068	0.710926
CAPN7	1.26917e-13	1.42053e-12	CAPN7	1208	0.466098	2.14547	0.181339	0.289833
C16orf53	1.33293e-10	1.02758e-09	C16orf53	977	0.464617	2.15231	0.149286	0.225341
GUCA1A	7.92309e-28	3.3255e-26	GUCA1A	4326	0.463067	2.15952	0.708672	0.83308
RASSF2	1.26643e-20	2.77329e-19	RASSF2	2116	0.462953	2.16005	0.314599	0.518209
SLC7A5	1.72034e-07	8.52275e-07	SLC7A5	1082	0.46207	2.16417	0.157409	0.276935
ABCA4	4.2864e-26	1.51861e-24	ABCA4	3478	0.461725	2.16579	0.544237	0.757967
RPGR	2.36267e-11	2.04e-10	RPGR	931	0.459635	2.17564	0.1427	0.213202
SRRM3	2.7879e-06	1.10856e-05	SRRM3	875	0.459347	2.177	0.13326	0.203338
ZMYND19	5.54441e-21	1.25039e-19	ZMYND19	2894	0.458649	2.18032	0.446323	0.653263
SRRM2	3.1703e-15	4.1655e-14	SRRM2	1772	0.448101	2.23164	0.292865	0.332322
UNC119	1.59494e-29	7.08811e-28	UNC119	4641	0.446447	2.23991	0.755214	0.911229
R3HCC1	1.97055e-14	2.44057e-13	R3HCC1	957	0.439309	2.2763	0.148408	0.213202
LRP2	5.58222e-11	4.5348e-10	LRP2	738	0.430289	2.32402	0.102525	0.205615
C1orf61	2.79944e-19	5.28744e-18	C1orf61	1298	0.429069	2.33063	0.204391	0.278452
SOX4	4.2554e-14	5.06106e-13	SOX4	804	0.428602	2.33317	0.11438	0.214719
RDH8	2.51505e-18	4.31846e-17	RDH8	1451	0.42308	2.36362	0.2191	0.343703
LOC145837	6.51033e-25	1.96742e-23	LOC145837	1764	0.420125	2.38024	0.246323	0.487102
INTU	7.23829e-20	1.43909e-18	INTU	1028	0.419056	2.38631	0.14775	0.269347
AIPL1	2.00416e-40	1.37649e-38	AIPL1	5224	0.415648	2.40588	0.86652	0.968892
PDE6B	4.32165e-26	1.51861e-24	PDE6B	2625	0.409105	2.44436	0.398244	0.615326
NR2E3	7.16848e-30	3.2823e-28	NR2E3	2489	0.408552	2.44767	0.371899	0.603187
PDE6G	1.50495e-48	1.42124e-46	PDE6G	5807	0.394853	2.53259	0.986389	0.996965
BTG2	1.10043e-15	1.51468e-14	BTG2	827	0.393442	2.54167	0.118551	0.217754
SNAR-E	9.409e-47	8.36294e-45	SNAR-E	4590	0.37331	2.67874	0.751921	0.883915
PPEF2	1.0376e-27	4.23733e-26	PPEF2	1751	0.369849	2.7038	0.246981	0.474962
SLCO4A1	4.57262e-11	3.81725e-10	SLCO4A1	652	0.365388	2.73682	0.0834248	0.206373
RAGE	1.08464e-28	4.68253e-27	RAGE	1720	0.358098	2.79253	0.25247	0.432473
RPGRIP1	7.29599e-17	1.12492e-15	RPGRIP1	854	0.356951	2.80151	0.117234	0.242792
ANKRD36B	9.06932e-11	7.21249e-10	ANKRD36B	843	0.354654	2.81965	0.120746	0.222307
PTP4A3	2.14694e-19	4.21302e-18	PTP4A3	1528	0.336625	2.97066	0.22371	0.386191
RCVRN	3.71742e-68	7.02127e-66	RCVRN	5552	0.322121	3.10442	0.934358	0.983308
REEP6	2.61917e-40	1.72068e-38	REEP6	2238	0.307778	3.2491	0.336773	0.534143
ANKRD18A	8.25203e-26	2.71061e-24	ANKRD18A	766	0.295944	3.37902	0.102744	0.2261
PCP2	1.27517e-15	1.73584e-14	PCP2	1408	0.282178	3.54386	0.209001	0.345979
VASH1	2.35515e-25	7.57155e-24	VASH1	905	0.276033	3.62276	0.117892	0.279211
IFITM3	5.92832e-49	5.9718e-47	IFITM3	1082	0.260634	3.83679	0.15258	0.293627
STAC2	1.40715e-34	8.17771e-33	STAC2	1167	0.240212	4.16298	0.155434	0.348255
JUNB	2.70526e-15	3.58565e-14	JUNB	912	0.227733	4.39111	0.117453	0.286039
ID3	3.17731e-24	9.23252e-23	ID3	529	0.135263	7.39303	0.056202	0.207132

## Sheet: MAC_GO_BP
Category	Term	Count	%	PValue	Genes	List Total	Pop Hits	Pop Total	Fold Enrichment	Bonferroni	Benjamini	FDR
GOTERM_BP_DIRECT	GO:0000226~microtubule cytoskeleton organization	11	4.70085	2.91476e-08	DYNC1LI2, MAPT, MAP1A, MAP1B, NEFH, PAFAH1B1, MAP6, MAP7D2, DST, NEFL, TUBA1B	222	71	16792	11.7188	4.35747e-05	4.35747e-05	4.84102e-05
GOTERM_BP_DIRECT	GO:0007017~microtubule-based process	7	2.99145	6.79991e-06	TUBB, TUBB2A, KIFAP3, PAFAH1B1, TUBA1A, TUBA1B, TUBB3	222	36	16792	14.7077	0.0101144	0.00507005	0.0112931
GOTERM_BP_DIRECT	GO:0016241~regulation of macroautophagy	7	2.99145	2.25733e-05	ATP6V1C1, ATP6V1A, CAPNS1, UCHL1, VPS35, ATP6V1G2, ATP6V1D	222	44	16792	12.0336	0.0331844	0.0111861	0.0374847
GOTERM_BP_DIRECT	GO:0019886~antigen processing and presentation of exogenous peptide antigen via MHC class II	9	3.84615	2.85804e-05	DYNC1LI2, KLC1, KIFAP3, CLTC, DYNC1H1, KIF3C, CANX, DCTN1, SH3GL2	222	92	16792	7.39953	0.0418283	0.0106252	0.0474576
GOTERM_BP_DIRECT	GO:0033572~transferrin transport	6	2.5641	8.87974e-05	ATP6V1C1, ATP6V1A, TFRC, ATP6V1G2, CLTC, ATP6V1D	222	35	16792	12.9668	0.124323	0.0262022	0.147378
GOTERM_BP_DIRECT	GO:0007018~microtubule-based movement	8	3.4188	9.47082e-05	DYNC1LI2, KLC1, KIFAP3, KIF5C, KIF21A, DYNC1H1, KIF3C, SH3GL2	222	81	16792	7.47058	0.132028	0.023323	0.157181
GOTERM_BP_DIRECT	GO:0006695~cholesterol biosynthetic process	6	2.5641	0.000132964	SQLE, CYP51A1, INSIG1, HMGCS1, FDFT1, DHCR24	222	38	16792	11.9431	0.180282	0.0279998	0.220607
GOTERM_BP_DIRECT	GO:0016032~viral process	14	5.98291	0.000172397	YWHAB, TSPAN7, PSMA7, RAD50, RTN3, VDAC1, NCKAP1, KDR, EIF4G3, KLC1, IPO7, EIF4A2, RAB6A, HSPA8	222	299	16792	3.54166	0.227216	0.0317059	0.285943
GOTERM_BP_DIRECT	GO:0021762~substantia nigra development	6	2.5641	0.000449202	INA, YWHAH, UCHL1, BASP1, CALM2, CALM1	222	49	16792	9.262	0.489165	0.0719171	0.743455
GOTERM_BP_DIRECT	GO:0034220~ion transmembrane transport	11	4.70085	0.000477535	ATP6V1C1, ATP6V1A, ATP1B1, TSC22D3, ATP2A2, SLC24A2, ATP6V1G2, NEDD4L, ATP6V1D, CALM2, CALM1	222	210	16792	3.96208	0.51036	0.0689185	0.790172
GOTERM_BP_DIRECT	GO:0033693~neurofilament bundle assembly	3	1.28205	0.000512819	NEFH, NEFL, NEFM	222	3	16792	75.6396	0.535531	0.0673401	0.848323
GOTERM_BP_DIRECT	GO:0006457~protein folding	10	4.2735	0.00064348	CCT7, HSP90AB1, CCT4, AARS, TXN, DNAJA1, HSPE1, CCT6A, CANX, HSPA8	222	180	16792	4.2022	0.617991	0.0770615	1.06338
GOTERM_BP_DIRECT	GO:0030705~cytoskeleton-dependent intracellular transport	4	1.7094	0.00158578	TUBB, KIF5C, TUBA1A, TUBA1B	222	18	16792	16.8088	0.906764	0.166823	2.60143
GOTERM_BP_DIRECT	GO:0035338~long-chain fatty-acyl-CoA biosynthetic process	5	2.13675	0.0022087	ACOT7, SCD, HSD17B12, SCD5, ACSL3	222	42	16792	9.00472	0.963325	0.210313	3.6058
GOTERM_BP_DIRECT	GO:0000086~G2/M transition of mitotic cell cycle	8	3.4188	0.00225634	TUBB, YWHAG, PAFAH1B1, DYNC1H1, TUBA1A, DCTN1, CALM2, CALM1	222	137	16792	4.41691	0.965851	0.201592	3.6822
GOTERM_BP_DIRECT	GO:0042759~long-chain fatty acid biosynthetic process	3	1.28205	0.00249792	MYO5A, SCD, SCD5	222	6	16792	37.8198	0.976224	0.208394	4.06881
GOTERM_BP_DIRECT	GO:0009987~cellular process	3	1.28205	0.00249792	TUBB, APP, MAP1B	222	6	16792	37.8198	0.976224	0.208394	4.06881
GOTERM_BP_DIRECT	GO:0019896~axonal transport of mitochondrion	3	1.28205	0.00249792	OPA1, UCHL1, NEFL	222	6	16792	37.8198	0.976224	0.208394	4.06881
GOTERM_BP_DIRECT	GO:0050885~neuromuscular process controlling balance	5	2.13675	0.00309104	APP, AARS, PAFAH1B1, NEFL, MYH10	222	46	16792	8.2217	0.990228	0.238337	5.01181
GOTERM_BP_DIRECT	GO:0010882~regulation of cardiac muscle contraction by calcium ion signaling	3	1.28205	0.00346681	ATP1B1, ANK2, ATP2A2	222	7	16792	32.417	0.994439	0.250567	5.60472
GOTERM_BP_DIRECT	GO:1904871~positive regulation of protein localization to Cajal body	3	1.28205	0.00458244	CCT7, CCT4, CCT6A	222	8	16792	28.3649	0.998958	0.303296	7.3446
GOTERM_BP_DIRECT	GO:0008090~retrograde axonal transport	3	1.28205	0.00458244	PAFAH1B1, SOD1, NEFL	222	8	16792	28.3649	0.998958	0.303296	7.3446
GOTERM_BP_DIRECT	GO:0001504~neurotransmitter uptake	3	1.28205	0.00458244	SV2A, SLC38A1, SNAP25	222	8	16792	28.3649	0.998958	0.303296	7.3446
GOTERM_BP_DIRECT	GO:0008344~adult locomotory behavior	5	2.13675	0.00482352	SNCG, APP, SNCA, PAFAH1B1, FGF12	222	52	16792	7.27304	0.999274	0.303321	7.71661
GOTERM_BP_DIRECT	GO:0007417~central nervous system development	7	2.99145	0.00511324	NRCAM, PCP4, DNER, PAX6, TAGLN3, SH3GL2, NCKAP1	222	120	16792	4.41231	0.999531	0.305767	8.1618
GOTERM_BP_DIRECT	GO:0007411~axon guidance	8	3.4188	0.00513575	KIF5C, RAC1, PAX6, DPYSL2, TUBB3, FEZ1, SPTAN1, MYH10	222	159	16792	3.80577	0.999546	0.295239	8.1963
GOTERM_BP_DIRECT	GO:0031032~actomyosin structure organization	4	1.7094	0.00521054	EPB41L3, EPB41L1, CDC42BPA, MYH10	222	27	16792	11.2059	0.999594	0.287924	8.31087
GOTERM_BP_DIRECT	GO:0090383~phagosome acidification	4	1.7094	0.00521054	ATP6V1C1, ATP6V1A, ATP6V1G2, ATP6V1D	222	27	16792	11.2059	0.999594	0.287924	8.31087
GOTERM_BP_DIRECT	GO:0007010~cytoskeleton organization	8	3.4188	0.00549221	ANK2, TUBB2A, DPYSL2, TUBA1A, DST, TUBB3, SPTAN1, THY1	222	161	16792	3.75849	0.999734	0.290406	8.74109
GOTERM_BP_DIRECT	GO:0001778~plasma membrane repair	3	1.28205	0.0058408	SYT11, AHNAK2, MYH10	222	9	16792	25.2132	0.999843	0.295526	9.27091
GOTERM_BP_DIRECT	GO:1904851~positive regulation of establishment of protein localization to telomere	3	1.28205	0.0058408	CCT7, CCT4, CCT6A	222	9	16792	25.2132	0.999843	0.295526	9.27091
GOTERM_BP_DIRECT	GO:0031115~negative regulation of microtubule polymerization	3	1.28205	0.00723798	STMN2, SNCA, CLIP3	222	10	16792	22.6919	0.999981	0.341438	11.3656
GOTERM_BP_DIRECT	GO:0061564~axon development	3	1.28205	0.00723798	NEFH, NEFL, NEFM	222	10	16792	22.6919	0.999981	0.341438	11.3656
GOTERM_BP_DIRECT	GO:0001975~response to amphetamine	4	1.7094	0.00770477	DPYSL2, SOD1, CALM2, CALM1	222	31	16792	9.75995	0.99999	0.348363	12.0552
GOTERM_BP_DIRECT	GO:0061024~membrane organization	4	1.7094	0.00842048	YWHAG, YWHAH, YWHAB, DHCR24	222	32	16792	9.45495	0.999997	0.363326	13.1029
GOTERM_BP_DIRECT	GO:0009306~protein secretion	4	1.7094	0.00842048	SNCG, PAFAH1B1, GNAS, CANX	222	32	16792	9.45495	0.999997	0.363326	13.1029
GOTERM_BP_DIRECT	GO:0021680~cerebellar Purkinje cell layer development	3	1.28205	0.00877014	AARS, FAIM2, MYH10	222	11	16792	20.629	0.999998	0.364987	13.6104
GOTERM_BP_DIRECT	GO:0072659~protein localization to plasma membrane	5	2.13675	0.00949025	MYO5A, EPB41L3, ATP1B1, ANK2, RAC1	222	63	16792	6.00315	0.999999	0.378233	14.6469
GOTERM_BP_DIRECT	GO:0098609~cell-cell adhesion	10	4.2735	0.00988408	HSP90AB1, RTN4, EPB41L1, YWHAB, PCMT1, EEF2, HSPA8, ANXA2, SPTAN1, LARP1	222	271	16792	2.79113	1	0.380622	15.2088
GOTERM_BP_DIRECT	GO:0071902~positive regulation of protein serine/threonine kinase activity	4	1.7094	0.0107959	HSP90AB1, SNCA, CALM2, CALM1	222	35	16792	8.64453	1	0.397767	16.4963
GOTERM_BP_DIRECT	GO:0002576~platelet degranulation	6	2.5641	0.0116589	APP, PSAP, SCG3, SOD1, CALM2, CALM1	222	103	16792	4.40619	1	0.412152	17.6981
GOTERM_BP_DIRECT	GO:0032516~positive regulation of phosphoprotein phosphatase activity	3	1.28205	0.0122245	HSP90AB1, CALM2, CALM1	222	13	16792	17.4553	1	0.417735	18.4768
GOTERM_BP_DIRECT	GO:0030516~regulation of axon extension	3	1.28205	0.0122245	NRCAM, DPYSL2, OLFM1	222	13	16792	17.4553	1	0.417735	18.4768
GOTERM_BP_DIRECT	GO:0001764~neuron migration	6	2.5641	0.0125938	NRCAM, MAPT, DNER, PAX6, PAFAH1B1, MYH10	222	105	16792	4.32227	1	0.418039	18.9816
GOTERM_BP_DIRECT	GO:0060291~long-term synaptic potentiation	4	1.7094	0.0135208	SLC24A2, SNCA, NPTN, SNAP25	222	38	16792	7.96207	1	0.431821	20.2357
GOTERM_BP_DIRECT	GO:0006605~protein targeting	4	1.7094	0.014508	YWHAG, SORL1, AKAP12, YWHAB	222	39	16792	7.75791	1	0.445948	21.5512
GOTERM_BP_DIRECT	GO:0048010~vascular endothelial growth factor receptor signaling pathway	5	2.13675	0.0149643	RAC1, BMPR2, CYFIP2, KDR, NCKAP1	222	72	16792	5.25275	1	0.44743	22.1522
GOTERM_BP_DIRECT	GO:1904874~positive regulation of telomerase RNA localization to Cajal body	3	1.28205	0.0161745	CCT7, CCT4, CCT6A	222	15	16792	15.1279	1	0.464788	23.7256
GOTERM_BP_DIRECT	GO:0090141~positive regulation of mitochondrial fission	3	1.28205	0.0161745	DNM1L, VPS35, KDR	222	15	16792	15.1279	1	0.464788	23.7256
GOTERM_BP_DIRECT	GO:0006986~response to unfolded protein	4	1.7094	0.0177094	HSP90AB1, DNAJA1, HSPE1, HSPA8	222	42	16792	7.20378	1	0.487174	25.6781
GOTERM_BP_DIRECT	GO:0043065~positive regulation of apoptotic process	10	4.2735	0.01812	KCNMA1, PNMA2, DNM1L, MLLT11, RAC1, SNCA, DNAJA1, CLIP3, SOD1, APC	222	300	16792	2.52132	1	0.48664	26.1924
GOTERM_BP_DIRECT	GO:0048488~synaptic vesicle endocytosis	3	1.28205	0.0183266	SNCA, CANX, SH3GL2	222	16	16792	14.1824	1	0.482317	26.45
GOTERM_BP_DIRECT	GO:0008286~insulin receptor signaling pathway	5	2.13675	0.0195302	ATP6V1C1, ATP6V1A, IGF1R, ATP6V1G2, ATP6V1D	222	78	16792	4.84869	1	0.496279	27.9334
GOTERM_BP_DIRECT	GO:0008542~visual learning	4	1.7094	0.0212726	APP, NDRG4, TANC1, NPTN	222	45	16792	6.72352	1	0.518372	30.0312
GOTERM_BP_DIRECT	GO:0006814~sodium ion transport	5	2.13675	0.0221022	ATP1B1, SCN1A, SLC17A6, NEDD4L, SLC38A1	222	81	16792	4.66911	1	0.524088	31.0098
GOTERM_BP_DIRECT	GO:0000165~MAPK cascade	9	3.84615	0.0229496	PSMC5, PSMD1, YWHAB, JAK1, PSMA7, NEFL, CALM2, CALM1, SPTAN1	222	262	16792	2.59831	1	0.529779	31.996
GOTERM_BP_DIRECT	GO:0051412~response to corticosterone	3	1.28205	0.0229681	NEFL, CALM2, CALM1	222	18	16792	12.6066	1	0.522457	32.0174
GOTERM_BP_DIRECT	GO:0045807~positive regulation of endocytosis	3	1.28205	0.0229681	SNCA, NEDD4L, CLIP3	222	18	16792	12.6066	1	0.522457	32.0174
GOTERM_BP_DIRECT	GO:0006890~retrograde vesicle-mediated transport, Golgi to ER	5	2.13675	0.0230033	KLC1, KIFAP3, RAB6B, RAB6A, KIF3C	222	82	16792	4.61217	1	0.515592	32.0581
GOTERM_BP_DIRECT	GO:0008152~metabolic process	7	2.99145	0.0238795	BCAT1, IDS, ATP6AP2, INSIG1, PRNP, ACSL3, UGP2	222	168	16792	3.15165	1	0.521648	33.063
GOTERM_BP_DIRECT	GO:0010881~regulation of cardiac muscle contraction by regulation of the release of sequestered calcium ion	3	1.28205	0.0254508	ANK2, CALM2, CALM1	222	19	16792	11.9431	1	0.537371	34.8303
GOTERM_BP_DIRECT	GO:0007026~negative regulation of microtubule depolymerization	3	1.28205	0.0254508	STMN2, C16ORF45, APC	222	19	16792	11.9431	1	0.537371	34.8303
GOTERM_BP_DIRECT	GO:0038060~nitric oxide-cGMP-mediated signaling pathway	2	0.854701	0.0261496	KCNC2, GUCY1B3	222	2	16792	75.6396	1	0.540099	35.6021
GOTERM_BP_DIRECT	GO:0015992~proton transport	4	1.7094	0.0265888	ATP6V1C1, ATP6V1A, ATP6V1G2, ATP6V1D	222	49	16792	6.17466	1	0.539192	36.0828
GOTERM_BP_DIRECT	GO:0045664~regulation of neuron differentiation	3	1.28205	0.0280373	YWHAG, YWHAH, ZFHX3	222	20	16792	11.3459	1	0.551641	37.6442
GOTERM_BP_DIRECT	GO:0043524~negative regulation of neuron apoptotic process	6	2.5641	0.0304591	HSP90AB1, AARS, SNCA, SOD1, NEFL, FAIM2	222	132	16792	3.43817	1	0.575301	40.1752
GOTERM_BP_DIRECT	GO:0055117~regulation of cardiac muscle contraction	3	1.28205	0.0307243	ANK2, CALM2, CALM1	222	21	16792	10.8057	1	0.571832	40.4463
GOTERM_BP_DIRECT	GO:0051894~positive regulation of focal adhesion assembly	3	1.28205	0.0307243	ITGB1BP1, RAC1, KDR	222	21	16792	10.8057	1	0.571832	40.4463
GOTERM_BP_DIRECT	GO:0005980~glycogen catabolic process	3	1.28205	0.0307243	PFKM, CALM2, CALM1	222	21	16792	10.8057	1	0.571832	40.4463
GOTERM_BP_DIRECT	GO:0031954~positive regulation of protein autophosphorylation	3	1.28205	0.0307243	RAD50, CALM2, CALM1	222	21	16792	10.8057	1	0.571832	40.4463
GOTERM_BP_DIRECT	GO:0006633~fatty acid biosynthetic process	4	1.7094	0.0309988	HSD17B12, NDUFAB1, SCD5, ACSL3	222	52	16792	5.81843	1	0.568572	40.7258
GOTERM_BP_DIRECT	GO:0060071~Wnt signaling pathway, planar cell polarity pathway	5	2.13675	0.0332437	PSMC5, RAC1, PSMD1, CLTC, PSMA7	222	92	16792	4.11085	1	0.588003	42.9658
GOTERM_BP_DIRECT	GO:0050821~protein stabilization	6	2.5641	0.034006	CCT7, HSP90AB1, ATP1B1, CCT4, ANK2, CCT6A	222	136	16792	3.33704	1	0.590076	43.7081
GOTERM_BP_DIRECT	GO:0006874~cellular calcium ion homeostasis	5	2.13675	0.0343923	ATP1B1, ANK2, ATP2A2, SLC24A2, SV2A	222	93	16792	4.06665	1	0.58803	44.0809
GOTERM_BP_DIRECT	GO:0007399~nervous system development	9	3.84615	0.0359603	APP, STMN3, MAP1B, DPYSL2, FGF12, NRN1, DCTN1, OLFM1, FEZ1	222	287	16792	2.37197	1	0.598488	45.57
GOTERM_BP_DIRECT	GO:0006897~endocytosis	6	2.5641	0.0368277	APP, DNM1L, SNAP91, DNER, DPYSL2, SNX10	222	139	16792	3.26502	1	0.60133	46.3778
GOTERM_BP_DIRECT	GO:0072318~clathrin coat disassembly	2	0.854701	0.038968	DNAJC6, HSPA8	222	3	16792	50.4264	1	0.616505	48.3228
GOTERM_BP_DIRECT	GO:0033292~T-tubule organization	2	0.854701	0.038968	ANK2, ATP2A2	222	3	16792	50.4264	1	0.616505	48.3228
GOTERM_BP_DIRECT	GO:0034465~response to carbon monoxide	2	0.854701	0.038968	KCNMA1, SOD1	222	3	16792	50.4264	1	0.616505	48.3228
GOTERM_BP_DIRECT	GO:0030801~positive regulation of cyclic nucleotide metabolic process	2	0.854701	0.038968	CALM2, CALM1	222	3	16792	50.4264	1	0.616505	48.3228
GOTERM_BP_DIRECT	GO:0007420~brain development	7	2.99145	0.0399918	SYT4, NDRG4, BMPR2, HMGCS1, DPYSL2, ACSL3, ZFHX3	222	190	16792	2.78672	1	0.620352	49.2296
GOTERM_BP_DIRECT	GO:0045732~positive regulation of protein catabolic process	4	1.7094	0.0445036	SORL1, NDUFA13, NEDD4L, APC	222	60	16792	5.04264	1	0.654727	53.0505
GOTERM_BP_DIRECT	GO:0050999~regulation of nitric-oxide synthase activity	3	1.28205	0.0455627	DDAH1, CALM2, CALM1	222	26	16792	8.72765	1	0.657871	53.9074
GOTERM_BP_DIRECT	GO:0008104~protein localization	4	1.7094	0.0463667	NRCAM, KIFAP3, KIF5C, DHCR24	222	61	16792	4.95998	1	0.65884	54.548
GOTERM_BP_DIRECT	GO:0043488~regulation of mRNA stability	5	2.13675	0.047139	PSMC5, PSMD1, YWHAB, PSMA7, HSPA8	222	103	16792	3.67183	1	0.659531	55.1555
GOTERM_BP_DIRECT	GO:0071787~endoplasmic reticulum tubular network assembly	2	0.854701	0.0516184	RTN4, RTN3	222	4	16792	37.8198	1	0.688135	58.5313
GOTERM_BP_DIRECT	GO:0043388~positive regulation of DNA binding	3	1.28205	0.0520995	TXN, CALM2, CALM1	222	28	16792	8.10425	1	0.686291	58.8793
GOTERM_BP_DIRECT	GO:0043161~proteasome-mediated ubiquitin-dependent protein catabolic process	7	2.99145	0.0521398	PSMC5, DZIP3, PSMD1, UCHL1, NEDD4L, PSMA7, APC	222	203	16792	2.60826	1	0.681343	58.9083
GOTERM_BP_DIRECT	GO:0043087~regulation of GTPase activity	4	1.7094	0.0541966	STMN3, ITGB1BP1, PAFAH1B1, SOD1	222	65	16792	4.65475	1	0.690646	60.3644
GOTERM_BP_DIRECT	GO:0050796~regulation of insulin secretion	4	1.7094	0.0583338	KCNC2, GNAS, MARCKS, SNAP25	222	67	16792	4.5158	1	0.712922	63.1478
GOTERM_BP_DIRECT	GO:1900740~positive regulation of protein insertion into mitochondrial membrane involved in apoptotic signaling pathway	3	1.28205	0.0589471	YWHAG, YWHAH, YWHAB	222	30	16792	7.56396	1	0.711843	63.5444
GOTERM_BP_DIRECT	GO:0045773~positive regulation of axon extension	3	1.28205	0.0589471	MAPT, MAP1B, PAFAH1B1	222	30	16792	7.56396	1	0.711843	63.5444
GOTERM_BP_DIRECT	GO:0008203~cholesterol metabolic process	4	1.7094	0.0604569	APP, SQLE, INSIG1, SORL1	222	68	16792	4.44939	1	0.71631	64.5037
GOTERM_BP_DIRECT	GO:0006888~ER to Golgi vesicle-mediated transport	6	2.5641	0.060509	DYNC1LI2, ANK2, CD59, DYNC1H1, DCTN1, SPTAN1	222	160	16792	2.83649	1	0.711823	64.5364
GOTERM_BP_DIRECT	GO:0007628~adult walking behavior	3	1.28205	0.0624811	SCN1A, MAPT, UCHL1	222	31	16792	7.31997	1	0.718928	65.7527
GOTERM_BP_DIRECT	GO:0042147~retrograde transport, endosome to Golgi	4	1.7094	0.0626157	VPS35, RAB6B, CLTC, DCTN1	222	69	16792	4.38491	1	0.715052	65.8343
GOTERM_BP_DIRECT	GO:0006532~aspartate biosynthetic process	2	0.854701	0.0641031	BCAT1, GOT1	222	5	16792	30.2559	1	0.71911	66.7236
GOTERM_BP_DIRECT	GO:0051343~positive regulation of cyclic-nucleotide phosphodiesterase activity	2	0.854701	0.0641031	CALM2, CALM1	222	5	16792	30.2559	1	0.71911	66.7236
GOTERM_BP_DIRECT	GO:0051081~nuclear envelope disassembly	2	0.854701	0.0641031	PAFAH1B1, DCTN1	222	5	16792	30.2559	1	0.71911	66.7236
GOTERM_BP_DIRECT	GO:0036035~osteoclast development	2	0.854701	0.0641031	PAFAH1B1, ANXA2	222	5	16792	30.2559	1	0.71911	66.7236
GOTERM_BP_DIRECT	GO:0032387~negative regulation of intracellular transport	2	0.854701	0.0641031	MAPT, MAP1B	222	5	16792	30.2559	1	0.71911	66.7236
GOTERM_BP_DIRECT	GO:0060052~neurofilament cytoskeleton organization	2	0.854701	0.0641031	INA, SOD1	222	5	16792	30.2559	1	0.71911	66.7236
GOTERM_BP_DIRECT	GO:0008088~axo-dendritic transport	2	0.854701	0.0641031	APP, MAPT	222	5	16792	30.2559	1	0.71911	66.7236
GOTERM_BP_DIRECT	GO:0070296~sarcoplasmic reticulum calcium ion transport	2	0.854701	0.0641031	ANK2, ATP2A2	222	5	16792	30.2559	1	0.71911	66.7236
GOTERM_BP_DIRECT	GO:0046034~ATP metabolic process	3	1.28205	0.0660851	ATP6V1A, ATP1B1, HSPA8	222	32	16792	7.09122	1	0.725783	67.8749
GOTERM_BP_DIRECT	GO:0032212~positive regulation of telomere maintenance via telomerase	3	1.28205	0.0660851	CCT7, CCT4, CCT6A	222	32	16792	7.09122	1	0.725783	67.8749
GOTERM_BP_DIRECT	GO:0006694~steroid biosynthetic process	3	1.28205	0.0660851	CYP51A1, HSD17B12, FDFT1	222	32	16792	7.09122	1	0.725783	67.8749
GOTERM_BP_DIRECT	GO:1903146~regulation of mitophagy	3	1.28205	0.0697568	DNM1L, MAP1LC3B, VDAC1	222	33	16792	6.87633	1	0.741091	69.9094
GOTERM_BP_DIRECT	GO:0002027~regulation of heart rate	3	1.28205	0.0697568	ANK2, CALM2, CALM1	222	33	16792	6.87633	1	0.741091	69.9094
GOTERM_BP_DIRECT	GO:0050808~synapse organization	3	1.28205	0.0697568	MYO5A, SNCG, SNCA	222	33	16792	6.87633	1	0.741091	69.9094
GOTERM_BP_DIRECT	GO:0002931~response to ischemia	3	1.28205	0.0697568	UCHL1, EEF2, FAIM2	222	33	16792	6.87633	1	0.741091	69.9094
GOTERM_BP_DIRECT	GO:0006915~apoptotic process	13	5.55556	0.0728088	RTN4, OPA1, LGALS1, SNCA, PRDX5, RTN3, NCKAP1, VDAC1, PRUNE2, EPB41L3, CYFIP2, FAIM2, DHCR24	222	567	16792	1.73424	1	0.752229	71.5078
GOTERM_BP_DIRECT	GO:0030334~regulation of cell migration	4	1.7094	0.0739345	RTN4, RAC1, PAX6, THY1	222	74	16792	4.08863	1	0.753498	72.0769
GOTERM_BP_DIRECT	GO:0070585~protein localization to mitochondrion	2	0.854701	0.0764241	DNM1L, DNAJA1	222	6	16792	25.2132	1	0.761169	73.2979
GOTERM_BP_DIRECT	GO:0030091~protein repair	2	0.854701	0.0764241	TXN, PCMT1	222	6	16792	25.2132	1	0.761169	73.2979
GOTERM_BP_DIRECT	GO:1901018~positive regulation of potassium ion transmembrane transporter activity	2	0.854701	0.0764241	ATP1B1, ANK2	222	6	16792	25.2132	1	0.761169	73.2979
GOTERM_BP_DIRECT	GO:0071280~cellular response to copper ion	2	0.854701	0.0764241	SNCA, PRNP	222	6	16792	25.2132	1	0.761169	73.2979
GOTERM_BP_DIRECT	GO:1901998~toxin transport	3	1.28205	0.0811541	CCT7, CCT4, DNAJA1	222	36	16792	6.3033	1	0.778279	75.4806
GOTERM_BP_DIRECT	GO:0038095~Fc-epsilon receptor signaling pathway	6	2.5641	0.0864825	PSMC5, RAC1, PSMD1, PSMA7, CALM2, CALM1	222	178	16792	2.54965	1	0.796259	77.7382
GOTERM_BP_DIRECT	GO:0001934~positive regulation of protein phosphorylation	5	2.13675	0.0869313	RAC1, NPTN, CLIP3, KDR, ANXA2	222	127	16792	2.97794	1	0.79422	77.9192
GOTERM_BP_DIRECT	GO:1901841~regulation of high voltage-gated calcium channel activity	2	0.854701	0.0885837	CALM2, CALM1	222	7	16792	21.6113	1	0.796869	78.5735
GOTERM_BP_DIRECT	GO:0030913~paranodal junction assembly	2	0.854701	0.0885837	EPB41L3, ANK2	222	7	16792	21.6113	1	0.796869	78.5735
GOTERM_BP_DIRECT	GO:0010642~negative regulation of platelet-derived growth factor receptor signaling pathway	2	0.854701	0.0885837	NDRG4, SNCA	222	7	16792	21.6113	1	0.796869	78.5735
GOTERM_BP_DIRECT	GO:0003374~dynamin polymerization involved in mitochondrial fission	2	0.854701	0.0885837	DNM1L, OPA1	222	7	16792	21.6113	1	0.796869	78.5735
GOTERM_BP_DIRECT	GO:0019227~neuronal action potential propagation	2	0.854701	0.0885837	NRCAM, SCN1A	222	7	16792	21.6113	1	0.796869	78.5735
GOTERM_BP_DIRECT	GO:0044539~long-chain fatty acid import	2	0.854701	0.0885837	FABP3, ACSL3	222	7	16792	21.6113	1	0.796869	78.5735
GOTERM_BP_DIRECT	GO:0010811~positive regulation of cell-substrate adhesion	3	1.28205	0.0890481	SPOCK2, HSD17B12, RAC1	222	38	16792	5.97155	1	0.794939	78.7542
GOTERM_BP_DIRECT	GO:0000302~response to reactive oxygen species	3	1.28205	0.0930773	TXN, PRDX5, SOD1	222	39	16792	5.81843	1	0.806235	80.2622
GOTERM_BP_DIRECT	GO:0038083~peptidyl-tyrosine autophosphorylation	3	1.28205	0.0971585	IGF1R, JAK1, KDR	222	40	16792	5.67297	1	0.816913	81.6867
GOTERM_BP_DIRECT	GO:0006418~tRNA aminoacylation for protein translation	3	1.28205	0.0971585	NARS, AARS, EPRS	222	40	16792	5.67297	1	0.816913	81.6867
GOTERM_BP_DIRECT	GO:0007190~activation of adenylate cyclase activity	3	1.28205	0.0971585	GNAS, CALM2, CALM1	222	40	16792	5.67297	1	0.816913	81.6867
GOTERM_BP_DIRECT	GO:0007268~chemical synaptic transmission	7	2.99145	0.0980413	MYO5A, SNCG, SNAP91, PAFAH1B1, FGF12, SNAP25, RTN3	222	240	16792	2.20616	1	0.816439	81.9818

## Sheet: Per_over_Mac
	pval	qval	gene_short_name	num_cells_expressed	mac_diff	per_diff	mac_pct	per_pct
SLC26A2	0.000105333	0.000310929	SLC26A2	937	0.665678	1.50223	0.142042	0.22003
LUC7L3	1.80796e-07	8.92755e-07	LUC7L3	2809	0.665508	1.50261	0.46169	0.53566
ULK1	0.00038178	0.00100473	ULK1	1246	0.66533	1.50301	0.198902	0.257967
NCOR1	2.35052e-06	9.5474e-06	NCOR1	2055	0.663886	1.50628	0.337431	0.39302
ADIPOR1	5.09056e-05	0.000163309	ADIPOR1	1342	0.662722	1.50893	0.21427	0.277693
EPB41L2	2.06385e-08	1.15929e-07	EPB41L2	4188	0.6625	1.50943	0.681668	0.8217
AFF4	1.95724e-06	7.99293e-06	AFF4	1832	0.660932	1.51302	0.299451	0.355083
EPAS1	4.81227e-05	0.00015565	EPAS1	1208	0.660741	1.51345	0.194951	0.242792
ARMC9	0.000723526	0.00177475	ARMC9	1273	0.659625	1.51601	0.201976	0.26783
CHD7	1.464e-06	6.11079e-06	CHD7	1954	0.659208	1.51697	0.316795	0.387709
EPS8	6.52481e-05	0.000200386	EPS8	937	0.657868	1.52006	0.142481	0.218513
UNC80	5.19404e-06	1.97688e-05	UNC80	1872	0.657803	1.52021	0.311306	0.344461
TRIB2	0.000156447	0.000445182	TRIB2	1286	0.657449	1.52103	0.203293	0.273141
VEGFA	1.46307e-06	6.11079e-06	VEGFA	2667	0.656474	1.52329	0.436883	0.513657
BIN1	0.00296148	0.00657092	BIN1	1055	0.653944	1.52918	0.164654	0.231411
HMGN2	0.000245406	0.000677894	HMGN2	1575	0.65363	1.52992	0.262349	0.288316
SCAND1	2.07967e-05	7.2073e-05	SCAND1	1355	0.649837	1.53885	0.226564	0.245068
GNB1	4.91605e-10	3.53722e-09	GNB1	5263	0.649335	1.54004	0.878814	0.955994
ARIH2	3.72106e-05	0.000123031	ARIH2	1180	0.648588	1.54181	0.19539	0.22003
JMJD1C	6.27686e-08	3.37521e-07	JMJD1C	2338	0.646947	1.54572	0.3809	0.457511
ATP5G1	7.45983e-07	3.29585e-06	ATP5G1	1674	0.644739	1.55102	0.284962	0.285281
OTX2	1.08263e-07	5.56413e-07	OTX2	2199	0.644363	1.55192	0.350384	0.457511
NTM	1.33409e-08	7.72115e-08	NTM	4359	0.643657	1.55362	0.720966	0.81563
IFI27L2	5.67993e-07	2.53916e-06	IFI27L2	1810	0.642301	1.5569	0.30472	0.320182
PPP3R1	5.08132e-05	0.000163309	PPP3R1	1771	0.642052	1.55751	0.28101	0.372534
NCRNA00099	1.63517e-05	5.78628e-05	NCRNA00099	962	0.640617	1.56099	0.15258	0.20258
PTPN13	6.26359e-08	3.37521e-07	PTPN13	2351	0.640324	1.56171	0.369923	0.505311
TROVE2	4.92037e-06	1.87744e-05	TROVE2	1487	0.638841	1.56533	0.241932	0.292109
PRPH2	8.6944e-10	6.02626e-09	PRPH2	3672	0.638569	1.566	0.59978	0.713202
HIST1H1C	1.66493e-05	5.87783e-05	HIST1H1C	1029	0.638263	1.56675	0.163117	0.216995
CA2	1.27029e-07	6.41944e-07	CA2	2208	0.637813	1.56786	0.354775	0.449165
FAM127A	1.54449e-06	6.42899e-06	FAM127A	1970	0.637192	1.56938	0.342042	0.312595
PROM1	1.45485e-08	8.32679e-08	PROM1	2549	0.63646	1.57119	0.404171	0.537178
YTHDC1	3.04465e-07	1.43764e-06	YTHDC1	1943	0.635746	1.57296	0.318332	0.374052
C7orf68	1.1426e-06	4.90474e-06	C7orf68	1322	0.635734	1.57298	0.208562	0.282246
PHC3	1.24243e-07	6.32093e-07	PHC3	1966	0.634777	1.57536	0.308013	0.427162
TOMM7	1.68016e-08	9.54405e-08	TOMM7	2397	0.63415	1.57691	0.410538	0.399848
CEP164	5.67312e-05	0.000178958	CEP164	994	0.634112	1.57701	0.15236	0.227618
DDB1	3.54998e-07	1.64037e-06	DDB1	2336	0.633207	1.57926	0.387047	0.43475
BAZ2B	2.76749e-08	1.53738e-07	BAZ2B	2388	0.6322	1.58178	0.379363	0.500759
SETD5	1.59668e-05	5.66334e-05	SETD5	1220	0.631721	1.58298	0.203513	0.222307
U2SURP	3.98326e-08	2.18069e-07	U2SURP	2061	0.631414	1.58375	0.330845	0.420334
DUSP1	3.37889e-07	1.57577e-06	DUSP1	1319	0.631354	1.5839	0.205269	0.291351
JARID2	1.18572e-05	4.32759e-05	JARID2	1241	0.631172	1.58435	0.196707	0.26176
MEF2C	1.07085e-06	4.60984e-06	MEF2C	1621	0.630418	1.58625	0.26213	0.323976
RIMS2	1.0787e-09	7.44257e-09	RIMS2	3216	0.630105	1.58704	0.521405	0.638088
U2AF1	0.0167957	0.0310628	U2AF1	1011	0.629885	1.58759	0.163557	0.201821
N4BP2L2	2.60324e-08	1.45148e-07	N4BP2L2	1918	0.629354	1.58893	0.308891	0.387709
RDH12	6.22249e-08	3.36996e-07	RDH12	1842	0.62931	1.58904	0.281668	0.424127
TMED2	1.5768e-05	5.6192e-05	TMED2	1318	0.628977	1.58988	0.226125	0.218513
PDC	2.25633e-09	1.5019e-08	PDC	2743	0.628083	1.59215	0.425467	0.610774
BHLHE41	2.46361e-10	1.852e-09	BHLHE41	4182	0.628003	1.59235	0.697475	0.762519
SRSF2	2.04993e-05	7.12057e-05	SRSF2	1255	0.627929	1.59254	0.204171	0.246586
SORBS2	8.9157e-08	4.64539e-07	SORBS2	2010	0.627603	1.59336	0.315477	0.43475
ZCCHC11	1.47358e-07	7.37279e-07	ZCCHC11	1887	0.62687	1.59523	0.303183	0.383915
USP34	1.04337e-07	5.38268e-07	USP34	2012	0.626713	1.59563	0.329308	0.388467
SLC2A1	1.21755e-08	7.13068e-08	SLC2A1	2377	0.626051	1.59731	0.379583	0.491654
PFN1	0.00535137	0.011273	PFN1	1183	0.624916	1.60021	0.206806	0.182853
CACNA2D4	6.55728e-06	2.44643e-05	CACNA2D4	1509	0.624773	1.60058	0.234468	0.334598
AKNA	0.000154485	0.000442096	AKNA	903	0.622773	1.60572	0.139846	0.201821
MAK	1.42152e-08	8.16697e-08	MAK	2826	0.622574	1.60624	0.445225	0.605463
CCDC144B	0.000175102	0.000495467	CCDC144B	917	0.621421	1.60921	0.141603	0.206373
GPR98	1.19579e-05	4.35381e-05	GPR98	1047	0.616598	1.6218	0.167728	0.214719
CCDC165	9.22807e-07	4.01833e-06	CCDC165	1297	0.616482	1.62211	0.203952	0.279211
WNK2	0.000182758	0.000516163	WNK2	1017	0.614586	1.62711	0.160044	0.218513
RP1	6.10113e-13	6.44672e-12	RP1	4685	0.613279	1.63058	0.768386	0.89909
GGA2	2.96089e-07	1.40248e-06	GGA2	1556	0.613151	1.63092	0.245884	0.330804
ERO1LB	3.14973e-05	0.000105526	ERO1LB	957	0.612493	1.63267	0.149945	0.207891
PCBP2	1.12768e-05	4.12573e-05	PCBP2	2070	0.611744	1.63467	0.335675	0.41047
ARL4D	8.18884e-08	4.2963e-07	ARL4D	1913	0.611275	1.63593	0.301866	0.408194
LMOD1	1.04859e-06	4.5399e-06	LMOD1	1181	0.611217	1.63608	0.188584	0.24431
WRB	9.31147e-09	5.60543e-08	WRB	1665	0.611214	1.63609	0.273326	0.318665
UQCR10	2.64315e-12	2.46531e-11	UQCR10	3672	0.610546	1.63788	0.624588	0.627466
GUK1	7.41979e-11	5.96346e-10	GUK1	3717	0.609933	1.63952	0.61888	0.681335
CCDC64	0.000251364	0.000690566	CCDC64	1047	0.609155	1.64162	0.17146	0.201821
ZBTB20	5.62099e-06	2.1168e-05	ZBTB20	1164	0.608082	1.64452	0.188145	0.232929
EEF1D	1.26408e-06	5.36523e-06	EEF1D	1094	0.607922	1.64495	0.1809	0.204856
2019-09-04	3.37206e-12	3.06939e-11	2019-09-04	3768	0.606763	1.64809	0.63337	0.669954
PRDX2	0.000149738	0.000430139	PRDX2	2728	0.604003	1.65562	0.463447	0.468134
PDE6A	1.27866e-14	1.59674e-13	PDE6A	5476	0.603809	1.65615	0.915917	0.989378
CDHR1	3.27341e-09	2.11372e-08	CDHR1	2233	0.601728	1.66188	0.344018	0.505311
FZD3	7.5508e-08	4.00325e-07	FZD3	1471	0.599972	1.66674	0.230735	0.318665
ARHGEF9	1.84443e-07	9.04847e-07	ARHGEF9	2022	0.598678	1.67035	0.325357	0.409712
ACIN1	4.01791e-07	1.83972e-06	ACIN1	1051	0.597774	1.67287	0.17146	0.204856
RGS9	7.23053e-10	5.08155e-09	RGS9	1888	0.597682	1.67313	0.302305	0.387709
PLEKHB1	1.73579e-12	1.68127e-11	PLEKHB1	3687	0.596465	1.67654	0.601756	0.717754
UBB	4.32082e-14	5.06106e-13	UBB	4281	0.591955	1.68932	0.736553	0.70258
CATSPER2	5.91645e-05	0.000185472	CATSPER2	1018	0.591921	1.68942	0.153677	0.241275
SNTB2	2.42634e-06	9.80266e-06	SNTB2	969	0.590177	1.69441	0.149726	0.217754
RAD54B	2.72246e-06	1.08826e-05	RAD54B	912	0.589946	1.69507	0.136773	0.219272
SCML1	2.01234e-05	7.00609e-05	SCML1	912	0.589218	1.69716	0.13831	0.213961
CASZ1	2.09057e-09	1.40393e-08	CASZ1	2097	0.589054	1.69764	0.329308	0.452959
ProSAPiP1	1.00792e-05	3.72364e-05	ProSAPiP1	1183	0.588671	1.69874	0.19056	0.238998
FLJ45244	4.91463e-06	1.87744e-05	FLJ45244	976	0.586694	1.70447	0.150384	0.220789
RBBP6	1.56074e-09	1.05752e-08	RBBP6	1640	0.586513	1.70499	0.259056	0.349014
POU2F1	2.43156e-07	1.16638e-06	POU2F1	1158	0.586463	1.70514	0.18551	0.237481
OAZ2	8.59319e-05	0.000258652	OAZ2	1149	0.58639	1.70535	0.193414	0.203338
ANKRD26	1.93319e-06	7.91611e-06	ANKRD26	1029	0.585482	1.70799	0.16202	0.220789
CEP112	1.93183e-07	9.41923e-07	CEP112	925	0.584985	1.70945	0.142481	0.209408
GOLGA3	2.67596e-09	1.75799e-08	GOLGA3	1800	0.584707	1.71026	0.287157	0.373293
TMEM9	9.82659e-09	5.82273e-08	TMEM9	1351	0.580687	1.7221	0.232053	0.223065
PODXL	5.93447e-10	4.20985e-09	PODXL	2100	0.578947	1.72727	0.321625	0.481791
BHLHE40	2.8818e-09	1.8769e-08	BHLHE40	1846	0.575994	1.73613	0.29067	0.396055
DIP2A	1.04096e-08	6.12018e-08	DIP2A	1495	0.575927	1.73633	0.231175	0.335357
CRYAB	7.6276e-10	5.33579e-09	CRYAB	1592	0.575343	1.73809	0.257519	0.317906
SH3TC2	6.24798e-07	2.78487e-06	SH3TC2	819	0.575309	1.7382	0.121844	0.200303
TTC39C	1.29881e-07	6.54168e-07	TTC39C	1423	0.574939	1.73932	0.210757	0.35129
PIN1	7.68166e-06	2.85184e-05	PIN1	1259	0.574288	1.74129	0.218222	0.201062
EYS	2.76334e-07	1.31302e-06	EYS	1017	0.574105	1.74184	0.154995	0.235964
CRX	1.16202e-12	1.16279e-11	CRX	3400	0.573346	1.74415	0.545335	0.694992
MEIS2	1.97813e-05	6.90291e-05	MEIS2	926	0.572145	1.74781	0.144237	0.204097
NKTR	1.91891e-12	1.82357e-11	NKTR	2430	0.570442	1.75303	0.39056	0.49393
HKR1	9.71223e-09	5.7897e-08	HKR1	1431	0.570013	1.75434	0.225027	0.308042
HMGN1	5.00818e-15	6.52359e-14	HMGN1	4403	0.566088	1.76651	0.715917	0.866464
CABP4	5.87867e-11	4.75009e-10	CABP4	1923	0.564138	1.77261	0.294402	0.441578
RBM5	3.55769e-08	1.95479e-07	RBM5	1234	0.56289	1.77655	0.187706	0.287557
KCTD7	3.30344e-07	1.55015e-06	KCTD7	1196	0.562713	1.7771	0.188364	0.256449
SLC22A17	4.0792e-05	0.000133702	SLC22A17	1157	0.561986	1.7794	0.190779	0.218513
YPEL2	1.28129e-09	8.80014e-09	YPEL2	1759	0.560912	1.78281	0.272009	0.394537
AHI1	3.55909e-16	5.02596e-15	AHI1	3831	0.558393	1.79085	0.617563	0.772382
ANKRD33	7.67892e-08	4.05694e-07	ANKRD33	1400	0.557748	1.79292	0.210977	0.33308
ROM1	3.048e-18	5.11726e-17	ROM1	5362	0.556702	1.79629	0.894621	0.97648
WSB1	1.22444e-13	1.38069e-12	WSB1	2692	0.552749	1.80914	0.422832	0.581184
SLC24A1	7.38808e-17	1.12762e-15	SLC24A1	3498	0.55102	1.81482	0.557409	0.727618
NRL	2.02292e-12	1.91039e-11	NRL	3088	0.549295	1.82052	0.489791	0.650228
ANKRD36	9.73251e-09	5.7897e-08	ANKRD36	1679	0.546849	1.82866	0.260373	0.374052
CCNL1	7.94389e-09	4.82057e-08	CCNL1	1155	0.544512	1.83651	0.177607	0.262519
RPS9	9.4724e-09	5.67968e-08	RPS9	1944	0.543325	1.84052	0.325357	0.350531
ARL13B	2.88121e-08	1.59469e-07	ARL13B	828	0.542695	1.84266	0.12382	0.200303
CRYAA	2.91236e-12	2.68328e-11	CRYAA	1736	0.542329	1.8439	0.271131	0.380121
SAG	9.45387e-21	2.10071e-19	SAG	5551	0.541725	1.84596	0.931065	0.99393
SRSF10	1.24451e-11	1.10615e-10	SRSF10	1314	0.539331	1.85415	0.209879	0.271624
PFKFB2	7.61903e-09	4.66087e-08	PFKFB2	1247	0.538898	1.85564	0.184632	0.308042
RRP1B	2.11707e-07	1.02529e-06	RRP1B	912	0.538087	1.85843	0.137651	0.216237
SYNE2	2.70072e-19	5.16555e-18	SYNE2	4339	0.537843	1.85928	0.70494	0.855842
NCRNA00201	1.16726e-10	9.09139e-10	NCRNA00201	1427	0.535865	1.86614	0.22371	0.30956
USP2	1.05643e-06	4.56076e-06	USP2	965	0.534661	1.87034	0.145554	0.229135
RTBDN	0.00231661	0.00524797	RTBDN	1061	0.53421	1.87192	0.165093	0.234446
ABHD14A	3.75753e-11	3.18968e-10	ABHD14A	1394	0.532795	1.87689	0.228321	0.268589
CROCC	5.01133e-05	0.000161452	CROCC	865	0.532498	1.87794	0.130626	0.204856
ARGLU1	1.76382e-16	2.58751e-15	ARGLU1	3042	0.53053	1.88491	0.488255	0.620637
GPR160	2.01631e-08	1.13681e-07	GPR160	1054	0.530053	1.88661	0.153458	0.269347
GPX4	2.34356e-07	1.12774e-06	GPX4	1953	0.517173	1.93359	0.32843	0.346737
CNGB1	1.56347e-20	3.37486e-19	CNGB1	3976	0.514802	1.94249	0.630955	0.836115
RHOT2	1.89814e-08	1.07419e-07	RHOT2	1112	0.514379	1.94409	0.169923	0.256449
GPX3	2.56249e-20	5.45341e-19	GPX3	5062	0.514281	1.94446	0.838858	0.941578
DMD	3.3189e-17	5.33495e-16	DMD	2416	0.513158	1.94872	0.374973	0.537178
DDIT4	4.34865e-06	1.66772e-05	DDIT4	1893	0.512545	1.95105	0.290889	0.430956
CABP5	2.54909e-17	4.14158e-16	CABP5	2973	0.510741	1.95794	0.468935	0.635053
SAMD7	2.14578e-09	1.43463e-08	SAMD7	835	0.509861	1.96132	0.114819	0.236722
PCDH15	7.83332e-12	7.00364e-11	PCDH15	1206	0.508706	1.96577	0.178266	0.298938
PXN	8.29587e-11	6.63231e-10	PXN	1235	0.507995	1.96852	0.18112	0.311077
RBM33	1.50081e-11	1.31845e-10	RBM33	1100	0.505509	1.9782	0.173436	0.235205
TJP2	4.0776e-20	8.32603e-19	TJP2	2743	0.505288	1.97907	0.432492	0.586495
WDR60	2.57899e-11	2.21412e-10	WDR60	1182	0.505035	1.98006	0.181339	0.270106
RBP3	5.52117e-23	1.48973e-21	RBP3	4416	0.502052	1.99182	0.72404	0.848255
FAM161A	7.76279e-17	1.17296e-15	FAM161A	1698	0.500629	1.99749	0.24764	0.432473
SLC38A3	5.85857e-09	3.62799e-08	SLC38A3	1445	0.499634	2.00147	0.231394	0.296662
ABCA7	2.64903e-10	1.97176e-09	ABCA7	1455	0.497115	2.01161	0.22371	0.330804
HES1	4.31378e-14	5.06106e-13	HES1	2139	0.495063	2.01995	0.33831	0.453718
GNAT1	6.05382e-26	2.07894e-24	GNAT1	5113	0.493027	2.02829	0.845005	0.959029
KDM5B	1.99821e-18	3.47046e-17	KDM5B	2239	0.488763	2.04598	0.34775	0.496965
SPTBN5	5.34033e-10	3.8085e-09	SPTBN5	1043	0.488395	2.04752	0.156092	0.251897
PCBP4	8.60633e-08	4.49971e-07	PCBP4	2177	0.487727	2.05033	0.333041	0.500759
MIR210HG	2.00533e-13	2.21172e-12	MIR210HG	1495	0.486511	2.05545	0.230296	0.338392
DDC	3.82065e-20	7.90823e-19	DDC	2589	0.486256	2.05653	0.387925	0.623672
FOS	1.54633e-16	2.29069e-15	FOS	1255	0.482528	2.07242	0.183974	0.316388
HSPC159	7.60725e-13	7.87298e-12	HSPC159	1129	0.482148	2.07405	0.17629	0.247344
RNF213	1.00097e-12	1.01508e-11	RNF213	1296	0.480417	2.08153	0.197146	0.301973
MEIS1	7.74914e-10	5.39583e-09	MEIS1	913	0.480208	2.08243	0.136992	0.219272
ANO2	4.00945e-16	5.60952e-15	ANO2	1562	0.477957	2.09224	0.229418	0.392261
IMPDH1	1.52139e-10	1.16102e-09	IMPDH1	1286	0.476487	2.09869	0.203074	0.2739
PRCD	2.66384e-07	1.27375e-06	PRCD	1537	0.47472	2.10651	0.236443	0.349014
OSBP2	2.57598e-10	1.92688e-09	OSBP2	1590	0.472404	2.11683	0.246323	0.355083
LOC157627	1.40747e-23	3.9383e-22	LOC157627	3479	0.470396	2.12587	0.558068	0.710926
CAPN7	1.26917e-13	1.42053e-12	CAPN7	1208	0.466098	2.14547	0.181339	0.289833
C16orf53	1.33293e-10	1.02758e-09	C16orf53	977	0.464617	2.15231	0.149286	0.225341
GUCA1A	7.92309e-28	3.3255e-26	GUCA1A	4326	0.463067	2.15952	0.708672	0.83308
RASSF2	1.26643e-20	2.77329e-19	RASSF2	2116	0.462953	2.16005	0.314599	0.518209
SLC7A5	1.72034e-07	8.52275e-07	SLC7A5	1082	0.46207	2.16417	0.157409	0.276935
ABCA4	4.2864e-26	1.51861e-24	ABCA4	3478	0.461725	2.16579	0.544237	0.757967
RPGR	2.36267e-11	2.04e-10	RPGR	931	0.459635	2.17564	0.1427	0.213202
SRRM3	2.7879e-06	1.10856e-05	SRRM3	875	0.459347	2.177	0.13326	0.203338
ZMYND19	5.54441e-21	1.25039e-19	ZMYND19	2894	0.458649	2.18032	0.446323	0.653263
SRRM2	3.1703e-15	4.1655e-14	SRRM2	1772	0.448101	2.23164	0.292865	0.332322
UNC119	1.59494e-29	7.08811e-28	UNC119	4641	0.446447	2.23991	0.755214	0.911229
R3HCC1	1.97055e-14	2.44057e-13	R3HCC1	957	0.439309	2.2763	0.148408	0.213202
LRP2	5.58222e-11	4.5348e-10	LRP2	738	0.430289	2.32402	0.102525	0.205615
C1orf61	2.79944e-19	5.28744e-18	C1orf61	1298	0.429069	2.33063	0.204391	0.278452
SOX4	4.2554e-14	5.06106e-13	SOX4	804	0.428602	2.33317	0.11438	0.214719
RDH8	2.51505e-18	4.31846e-17	RDH8	1451	0.42308	2.36362	0.2191	0.343703
LOC145837	6.51033e-25	1.96742e-23	LOC145837	1764	0.420125	2.38024	0.246323	0.487102
INTU	7.23829e-20	1.43909e-18	INTU	1028	0.419056	2.38631	0.14775	0.269347
AIPL1	2.00416e-40	1.37649e-38	AIPL1	5224	0.415648	2.40588	0.86652	0.968892
PDE6B	4.32165e-26	1.51861e-24	PDE6B	2625	0.409105	2.44436	0.398244	0.615326
NR2E3	7.16848e-30	3.2823e-28	NR2E3	2489	0.408552	2.44767	0.371899	0.603187
PDE6G	1.50495e-48	1.42124e-46	PDE6G	5807	0.394853	2.53259	0.986389	0.996965
BTG2	1.10043e-15	1.51468e-14	BTG2	827	0.393442	2.54167	0.118551	0.217754
SNAR-E	9.409e-47	8.36294e-45	SNAR-E	4590	0.37331	2.67874	0.751921	0.883915
PPEF2	1.0376e-27	4.23733e-26	PPEF2	1751	0.369849	2.7038	0.246981	0.474962
SLCO4A1	4.57262e-11	3.81725e-10	SLCO4A1	652	0.365388	2.73682	0.0834248	0.206373
RAGE	1.08464e-28	4.68253e-27	RAGE	1720	0.358098	2.79253	0.25247	0.432473
RPGRIP1	7.29599e-17	1.12492e-15	RPGRIP1	854	0.356951	2.80151	0.117234	0.242792
ANKRD36B	9.06932e-11	7.21249e-10	ANKRD36B	843	0.354654	2.81965	0.120746	0.222307
PTP4A3	2.14694e-19	4.21302e-18	PTP4A3	1528	0.336625	2.97066	0.22371	0.386191
RCVRN	3.71742e-68	7.02127e-66	RCVRN	5552	0.322121	3.10442	0.934358	0.983308
REEP6	2.61917e-40	1.72068e-38	REEP6	2238	0.307778	3.2491	0.336773	0.534143
ANKRD18A	8.25203e-26	2.71061e-24	ANKRD18A	766	0.295944	3.37902	0.102744	0.2261
PCP2	1.27517e-15	1.73584e-14	PCP2	1408	0.282178	3.54386	0.209001	0.345979
VASH1	2.35515e-25	7.57155e-24	VASH1	905	0.276033	3.62276	0.117892	0.279211
IFITM3	5.92832e-49	5.9718e-47	IFITM3	1082	0.260634	3.83679	0.15258	0.293627
STAC2	1.40715e-34	8.17771e-33	STAC2	1167	0.240212	4.16298	0.155434	0.348255
JUNB	2.70526e-15	3.58565e-14	JUNB	912	0.227733	4.39111	0.117453	0.286039
ID3	3.17731e-24	9.23252e-23	ID3	529	0.135263	7.39303	0.056202	0.207132

## Sheet: PER_GO_BP
Category	Term	Count	%	PValue	Genes	List Total	Pop Hits	Pop Total	Fold Enrichment	Bonferroni	Benjamini	FDR
GOTERM_BP_DIRECT	GO:0007601~visual perception	32	16.0804	1.33191e-27	RP1, RBP3, RCVRN, CABP4, NR2E3, CNGB1, ABCA4, CRX, PDE6A, PDE6B, RDH8, SLC24A1, GNAT1, UNC119, AIPL1, GUCA1A, RPGR, CRYAA, EPAS1, RPGRIP1, PCDH15, PDE6G, PRPH2, SAG, RDH12, PRCD, PPEF2, NRL, PDC, FAM161A, RGS9, ROM1	176	201	16792	15.1895	1.54901e-24	1.54901e-24	2.14486e-24
GOTERM_BP_DIRECT	GO:0016056~rhodopsin mediated signaling pathway	7	3.51759	1.03151e-09	GNAT1, PDE6A, PDE6B, GNB1, CNGB1, PDE6G, SAG	176	12	16792	55.6553	1.19965e-06	5.99825e-07	1.66112e-06
GOTERM_BP_DIRECT	GO:0045494~photoreceptor cell maintenance	9	4.52261	1.70803e-09	PROM1, RDH12, RP1, CROCC, MAK, CDHR1, PCDH15, CNGB1, ABCA4	176	34	16792	25.2553	1.98644e-06	6.62146e-07	2.75055e-06
GOTERM_BP_DIRECT	GO:0050896~response to stimulus	9	4.52261	2.48179e-07	RDH12, RDH8, RPGR, PRCD, CRYAA, NRL, FAM161A, RPGRIP1, CRX	176	62	16792	13.8497	0.00028859	7.21554e-05	0.000399658
GOTERM_BP_DIRECT	GO:0007602~phototransduction	7	3.51759	2.90232e-07	GUCA1A, UNC119, PLEKHB1, PDC, RCVRN, CABP4, NR2E3	176	27	16792	24.7357	0.000337483	6.75057e-05	0.000467379
GOTERM_BP_DIRECT	GO:0022400~regulation of rhodopsin mediated signaling pathway	7	3.51759	4.57767e-07	GNAT1, PDE6A, GUCA1A, PDE6B, CNGB1, PDE6G, SAG	176	29	16792	23.0298	0.000532242	8.87266e-05	0.00073717
GOTERM_BP_DIRECT	GO:0007603~phototransduction, visible light	5	2.51256	1.37886e-06	GNAT1, PDE6B, RP1, AIPL1, ABCA4	176	9	16792	53.0051	0.00160233	0.000229062	0.00222045
GOTERM_BP_DIRECT	GO:0060041~retina development in camera-type eye	8	4.0201	2.27526e-06	GNAT1, PDE6B, RP1, CHD7, GNB1, RPGRIP1, NR2E3, PRPH2	176	58	16792	13.1599	0.00264264	0.000330712	0.00366395
GOTERM_BP_DIRECT	GO:0007223~Wnt signaling pathway, calcium modulating pathway	6	3.01508	5.01664e-05	PDE6A, PDE6B, GNB1, PPP3R1, FZD3, PDE6G	176	39	16792	14.6783	0.0566755	0.0064618	0.0807557
GOTERM_BP_DIRECT	GO:0046037~GMP metabolic process	4	2.01005	0.00046166	PDE6A, PDE6B, GUK1, TJP2	176	15	16792	25.4424	0.415521	0.0522869	0.740855
GOTERM_BP_DIRECT	GO:0050908~detection of light stimulus involved in visual perception	4	2.01005	0.000679453	GNAT1, EYS, CNGB1, CACNA2D4	176	17	16792	22.4492	0.54637	0.0693399	1.08857
GOTERM_BP_DIRECT	GO:0042462~eye photoreceptor cell development	4	2.01005	0.000809121	GNAT1, VEGFA, RPGRIP1, NR2E3	176	18	16792	21.202	0.609914	0.0754508	1.29505
GOTERM_BP_DIRECT	GO:0060716~labyrinthine layer blood vessel development	4	2.01005	0.000953501	HES1, TMED2, JUNB, VASH1	176	19	16792	20.0861	0.67026	0.0818021	1.52448
GOTERM_BP_DIRECT	GO:0000122~negative regulation of transcription from RNA polymerase II promoter	18	9.04523	0.0014226	MEF2C, ZBTB20, HIST1H1C, JARID2, USP2, NR2E3, JUNB, HES1, N4BP2L2, ANKRD33, MEIS2, BTG2, VEGFA, BHLHE40, UBB, ID3, BHLHE41, NCOR1	176	720	16792	2.38523	0.809034	0.111536	2.26646
GOTERM_BP_DIRECT	GO:0006366~transcription from RNA polymerase II promoter	14	7.03518	0.00283927	MEF2C, AKNA, FOS, MEIS2, EPAS1, NRL, OTX2, AFF4, SOX4, NR2E3, NCOR1, MEIS1, JUNB, CRX	176	513	16792	2.60376	0.963366	0.197843	4.47553
GOTERM_BP_DIRECT	GO:0060271~cilium morphogenesis	7	3.51759	0.00302673	TROVE2, RPGR, AHI1, FAM161A, CEP164, INTU, ARL13B	176	136	16792	4.91076	0.970561	0.197753	4.76431
GOTERM_BP_DIRECT	GO:0045944~positive regulation of transcription from RNA polymerase II promoter	21	10.5528	0.00312161	MEF2C, AKNA, EPAS1, OTX2, CCNL1, PPP3R1, AHI1, SOX4, NR2E3, MEIS1, JUNB, PIN1, CRX, HES1, PFN1, FOS, CHD7, MEIS2, NRL, VEGFA, UBB	176	981	16792	2.0424	0.973645	0.192562	4.91016
GOTERM_BP_DIRECT	GO:0035845~photoreceptor cell outer segment organization	3	1.50754	0.00370517	RP1, AHI1, CNGB1	176	9	16792	31.803	0.986662	0.213246	5.8026
GOTERM_BP_DIRECT	GO:0010941~regulation of cell death	3	1.50754	0.00558365	CRYAB, EEF1D, JUNB	176	11	16792	26.0207	0.998514	0.290174	8.62235
GOTERM_BP_DIRECT	GO:0042384~cilium assembly	6	3.01508	0.00965774	RPGR, AHI1, FAM161A, CEP164, INTU, ARL13B	176	124	16792	4.61657	0.999987	0.431257	14.4681
GOTERM_BP_DIRECT	GO:0006376~mRNA splice site selection	3	1.50754	0.0132527	SRSF10, YTHDC1, LUC7L3	176	17	16792	16.8369	1	0.522339	19.3333
GOTERM_BP_DIRECT	GO:0009416~response to light stimulus	3	1.50754	0.0132527	GNAT1, FOS, DUSP1	176	17	16792	16.8369	1	0.522339	19.3333
GOTERM_BP_DIRECT	GO:0043065~positive regulation of apoptotic process	9	4.52261	0.0135375	DUSP1, RASSF2, RBM5, SOX4, ID3, ARHGEF9, ACIN1, UBB, BIN1	176	300	16792	2.86227	1	0.513505	19.7073
GOTERM_BP_DIRECT	GO:0007517~muscle organ development	5	2.51256	0.0140127	MEF2C, USP2, CRYAB, DMD, ID3	176	89	16792	5.36006	1	0.510106	20.328
GOTERM_BP_DIRECT	GO:0035914~skeletal muscle cell differentiation	4	2.01005	0.0144337	MEF2C, FOS, ANKRD33, BTG2	176	49	16792	7.7885	1	0.505659	20.8741
GOTERM_BP_DIRECT	GO:0071277~cellular response to calcium ion	4	2.01005	0.0160706	MEF2C, GUCA1A, FOS, JUNB	176	51	16792	7.48307	1	0.529368	22.9641
GOTERM_BP_DIRECT	GO:0030182~neuron differentiation	5	2.51256	0.0174196	MEF2C, FZD3, ID3, DDIT4, PIN1	176	95	16792	5.02153	1	0.544363	24.6474
GOTERM_BP_DIRECT	GO:0045872~positive regulation of rhodopsin gene expression	2	1.00503	0.0207353	NRL, NR2E3	176	2	16792	95.4091	1	0.594463	28.6394
GOTERM_BP_DIRECT	GO:0070373~negative regulation of ERK1 and ERK2 cascade	4	2.01005	0.0225908	DUSP1, DMD, WNK2, PIN1	176	58	16792	6.57994	1	0.612906	30.786
GOTERM_BP_DIRECT	GO:0033137~negative regulation of peptidyl-serine phosphorylation	3	1.50754	0.0236694	DMD, RASSF2, DDIT4	176	23	16792	12.4447	1	0.617352	32.0058
GOTERM_BP_DIRECT	GO:0001523~retinoid metabolic process	4	2.01005	0.0257635	RDH12, RBP3, ABCA4, LRP2	176	61	16792	6.25633	1	0.636457	34.3167
GOTERM_BP_DIRECT	GO:0001947~heart looping	4	2.01005	0.0257635	MEF2C, TMED2, AHI1, ARL13B	176	61	16792	6.25633	1	0.636457	34.3167
GOTERM_BP_DIRECT	GO:0006977~DNA damage response, signal transduction by p53 class mediator resulting in cell cycle arrest	4	2.01005	0.0268715	BTG2, PCBP4, SOX4, UBB	176	62	16792	6.15543	1	0.640092	35.5094
GOTERM_BP_DIRECT	GO:0051647~nucleus localization	2	1.00503	0.030942	DMD, BIN1	176	3	16792	63.6061	1	0.68092	39.7189
GOTERM_BP_DIRECT	GO:0061418~regulation of transcription from RNA polymerase II promoter in response to hypoxia	3	1.50754	0.0341884	EPAS1, VEGFA, UBB	176	28	16792	10.2224	1	0.706525	42.89
GOTERM_BP_DIRECT	GO:0007417~central nervous system development	5	2.51256	0.0368894	CHD7, JARID2, CASZ1, AHI1, ID3	176	120	16792	3.97538	1	0.723543	45.4084
GOTERM_BP_DIRECT	GO:0032480~negative regulation of type I interferon production	3	1.50754	0.0388171	PCBP2, UBB, PIN1	176	30	16792	9.54091	1	0.73167	47.1416
GOTERM_BP_DIRECT	GO:0006355~regulation of transcription, DNA-templated	24	12.0603	0.040079	ARGLU1, MEF2C, HKR1, SRSF10, MAK, OTX2, SCML1, AFF4, SOX4, MEIS1, CRX, HES1, CHD7, MEIS2, DMD, CASZ1, RAD54B, BHLHE40, JMJD1C, BHLHE41, BAZ2B, EEF1D, USP34, SCAND1	176	1504	16792	1.52249	1	0.733248	48.2481
GOTERM_BP_DIRECT	GO:0006457~protein folding	6	3.01508	0.0403648	GNAT1, AIPL1, GNB1, CRYAB, RGS9, NKTR	176	180	16792	3.1803	1	0.726125	48.4957
GOTERM_BP_DIRECT	GO:0035910~ascending aorta morphogenesis	2	1.00503	0.041043	HES1, SOX4	176	4	16792	47.7045	1	0.722695	49.0787
GOTERM_BP_DIRECT	GO:0007623~circadian rhythm	4	2.01005	0.0435422	DDC, ID3, NCOR1, CRX	176	75	16792	5.08848	1	0.734879	51.1743
GOTERM_BP_DIRECT	GO:0043086~negative regulation of catalytic activity	4	2.01005	0.0435422	OAZ2, PDC, PDE6G, SAG	176	75	16792	5.08848	1	0.734879	51.1743
GOTERM_BP_DIRECT	GO:0001974~blood vessel remodeling	3	1.50754	0.0436689	MEF2C, CHD7, EPAS1	176	32	16792	8.9446	1	0.726985	51.2783
GOTERM_BP_DIRECT	GO:0051480~regulation of cytosolic calcium ion concentration	3	1.50754	0.0436689	PDE6A, PDE6B, CNGB1	176	32	16792	8.9446	1	0.726985	51.2783
GOTERM_BP_DIRECT	GO:0003211~cardiac ventricle formation	2	1.00503	0.0510393	MEF2C, SOX4	176	5	16792	38.1636	1	0.77373	56.9857
GOTERM_BP_DIRECT	GO:0032387~negative regulation of intracellular transport	2	1.00503	0.0510393	CRYAA, CRYAB	176	5	16792	38.1636	1	0.77373	56.9857
GOTERM_BP_DIRECT	GO:0030823~regulation of cGMP metabolic process	2	1.00503	0.0510393	AIPL1, VEGFA	176	5	16792	38.1636	1	0.77373	56.9857
GOTERM_BP_DIRECT	GO:0060219~camera-type eye photoreceptor cell differentiation	2	1.00503	0.0510393	PROM1, ROM1	176	5	16792	38.1636	1	0.77373	56.9857
GOTERM_BP_DIRECT	GO:0048469~cell maturation	3	1.50754	0.0539976	HES1, EPAS1, VEGFA	176	36	16792	7.95076	1	0.784997	59.095
GOTERM_BP_DIRECT	GO:0042769~DNA damage response, detection of DNA damage	3	1.50754	0.0539976	DDB1, SOX4, UBB	176	36	16792	7.95076	1	0.784997	59.095
GOTERM_BP_DIRECT	GO:0050821~protein stabilization	5	2.51256	0.0540075	PFN1, USP2, RASSF2, SOX4, PIN1	176	136	16792	3.50769	1	0.777236	59.1019
GOTERM_BP_DIRECT	GO:1903955~positive regulation of protein targeting to mitochondrion	4	2.01005	0.0608258	HES1, ARIH2, TOMM7, U2AF1	176	86	16792	4.43763	1	0.809616	63.599
GOTERM_BP_DIRECT	GO:2000651~positive regulation of sodium ion transmembrane transporter activity	2	1.00503	0.0609319	DMD, WNK2	176	6	16792	31.803	1	0.803043	63.6652
GOTERM_BP_DIRECT	GO:0048667~cell morphogenesis involved in neuron differentiation	2	1.00503	0.0609319	MEF2C, HES1	176	6	16792	31.803	1	0.803043	63.6652
GOTERM_BP_DIRECT	GO:0071679~commissural neuron axon guidance	2	1.00503	0.070722	VEGFA, FZD3	176	7	16792	27.2597	1	0.843455	69.3078
GOTERM_BP_DIRECT	GO:0009642~response to light intensity	2	1.00503	0.070722	GNAT1, SLC24A1	176	7	16792	27.2597	1	0.843455	69.3078
GOTERM_BP_DIRECT	GO:0032870~cellular response to hormone stimulus	3	1.50754	0.0799089	FOS, DUSP1, JUNB	176	45	16792	6.36061	1	0.872648	73.8457
GOTERM_BP_DIRECT	GO:0007399~nervous system development	7	3.51759	0.0800297	MEF2C, HES1, FOS, VEGFA, RGS9, SLC7A5, INTU	176	287	16792	2.32705	1	0.867484	73.9009
GOTERM_BP_DIRECT	GO:0043129~surfactant homeostasis	2	1.00503	0.0804107	EPAS1, VEGFA	176	8	16792	23.8523	1	0.863255	74.0744
GOTERM_BP_DIRECT	GO:0046549~retinal cone cell development	2	1.00503	0.0804107	RP1, CABP4	176	8	16792	23.8523	1	0.863255	74.0744
GOTERM_BP_DIRECT	GO:0000398~mRNA splicing, via spliceosome	6	3.01508	0.0829506	SRSF2, SRSF10, SRRM2, PCBP2, U2AF1, RBM5	176	222	16792	2.57862	1	0.866569	75.2038
GOTERM_BP_DIRECT	GO:0003151~outflow tract morphogenesis	3	1.50754	0.0829882	MEF2C, HES1, VEGFA	176	46	16792	6.22233	1	0.861324	75.2202
GOTERM_BP_DIRECT	GO:0051591~response to cAMP	3	1.50754	0.0829882	FOS, DUSP1, JUNB	176	46	16792	6.22233	1	0.861324	75.2202
GOTERM_BP_DIRECT	GO:1901223~negative regulation of NIK/NF-kappaB signaling	2	1.00503	0.0899989	RASSF2, ADIPOR1	176	9	16792	21.202	1	0.878673	78.101
GOTERM_BP_DIRECT	GO:0047497~mitochondrion transport along microtubule	2	1.00503	0.0899989	RHOT2, UBB	176	9	16792	21.202	1	0.878673	78.101
GOTERM_BP_DIRECT	GO:0043405~regulation of MAP kinase activity	2	1.00503	0.0899989	PPEF2, TRIB2	176	9	16792	21.202	1	0.878673	78.101
GOTERM_BP_DIRECT	GO:0007275~multicellular organism development	10	5.02513	0.0953272	PHC3, HKR1, DIP2A, ARIH2, PLEKHB1, CATSPER2, MAK, GPX4, OTX2, ID3	176	521	16792	1.83127	1	0.889012	80.077
GOTERM_BP_DIRECT	GO:0008380~RNA splicing	5	2.51256	0.0955901	SRSF2, U2AF1, RBM5, ACIN1, LUC7L3	176	166	16792	2.87377	1	0.885122	80.1701
GOTERM_BP_DIRECT	GO:0048643~positive regulation of skeletal muscle tissue development	2	1.00503	0.0994876	MEF2C, USP2	176	10	16792	19.0818	1	0.89094	81.5023
GOTERM_BP_DIRECT	GO:0043117~positive regulation of vascular permeability	2	1.00503	0.0994876	PTP4A3, VEGFA	176	10	16792	19.0818	1	0.89094	81.5023

## Sheet: Rod_macper_deg
	pval	qval	gene_short_name	num_cells_expressed	mac_diff	per_diff	mac_pct	per_pct
KCNC2	2.65099e-22	1.81888e-20	KCNC2	1122	7.99845	0.125024	0.201946	0.0508475
PRUNE2	5.71817e-37	8.82742e-35	PRUNE2	2082	6.97903	0.143286	0.36837	0.0974576
TSC22D3	8.97018e-23	6.51657e-21	TSC22D3	1257	6.27468	0.159371	0.213625	0.0550847
SH3BGRL2	5.94168e-17	2.29312e-15	SH3BGRL2	1128	5.52487	0.181	0.200973	0.0677966
THY1	1.04503e-19	5.16243e-18	THY1	1949	5.22713	0.19131	0.344526	0.114407
EPB41L3	1.42596e-23	1.17404e-21	EPB41L3	1660	5.07038	0.197224	0.2691	0.0974576
SCN1A	4.57436e-23	3.53083e-21	SCN1A	1625	5.05981	0.197636	0.278345	0.0833333
PNMA2	1.19189e-18	5.25707e-17	PNMA2	1322	4.85629	0.205919	0.218491	0.0706215
VSNL1	6.02607e-21	3.54391e-19	VSNL1	1367	4.70187	0.212682	0.253041	0.0776836
INSIG1	5.64264e-15	1.71023e-13	INSIG1	1380	4.20322	0.237913	0.201946	0.0762712
TUBB3	5.60991e-20	3.01228e-18	TUBB3	2180	3.91181	0.255636	0.403406	0.115819
RAB6B	1.05331e-10	1.97097e-09	RAB6B	1270	3.53775	0.282665	0.231144	0.0932203
ATP1B1	6.68215e-18	2.66208e-16	ATP1B1	3120	3.29942	0.303084	0.555231	0.242938
D4S234E	5.61601e-13	1.3338e-11	D4S234E	1752	3.24594	0.308077	0.293917	0.125706
RTN1	3.52864e-13	8.71574e-12	RTN1	1986	3.05208	0.327646	0.320681	0.15113
SPOCK2	1.26052e-07	1.37765e-06	SPOCK2	1645	3.01305	0.33189	0.27056	0.0974576
PSD3	4.1665e-13	1.00895e-11	PSD3	1794	3.00403	0.332886	0.296837	0.155367
YWHAH	2.87599e-15	9.59958e-14	YWHAH	2488	2.99651	0.333721	0.443796	0.221751
APP	4.63236e-12	9.86374e-11	APP	2521	2.99324	0.334086	0.42871	0.193503
SCG5	1.14794e-09	1.79456e-08	SCG5	1392	2.63685	0.37924	0.221411	0.0847458
SV2A	1.47495e-06	1.29189e-05	SV2A	1547	2.61248	0.382778	0.226764	0.108757
GDEP	1.93519e-07	2.00836e-06	GDEP	966	2.58714	0.386527	0.218491	0.0932203
PCMT1	1.56101e-10	2.71528e-09	PCMT1	1676	2.57746	0.387979	0.285158	0.149718
TUBA1B	2.12641e-16	7.72388e-15	TUBA1B	4596	2.55834	0.390879	0.823844	0.548023
KIF5C	1.85963e-09	2.80078e-08	KIF5C	1855	2.54825	0.392427	0.290511	0.132768
PVALB	2.14538e-14	6.16174e-13	PVALB	3613	2.54486	0.392949	0.647202	0.344633
APC	1.61928e-13	4.34743e-12	APC	2823	2.5369	0.394182	0.453528	0.281073
MLLT11	1.34251e-11	2.81018e-10	MLLT11	2137	2.5265	0.395805	0.373723	0.190678
SNCG	0.000186846	0.000941859	SNCG	2200	2.49254	0.401197	0.43455	0.159605
DNER	1.01978e-08	1.35423e-07	DNER	1504	2.46995	0.404867	0.243796	0.144068
SH3BGRL3	3.3091e-09	4.75202e-08	SH3BGRL3	1450	2.46891	0.405038	0.271533	0.128531
ACOT7	2.96385e-07	2.9519e-06	ACOT7	1431	2.46402	0.405841	0.229684	0.101695
PCP4	5.6777e-15	1.71023e-13	PCP4	4027	2.46128	0.406292	0.696837	0.475989
PHYHIPL	1.36906e-07	1.47025e-06	PHYHIPL	1538	2.4317	0.411234	0.240876	0.139831
BASP1	1.13485e-08	1.491e-07	BASP1	2185	2.4253	0.41232	0.353285	0.194915
SLC24A2	6.31189e-07	5.9963e-06	SLC24A2	1459	2.37555	0.420956	0.212652	0.0960452
RABAC1	7.98771e-08	9.0503e-07	RABAC1	1914	2.35413	0.424785	0.331387	0.182203
NPTN	2.44171e-07	2.49216e-06	NPTN	1835	2.28959	0.43676	0.271533	0.170904
MAP1B	3.52081e-15	1.14426e-13	MAP1B	5838	2.27181	0.440177	0.999027	0.978814
RTN3	2.84045e-12	6.2642e-11	RTN3	4107	2.24687	0.445064	0.724574	0.468927
TCEAL2	5.3912e-06	4.01093e-05	TCEAL2	1391	2.24629	0.445179	0.213139	0.129944
MAPT	1.231e-06	1.1097e-05	MAPT	1997	2.2456	0.445316	0.286131	0.153955
NFE2L1	8.9623e-06	6.25335e-05	NFE2L1	1887	2.24268	0.445896	0.328954	0.168079
CTSB	1.96222e-08	2.52431e-07	CTSB	2273	2.22795	0.448842	0.373236	0.230226
TRIM37	2.97792e-08	3.67774e-07	TRIM37	1733	2.21498	0.451471	0.308029	0.15113
REEP5	2.03455e-09	3.02731e-08	REEP5	2424	2.21246	0.451986	0.414112	0.223164
VDAC1	1.09869e-10	1.99541e-09	VDAC1	3642	2.20601	0.453308	0.629197	0.426554
MGST3	3.1852e-08	3.89477e-07	MGST3	1739	2.19686	0.455195	0.286131	0.155367
DYNC1H1	2.91492e-11	5.90151e-10	DYNC1H1	3825	2.1713	0.460553	0.66764	0.484463
HSPA12A	2.08607e-06	1.77676e-05	HSPA12A	1384	2.12251	0.471141	0.213625	0.101695
TUBA1A	3.83878e-10	6.49437e-09	TUBA1A	3827	2.06871	0.483394	0.678345	0.420904
ATP6AP2	7.15968e-07	6.69864e-06	ATP6AP2	1689	2.04632	0.488681	0.241849	0.175141
GNG3	1.63391e-06	1.42104e-05	GNG3	1299	2.04355	0.489345	0.221898	0.117232
KIF21A	1.75291e-09	2.70605e-08	KIF21A	3585	2.04279	0.489527	0.609246	0.396893
DNAJA1	1.40677e-06	1.2499e-05	DNAJA1	1806	2.00998	0.497517	0.289051	0.173729
VPS35	2.33219e-08	2.93904e-07	VPS35	2161	2.00879	0.497811	0.367397	0.266949
TUBB2A	2.03549e-05	0.000130929	TUBB2A	2271	1.9916	0.502108	0.403893	0.187853
DST	6.92881e-10	1.12593e-08	DST	4491	1.98852	0.502887	0.710949	0.549435
DYNC1LI2	1.41227e-05	9.47907e-05	DYNC1LI2	1389	1.97945	0.50519	0.215085	0.155367
PRNP	6.66172e-08	7.91079e-07	PRNP	2398	1.97742	0.505709	0.382482	0.271186
CISD1	2.85162e-06	2.3036e-05	CISD1	1330	1.97623	0.506013	0.215085	0.129944
PCDH9	9.21607e-08	1.03471e-06	PCDH9	2498	1.948	0.513347	0.369343	0.20339
MAP9	2.35541e-06	1.9523e-05	MAP9	1479	1.94532	0.514054	0.251095	0.179379
TSPAN7	6.80008e-08	7.99819e-07	TSPAN7	3070	1.94515	0.514099	0.489051	0.358757
ATP6V1E1	5.42677e-06	4.01321e-05	ATP6V1E1	1657	1.93907	0.515712	0.274939	0.161017
SHFM1	2.84966e-05	0.000175966	SHFM1	1321	1.93527	0.516723	0.210706	0.144068
EIF4G3	1.17626e-05	8.07044e-05	EIF4G3	1637	1.93294	0.517347	0.247202	0.166667
SYT11	3.48626e-06	2.75996e-05	SYT11	2231	1.92117	0.520515	0.321168	0.19209
SPTAN1	5.22432e-07	5.04065e-06	SPTAN1	2973	1.90448	0.525079	0.492457	0.300847
RAC1	3.49519e-05	0.000211596	RAC1	1512	1.90305	0.525471	0.247689	0.153955
FAIM2	0.00258628	0.00882337	FAIM2	1747	1.90203	0.525753	0.280292	0.138418
CYP51A1	8.71792e-06	6.15092e-05	CYP51A1	1652	1.89996	0.526328	0.266667	0.153955
ESRRG	1.49073e-05	9.94975e-05	ESRRG	1488	1.89904	0.526581	0.243796	0.155367
CALM2	5.22833e-10	8.72565e-09	CALM2	5664	1.89726	0.527077	0.973723	0.90113
MARCKS	3.0594e-05	0.000187048	MARCKS	1517	1.88769	0.529748	0.242336	0.149718
SNAP25	3.96748e-09	5.63199e-08	SNAP25	5000	1.88311	0.531037	0.853041	0.720339
KIFAP3	1.45883e-06	1.2869e-05	KIFAP3	2261	1.88266	0.531163	0.381022	0.242938
PAFAH1B1	1.25881e-05	8.58912e-05	PAFAH1B1	2099	1.87548	0.533196	0.297324	0.221751
NRCAM	0.000204014	0.00101596	NRCAM	1752	1.86978	0.534821	0.200487	0.137006
PREPL	1.34779e-06	1.20618e-05	PREPL	2735	1.86878	0.535108	0.411192	0.314972
MAP4	1.7727e-06	1.53097e-05	MAP4	3057	1.8638	0.536539	0.487591	0.327684
CLTC	5.75549e-07	5.5101e-06	CLTC	2697	1.85199	0.539958	0.43455	0.326271
DCTN1	0.000237082	0.00114373	DCTN1	1243	1.84877	0.540901	0.227737	0.112994
AKAP12	1.60791e-07	1.68286e-06	AKAP12	3349	1.84463	0.542113	0.566423	0.40678
TAGLN3	4.9638e-06	3.76092e-05	TAGLN3	2077	1.83577	0.544732	0.335766	0.15678
FDFT1	3.84675e-05	0.000229504	FDFT1	1654	1.82585	0.547689	0.247202	0.134181
RNF157	0.000230463	0.00111616	RNF157	1404	1.82407	0.548224	0.205839	0.135593
NARS	2.22801e-05	0.000141835	NARS	2124	1.82388	0.548282	0.3382	0.224576
CDS2	5.7459e-05	0.000330055	CDS2	1537	1.81577	0.550732	0.247202	0.127119
PSAP	2.73514e-07	2.74626e-06	PSAP	4236	1.81509	0.550936	0.692944	0.495763
C12orf62	1.55201e-05	0.000101994	C12orf62	1466	1.81335	0.551466	0.23747	0.163842
MYH10	5.97384e-05	0.00034156	MYH10	1627	1.79801	0.55617	0.260341	0.193503
CYCS	7.09945e-06	5.03898e-05	CYCS	2232	1.79523	0.557031	0.356691	0.257062
CHGB	6.82348e-06	4.87109e-05	CHGB	2146	1.7915	0.55819	0.353285	0.218927
NGFRAP1	2.85385e-06	2.3036e-05	NGFRAP1	2693	1.78994	0.558679	0.431144	0.322034
RTN4	2.32041e-08	2.93904e-07	RTN4	5231	1.78817	0.559232	0.891971	0.783898
ATP6V1G2	7.94074e-05	0.000439767	ATP6V1G2	1390	1.78337	0.560736	0.218005	0.125706
HSPA8	6.94816e-07	6.55037e-06	HSPA8	3411	1.78256	0.560989	0.589294	0.392655
EEF2	0.00117978	0.00472106	EEF2	1995	1.77809	0.5624	0.325061	0.25
DSTN	1.55262e-05	0.000101994	DSTN	2501	1.772	0.564333	0.429197	0.314972
GNAS	1.50904e-07	1.59719e-06	GNAS	4684	1.76815	0.565563	0.805353	0.632768
KLC1	3.47537e-06	2.75996e-05	KLC1	2700	1.75687	0.569195	0.446229	0.29661
COX4I1	2.58456e-07	2.61633e-06	COX4I1	4214	1.75524	0.569723	0.726034	0.566384
NDUFAB1	2.83298e-05	0.000175816	NDUFAB1	1645	1.75213	0.570733	0.26764	0.204802
DNM1L	7.33402e-05	0.000409842	DNM1L	2000	1.74927	0.571668	0.309489	0.237288
YWHAB	2.71595e-06	2.22132e-05	YWHAB	3483	1.72833	0.578592	0.567397	0.391243
ATP5L	3.09231e-06	2.47987e-05	ATP5L	3246	1.7282	0.578638	0.5309	0.460452
C10orf58	0.000283082	0.00134464	C10orf58	1526	1.72553	0.579531	0.232603	0.128531
MAP1LC3B	9.51602e-05	0.000517722	MAP1LC3B	2457	1.722	0.580719	0.409246	0.303672
COX6C	6.45969e-06	4.63821e-05	COX6C	3094	1.72199	0.580723	0.518735	0.411017
CISD2	0.00171891	0.00637493	CISD2	1301	1.71725	0.582328	0.219465	0.148305
STMN3	0.00270301	0.00919619	STMN3	1607	1.71656	0.58256	0.255474	0.122881
NDUFA13	9.19545e-06	6.37999e-05	NDUFA13	3292	1.71257	0.583918	0.554745	0.426554
SOD1	2.10613e-06	1.78156e-05	SOD1	3643	1.70872	0.585233	0.596107	0.5
PSMA7	3.5183e-05	0.000211956	PSMA7	1777	1.70718	0.585761	0.294404	0.218927
ATP6V1A	0.000116465	0.000620824	ATP6V1A	1957	1.70714	0.585775	0.30073	0.235876
H2AFZ	1.40193e-05	9.46114e-05	H2AFZ	2071	1.70713	0.585777	0.342579	0.281073
CALM1	2.33271e-07	2.40075e-06	CALM1	5197	1.70642	0.586022	0.876886	0.769774
TFRC	0.00115879	0.00466159	TFRC	1442	1.70369	0.586963	0.210219	0.159605
RAB6A	0.000936384	0.00386767	RAB6A	1329	1.70219	0.587478	0.218491	0.166667
TXN	0.00047427	0.00206241	TXN	1203	1.68302	0.594171	0.20438	0.135593
TAOK1	0.000413321	0.00184278	TAOK1	1438	1.67912	0.595549	0.223358	0.177966
EPRS	0.000212759	0.00104684	EPRS	1581	1.67813	0.595902	0.246715	0.194915
SUPT16H	0.000151692	0.000797188	SUPT16H	1763	1.67663	0.596434	0.281265	0.204802
UBE2D3	0.000544724	0.00233588	UBE2D3	1458	1.66535	0.600476	0.229684	0.19774
SNHG6	0.00201227	0.00723941	SNHG6	1253	1.66477	0.600683	0.215085	0.172316
DYNLL1	0.00032928	0.0015288	DYNLL1	1274	1.66133	0.601927	0.210706	0.172316
TRIM2	0.000154258	0.000807239	TRIM2	2004	1.65971	0.602514	0.306083	0.207627
DNAJC6	0.00150101	0.00568633	DNAJC6	1347	1.65841	0.602986	0.210706	0.148305
SLC25A3	0.000159129	0.000829215	SLC25A3	1983	1.65789	0.603178	0.321168	0.235876
PRDX5	6.05957e-05	0.000343283	PRDX5	3225	1.65756	0.603295	0.56399	0.39548
CD59	0.000106486	0.000576798	CD59	1859	1.65659	0.60365	0.291971	0.204802
HSPE1	0.00887251	0.0246792	HSPE1	1295	1.64486	0.607956	0.213625	0.128531
GOT1	0.000290849	0.00137099	GOT1	2032	1.64118	0.60932	0.325547	0.216102
NDUFB9	9.37358e-05	0.000512229	NDUFB9	2089	1.63577	0.611333	0.356204	0.259887
PJA2	3.9819e-05	0.000235294	PJA2	2600	1.63366	0.612122	0.397567	0.337571
ANK2	5.92663e-06	4.331e-05	ANK2	4514	1.63125	0.613027	0.764477	0.661017
HSPA5	0.0004676	0.00204059	HSPA5	1894	1.62329	0.616031	0.275912	0.210452
RAB2A	0.00191887	0.00697002	RAB2A	1365	1.62265	0.616276	0.201946	0.166667
WASL	0.00132777	0.00522228	WASL	1266	1.62022	0.617201	0.209246	0.14548
LOC647979	0.000454545	0.00200487	LOC647979	2159	1.61453	0.619376	0.342092	0.262712
MRFAP1	0.000576576	0.00245542	MRFAP1	1670	1.60783	0.621956	0.268127	0.20339
LBH	0.00149497	0.00568633	LBH	1473	1.60175	0.624316	0.259367	0.201977
SLC38A1	6.03366e-05	0.000343283	SLC38A1	3134	1.59913	0.625339	0.468127	0.388418
DDX1	0.00151237	0.00571185	DDX1	1739	1.59428	0.627244	0.288564	0.218927
PPIA	0.000409646	0.00183302	PPIA	3000	1.58915	0.629266	0.507543	0.336158
ANK3	4.02358e-05	0.000236625	ANK3	3732	1.58373	0.631421	0.607786	0.460452
JAK1	0.00210785	0.00745901	JAK1	1378	1.5762	0.634439	0.213625	0.122881
SC4MOL	0.00282054	0.00956969	SC4MOL	1426	1.57544	0.634744	0.203406	0.117232
TUBB	0.0019303	0.00699096	TUBB	1785	1.56435	0.639242	0.294404	0.19209
ZFHX3	0.00399789	0.0128244	ZFHX3	1451	1.56434	0.639246	0.220438	0.148305
KIAA1377	0.00299941	0.0100387	KIAA1377	1592	1.56374	0.639494	0.231144	0.166667
USP22	0.00508029	0.0156442	USP22	1492	1.55838	0.641694	0.215085	0.153955
NDUFB6	0.00118504	0.00472106	NDUFB6	1481	1.55648	0.642474	0.235523	0.189266
CADPS	0.00118482	0.00472106	CADPS	2215	1.55378	0.643592	0.264234	0.228814
BMPR2	0.00495877	0.0153871	BMPR2	1339	1.55351	0.643703	0.20438	0.159605
BCAP31	0.00229964	0.00800016	BCAP31	1538	1.55245	0.644142	0.229684	0.161017
MORF4L1	0.000320678	0.00150584	MORF4L1	2852	1.54979	0.645248	0.450122	0.357345
HINT1	0.000192723	0.000967532	HINT1	2594	1.54916	0.645513	0.432603	0.330508
SEC11C	0.000916985	0.00380026	SEC11C	1686	1.54901	0.645575	0.266667	0.225989
ASAH1	0.00223042	0.00782549	ASAH1	2177	1.54873	0.645691	0.304136	0.234463
ATP5O	0.000171777	0.000876631	ATP5O	2412	1.54761	0.646159	0.40438	0.337571
CDR1	0.000150508	0.000794348	CDR1	3160	1.54441	0.647496	0.491971	0.358757
NDUFV2	0.000907107	0.00377198	NDUFV2	1952	1.541	0.648929	0.344039	0.271186
ARPP19	0.00720561	0.0207434	ARPP19	1467	1.54077	0.649027	0.224331	0.187853
C16orf45	0.00318129	0.01059	C16orf45	1687	1.53756	0.65038	0.276886	0.175141
TMEM30A	0.00771645	0.0220088	TMEM30A	1409	1.53517	0.651393	0.222871	0.139831
GABARAP	0.00101811	0.00416346	GABARAP	1913	1.52705	0.654856	0.313869	0.254237
CTSD	0.0191387	0.0458958	CTSD	1699	1.52687	0.654937	0.268613	0.153955
CAMK2D	0.00283716	0.0095997	CAMK2D	1722	1.5244	0.655995	0.241363	0.245763
SNRPD2	0.00179117	0.00658361	SNRPD2	1639	1.52151	0.657243	0.267153	0.19774
KIAA1598	0.00509228	0.0156442	KIAA1598	1489	1.52112	0.657412	0.229197	0.190678
CANX	0.000217555	0.00106221	CANX	3545	1.51788	0.658813	0.57129	0.470339
NEAT1	0.0182486	0.0441903	NEAT1	2232	1.51746	0.658994	0.239903	0.19774
RPL26	0.00541153	0.0164612	RPL26	1913	1.51447	0.660296	0.328467	0.29096
CYFIP2	0.0102284	0.0276712	CYFIP2	1468	1.51338	0.660771	0.204866	0.146893
SCD5	0.00535874	0.0163409	SCD5	1502	1.51322	0.660842	0.214112	0.15678
NAP1L1	0.00110962	0.00450597	NAP1L1	2315	1.51238	0.661209	0.359611	0.299435
MDH1	0.000281826	0.00134384	MDH1	3296	1.5122	0.661288	0.535766	0.413842
CPEB4	0.00821963	0.0232294	CPEB4	1644	1.51181	0.661457	0.235036	0.201977
YWHAQ	0.00455883	0.0143261	YWHAQ	2124	1.50973	0.662369	0.32944	0.247175
TMED2	0.00584433	0.0176043	TMED2	1318	0.666102	1.50127	0.214112	0.218927
CADM1	5.37109e-05	0.000309967	CADM1	4289	0.665659	1.50227	0.705109	0.803672
NDUFA7	0.00401902	0.0128588	NDUFA7	1197	0.66508	1.50358	0.180049	0.204802
SH3TC2	0.0034207	0.0112355	SH3TC2	819	0.663828	1.50641	0.164964	0.218927
CRYAB	0.00193913	0.0070024	CRYAB	1592	0.663631	1.50686	0.215085	0.274011
ERO1LB	0.0106188	0.0284976	ERO1LB	957	0.663071	1.50813	0.157664	0.220339
DIP2A	0.0013897	0.00536339	DIP2A	1495	0.658815	1.51788	0.254501	0.358757
HIST1H1C	0.00451807	0.0142342	HIST1H1C	1029	0.656464	1.52331	0.146959	0.207627
NCOR1	0.000644833	0.00273464	NCOR1	2055	0.655048	1.52661	0.291484	0.35452
CEP164	0.00960305	0.0265319	CEP164	994	0.653215	1.53089	0.141606	0.214689
IMPDH1	0.00826394	0.0233013	IMPDH1	1286	0.651241	1.53553	0.206326	0.251412
TMEM138	0.00346603	0.0113426	TMEM138	811	0.651213	1.5356	0.155231	0.217514
RRP1B	0.00862371	0.0241503	RRP1B	912	0.650862	1.53642	0.163504	0.211864
IFI27L2	0.000458865	0.00201672	IFI27L2	1810	0.650825	1.53651	0.289051	0.306497
BAZ2B	0.00022149	0.00107693	BAZ2B	2388	0.65021	1.53797	0.36837	0.480226
TTC14	0.00170465	0.00634108	TTC14	1578	0.650088	1.53825	0.196594	0.24435
TROVE2	0.0016558	0.0061967	TROVE2	1487	0.647462	1.54449	0.230657	0.299435
LRRIQ1	0.00369164	0.0119879	LRRIQ1	754	0.647035	1.54551	0.123601	0.201977
BPTF	0.000212051	0.00104684	BPTF	2268	0.64641	1.547	0.322628	0.391243
UNC80	0.00135923	0.00527876	UNC80	1872	0.64633	1.5472	0.249635	0.29661
XPO1	0.002216	0.00779705	XPO1	1534	0.646157	1.54761	0.192701	0.252825
SCAND1	0.0013438	0.00524797	SCAND1	1355	0.643019	1.55516	0.229197	0.268362
ITPR2	0.00662997	0.0193114	ITPR2	936	0.642839	1.5556	0.145012	0.200565
PLEKHB1	2.00999e-05	0.000129965	PLEKHB1	3687	0.642821	1.55564	0.63017	0.714689
ARHGEF9	0.000972201	0.00400223	ARHGEF9	2022	0.642651	1.55606	0.323114	0.416667
ARIH2	0.00347167	0.0113426	ARIH2	1180	0.640699	1.5608	0.156204	0.204802
LMOD1	0.00114778	0.0046324	LMOD1	1181	0.640204	1.562	0.20292	0.264124
CABP4	0.000166342	0.000859076	CABP4	1923	0.6388	1.56544	0.343066	0.464689
NCRNA00201	0.000895535	0.00373644	NCRNA00201	1427	0.636516	1.57105	0.212165	0.29096
MEF2C	0.000494977	0.0021374	MEF2C	1621	0.635163	1.5744	0.272993	0.330508
GPR98	0.00320305	0.0106338	GPR98	1047	0.634786	1.57533	0.173236	0.216102
PPARA	0.00549043	0.0166408	PPARA	708	0.634724	1.57549	0.12944	0.204802
FZD3	0.000372486	0.00168505	FZD3	1471	0.633499	1.57853	0.243309	0.326271
PFKFB2	0.00111281	0.00450597	PFKFB2	1247	0.633489	1.57856	0.231144	0.340395
RIMS2	1.49851e-05	9.94975e-05	RIMS2	3216	0.631758	1.58288	0.525547	0.661017
GUK1	1.76684e-05	0.000114844	GUK1	3717	0.630111	1.58702	0.599513	0.673729
USP34	0.000209655	0.00103985	USP34	2012	0.627106	1.59463	0.281752	0.361582
FLJ45244	0.00331794	0.0109563	FLJ45244	976	0.624214	1.60202	0.139659	0.214689
WRB	4.34929e-05	0.000253367	WRB	1665	0.622502	1.60642	0.284185	0.331921
ProSAPiP1	0.00446441	0.0141011	ProSAPiP1	1183	0.62237	1.60676	0.200973	0.247175
GPR160	0.00132026	0.00520934	GPR160	1054	0.619701	1.61368	0.190268	0.319209
BHLHE41	4.07936e-06	3.18861e-05	BHLHE41	4182	0.619536	1.61411	0.645742	0.738701
AFF4	8.13183e-05	0.00044834	AFF4	1832	0.618365	1.61717	0.255474	0.338983
PKN2	0.00357724	0.0116567	PKN2	1300	0.615136	1.62566	0.177616	0.211864
USP2	0.00470754	0.0147559	USP2	965	0.614827	1.62647	0.160584	0.233051
HKR1	0.000326944	0.00152368	HKR1	1431	0.614738	1.62671	0.224331	0.312147
EPB41	3.54566e-05	0.000212567	EPB41	1974	0.613838	1.6291	0.299757	0.392655
LOC100507246	0.0061936	0.0182172	LOC100507246	855	0.613755	1.62931	0.140633	0.207627
RAD54B	0.00208829	0.00741103	RAD54B	912	0.61252	1.6326	0.1309	0.227401
CCDC165	0.000400412	0.00179821	CCDC165	1297	0.612391	1.63294	0.199513	0.268362
TOMM7	1.32186e-05	8.96975e-05	TOMM7	2397	0.610219	1.63876	0.383942	0.387006
PCBP2	0.00158883	0.00596414	PCBP2	2070	0.609454	1.64081	0.32944	0.403955
EYS	0.000502589	0.00216271	EYS	1017	0.608601	1.64311	0.187835	0.262712
MEIS2	0.00626646	0.018339	MEIS2	926	0.607135	1.64708	0.140633	0.204802
RPS9	0.000554909	0.00237132	RPS9	1944	0.605078	1.65268	0.313869	0.35452
NKTR	1.69863e-05	0.000110995	NKTR	2430	0.604379	1.65459	0.319221	0.415254
ABHD14A	0.000116625	0.000620824	ABHD14A	1394	0.602769	1.65901	0.214112	0.261299
DKK3	2.10172e-05	0.000134488	DKK3	2535	0.601996	1.66114	0.319221	0.491525
RHOT2	0.00133631	0.0052392	RHOT2	1112	0.601951	1.66127	0.181509	0.257062
SPTBN5	0.000855521	0.00359377	SPTBN5	1043	0.601932	1.66132	0.189781	0.268362
YPEL2	8.48026e-05	0.000465472	YPEL2	1759	0.601522	1.66245	0.285645	0.403955
HNRNPK	6.31933e-06	4.56396e-05	HNRNPK	3533	0.601295	1.66308	0.548905	0.583333
NRL	9.28897e-06	6.40887e-05	NRL	3088	0.598014	1.6722	0.538686	0.682203
ATP5G1	2.24431e-05	0.00014214	ATP5G1	1674	0.597127	1.67469	0.26764	0.298023
PRDX2	0.0042469	0.0134831	PRDX2	2728	0.596959	1.67516	0.43601	0.470339
SRSF11	7.63712e-05	0.000424858	SRSF11	1743	0.59625	1.67715	0.233577	0.319209
PNN	0.000132203	0.000700731	PNN	1579	0.59591	1.67811	0.186861	0.269774
CRX	1.92099e-06	1.64752e-05	CRX	3400	0.595845	1.67829	0.574696	0.713277
SNTB2	0.000658767	0.00277671	SNTB2	969	0.593098	1.68606	0.155718	0.207627
ZC3H6	0.000185628	0.00093955	ZC3H6	1568	0.592839	1.6868	0.217032	0.29096
DUSP1	0.00035573	0.00163319	DUSP1	1319	0.592597	1.68749	0.143066	0.217514
ZCCHC11	2.99363e-05	0.000183937	ZCCHC11	1887	0.59191	1.68945	0.265693	0.353107
SAMD7	0.000432693	0.00191533	SAMD7	835	0.591569	1.69042	0.143552	0.265537
DDC	1.08431e-06	9.84647e-06	DDC	2589	0.591274	1.69126	0.464234	0.661017
IGF2BP2	0.00205856	0.00734774	IGF2BP2	730	0.590922	1.69227	0.114355	0.204802
UQCR10	1.06262e-07	1.18229e-06	UQCR10	3672	0.590127	1.69455	0.589294	0.625706
ARL13B	0.000252299	0.00120771	ARL13B	828	0.588476	1.6993	0.142092	0.211864
CPLX3	2.60355e-05	0.000163218	CPLX3	2046	0.582966	1.71537	0.265693	0.367232
MIR210HG	4.3292e-05	0.000253367	MIR210HG	1495	0.581006	1.72115	0.259367	0.347458
ALKBH7	0.000290301	0.00137099	ALKBH7	1046	0.578695	1.72802	0.154745	0.204802
CROCC	0.00472291	0.0147666	CROCC	865	0.575899	1.73642	0.161557	0.228814
ANKRD36	0.00036724	0.00167358	ANKRD36	1679	0.575376	1.73799	0.218491	0.351695
RLBP1	4.48041e-05	0.000259779	RLBP1	1780	0.575014	1.73909	0.221411	0.333333
DMD	4.51255e-07	4.38819e-06	DMD	2416	0.574212	1.74152	0.423358	0.567797
RBM5	0.000369258	0.00167659	RBM5	1234	0.572939	1.74539	0.148905	0.265537
PXN	6.27854e-05	0.000354064	PXN	1235	0.566648	1.76476	0.203893	0.338983
ABCA7	0.000116303	0.000620824	ABCA7	1455	0.564166	1.77253	0.246229	0.333333
ANO2	2.15319e-06	1.80897e-05	ANO2	1562	0.558608	1.79016	0.2618	0.425141
KCTD7	0.000166946	0.000859076	KCTD7	1196	0.558315	1.7911	0.203406	0.269774
DSP	0.000160802	0.000834412	DSP	749	0.556812	1.79594	0.117275	0.201977
OSBP2	0.000171768	0.000876631	OSBP2	1590	0.55492	1.80206	0.277859	0.374294
R3HCC1	3.91567e-05	0.000232493	R3HCC1	957	0.55392	1.80531	0.154745	0.220339
FAM161A	1.27954e-07	1.38617e-06	FAM161A	1698	0.553507	1.80666	0.284185	0.464689
OAZ2	0.001464	0.00559765	OAZ2	1149	0.548184	1.82421	0.177616	0.201977
PRCD	0.00190084	0.00692488	PRCD	1537	0.546939	1.82836	0.256448	0.377119
PLCH2	0.00859465	0.0241236	PLCH2	886	0.546536	1.82971	0.141119	0.224576
KDM5B	6.95595e-08	8.10434e-07	KDM5B	2239	0.544793	1.83556	0.370803	0.507062
SLC38A3	0.000332128	0.00153625	SLC38A3	1445	0.543329	1.8405	0.218491	0.286723
VEGFA	4.75097e-06	3.63212e-05	VEGFA	2667	0.536767	1.863	0.339659	0.440678
UBB	1.07823e-10	1.98748e-09	UBB	4281	0.535733	1.8666	0.691484	0.696328
TJP2	1.85774e-09	2.80078e-08	TJP2	2743	0.534072	1.87241	0.424818	0.581921
GPX4	0.000346761	0.00159794	GPX4	1953	0.533108	1.87579	0.310462	0.329096
PDE6B	1.18674e-08	1.54277e-07	PDE6B	2625	0.525744	1.90207	0.512409	0.677966
CEP112	5.27797e-06	3.95048e-05	CEP112	925	0.52564	1.90244	0.147445	0.225989
CABP5	3.16483e-09	4.59831e-08	CABP5	2973	0.524701	1.90585	0.488564	0.653955
ARGLU1	8.07367e-09	1.09571e-07	ARGLU1	3042	0.521134	1.91889	0.396107	0.528249
TF	1.87194e-12	4.2812e-11	TF	5602	0.520287	1.92202	0.93236	0.983051
SLC7A5	0.00048356	0.00209543	SLC7A5	1082	0.513715	1.9466	0.197567	0.309322
DDIT4	0.00109883	0.00447874	DDIT4	1893	0.511828	1.95378	0.270073	0.423729
RASSF2	8.37341e-10	1.34301e-08	RASSF2	2116	0.508167	1.96786	0.385888	0.555085
WDR60	2.66912e-06	2.19758e-05	WDR60	1182	0.507098	1.972	0.16399	0.266949
RDH8	1.51312e-07	1.59719e-06	RDH8	1451	0.505814	1.97701	0.243309	0.368644
SRSF10	4.02735e-08	4.87626e-07	SRSF10	1314	0.496676	2.01338	0.194161	0.274011
RNF213	1.03787e-06	9.49459e-06	RNF213	1296	0.496122	2.01563	0.199513	0.320621
CCNL1	4.7644e-06	3.63212e-05	CCNL1	1155	0.490293	2.0396	0.145012	0.234463
TMEM9	7.77937e-08	8.97899e-07	TMEM9	1351	0.486557	2.05526	0.187348	0.200565
CA2	2.72496e-09	4.00635e-08	CA2	2208	0.483464	2.06841	0.294891	0.44774
BHLHE40	8.49931e-07	7.89222e-06	BHLHE40	1846	0.482803	2.07124	0.198054	0.336158
LOC145837	1.35093e-10	2.38342e-09	LOC145837	1764	0.480206	2.08244	0.286131	0.512712
HSPC159	4.42699e-07	4.33916e-06	HSPC159	1129	0.476591	2.09824	0.177616	0.237288
PCBP4	2.74453e-05	0.000171187	PCBP4	2177	0.465517	2.14815	0.341606	0.483051
RPGR	3.89172e-06	3.06132e-05	RPGR	931	0.464632	2.15224	0.138686	0.220339
SRRM2	7.93902e-08	9.0503e-07	SRRM2	1772	0.456743	2.18941	0.249635	0.30791
SLC2A1	7.41937e-11	1.43171e-09	SLC2A1	2377	0.451646	2.21413	0.309489	0.433616
HES1	9.70568e-07	8.94516e-06	HES1	2139	0.449747	2.22347	0.245255	0.375706
INTU	6.90322e-10	1.12593e-08	INTU	1028	0.447849	2.2329	0.150852	0.29661
ABHD14B	7.29061e-05	0.000409269	ABHD14B	837	0.446786	2.23821	0.145012	0.214689
GPX3	1.14592e-16	4.28853e-15	GPX3	5062	0.429065	2.33065	0.817518	0.939266
PTP4A3	1.22368e-07	1.34932e-06	PTP4A3	1528	0.421038	2.37508	0.239903	0.385593
RBM33	5.64215e-09	7.74229e-08	RBM33	1100	0.419247	2.38523	0.1309	0.20339
SLCO4A1	6.03105e-06	4.38138e-05	SLCO4A1	652	0.412021	2.42706	0.102676	0.228814
CAPN7	1.03609e-09	1.64048e-08	CAPN7	1208	0.408553	2.44766	0.150365	0.279661
CRYAA	2.58714e-13	6.52066e-12	CRYAA	1736	0.393359	2.54221	0.221898	0.365819
C1orf61	3.43918e-12	7.45156e-11	C1orf61	1298	0.390552	2.56048	0.161557	0.265537
RAGE	2.77848e-14	7.7987e-13	RAGE	1720	0.387487	2.58073	0.288564	0.460452
RPGRIP1	3.01416e-10	5.17013e-09	RPGRIP1	854	0.361168	2.76879	0.13382	0.278249
ANKRD18A	1.81215e-13	4.66251e-12	ANKRD18A	766	0.322882	3.0971	0.114355	0.248588
JUNB	2.40844e-05	0.000151756	JUNB	912	0.293736	3.40442	0.0958637	0.238701
VASH1	1.21041e-15	4.15238e-14	VASH1	905	0.27323	3.65992	0.128954	0.312147
PCP2	6.49277e-08	7.78502e-07	PCP2	1408	0.269224	3.71438	0.181022	0.324859
STAC2	1.03926e-10	1.97097e-09	STAC2	1167	0.267273	3.74149	0.107543	0.282486

## Sheet: MG_macper_deg
	pval	qval	gene_short_name	num_cells_expressed	mac_diff	per_diff	mac_pct	per_pct
CLGN	2.36166e-15	9.21637e-13	CLGN	580	15.6941	0.0637184	0.2589	0.0769231
ANXA2	1.81926e-08	1.67051e-06	ANXA2	1023	7.26391	0.137667	0.202265	0.0549451
KCNC2	9.98912e-07	4.41757e-05	KCNC2	1122	6.98953	0.143071	0.205502	0.043956
SEMA3E	5.07585e-07	2.73221e-05	SEMA3E	570	6.35965	0.157241	0.200647	0.021978
THY1	1.51066e-06	6.04652e-05	THY1	1949	6.01196	0.166335	0.354369	0.104396
VSNL1	4.22871e-08	3.30051e-06	VSNL1	1367	5.91128	0.169168	0.263754	0.0714286
ATP6AP2	9.4849e-10	1.05757e-07	ATP6AP2	1689	5.81979	0.171828	0.351133	0.10989
SH3GL2	1.50112e-06	6.04652e-05	SH3GL2	1297	5.45149	0.183436	0.21521	0.0879121
CD9	2.72537e-07	1.57567e-05	CD9	617	5.38247	0.185788	0.313916	0.104396
SCD	4.80262e-05	0.00111894	SCD	1185	5.08881	0.19651	0.236246	0.0934066
RCN1	0.00011067	0.00203242	RCN1	716	4.99273	0.200291	0.275081	0.0604396
SPOCK2	0.00160848	0.0139491	SPOCK2	1645	4.60068	0.217359	0.271845	0.0824176
SH3BGRL2	0.000112462	0.00204131	SH3BGRL2	1128	4.58074	0.218305	0.218447	0.0879121
EPB41L3	3.87595e-05	0.000960373	EPB41L3	1660	4.42455	0.226011	0.288026	0.104396
SCG5	5.24013e-06	0.000177823	SCG5	1392	4.31217	0.231902	0.2589	0.0824176
GNG3	4.5635e-05	0.00107934	GNG3	1299	4.26807	0.234298	0.23301	0.0934066
PSMC5	0.000312332	0.00451435	PSMC5	1180	4.18761	0.2388	0.200647	0.104396
APC	5.01225e-07	2.73221e-05	APC	2823	3.89054	0.257034	0.5	0.203297
SC4MOL	9.2322e-05	0.00182424	SC4MOL	1426	3.86148	0.258968	0.255663	0.0879121
SORL1	8.06864e-05	0.00162669	SORL1	1403	3.78112	0.264472	0.28479	0.120879
OLFM1	0.000103875	0.00199247	OLFM1	1123	3.77696	0.264764	0.268608	0.0879121
ATP1B1	1.01879e-06	4.41757e-05	ATP1B1	3120	3.77235	0.265087	0.563107	0.214286
HMGCS1	0.00126118	0.0115129	HMGCS1	1337	3.69131	0.270906	0.236246	0.126374
PRUNE2	1.91591e-05	0.000538987	PRUNE2	2082	3.67598	0.272036	0.385113	0.115385
CD164	0.000421848	0.00548754	CD164	864	3.5646	0.280537	0.210356	0.120879
SLC24A2	0.000347754	0.00478327	SLC24A2	1459	3.53706	0.28272	0.244337	0.0824176
DNER	0.000127022	0.0022791	DNER	1504	3.49214	0.286358	0.271845	0.0989011
EFR3B	0.000561791	0.00685122	EFR3B	1049	3.45291	0.289611	0.205502	0.104396
SULF1	6.39026e-06	0.000212238	SULF1	948	3.40174	0.293967	0.464401	0.230769
PSD3	0.000129367	0.00229479	PSD3	1794	3.3324	0.300084	0.317152	0.17033
RTN1	6.83777e-05	0.00148247	RTN1	1986	3.28994	0.303957	0.33657	0.17033
COL4A4	0.000134628	0.00236129	COL4A4	673	3.28519	0.304396	0.320388	0.10989
TRIM2	2.06009e-05	0.000564175	TRIM2	2004	3.28517	0.304398	0.409385	0.236264
RAB6A	0.000898852	0.00929211	RAB6A	1329	3.25837	0.306902	0.234628	0.148352
PCSK2	0.00010878	0.0020215	PCSK2	1066	3.20106	0.312397	0.383495	0.17033
ACOT7	0.000673647	0.00763485	ACOT7	1431	3.16137	0.316318	0.242718	0.0824176
CYP51A1	0.000207582	0.00327309	CYP51A1	1652	3.08814	0.32382	0.328479	0.131868
HUWE1	0.000823074	0.00880013	HUWE1	1547	3.08436	0.324217	0.247573	0.126374
C10orf58	0.000557609	0.00685122	C10orf58	1526	3.07171	0.325552	0.312298	0.148352
HSPA12A	0.000688122	0.00772775	HSPA12A	1384	3.04823	0.32806	0.265372	0.115385
RAB6B	0.00353912	0.0249981	RAB6B	1270	2.9405	0.340078	0.223301	0.0879121
D4S234E	0.000898484	0.00929211	D4S234E	1752	2.92516	0.341861	0.291262	0.175824
DSTN	0.000138781	0.00240707	DSTN	2501	2.92366	0.342037	0.488673	0.269231
RAB7A	0.00825683	0.0465304	RAB7A	1403	2.9155	0.342994	0.234628	0.164835
NPTN	0.000456916	0.0058946	NPTN	1835	2.89633	0.345265	0.283172	0.192308
NCKAP1	0.000343385	0.00478327	NCKAP1	1450	2.88757	0.346312	0.323625	0.236264
UGP2	0.00262978	0.0206286	UGP2	1172	2.88366	0.346781	0.216828	0.115385
GPR37	0.00016527	0.00277117	GPR37	831	2.87678	0.347611	0.38835	0.131868
NFE2L1	0.00358464	0.0252055	NFE2L1	1887	2.86925	0.348524	0.347896	0.175824
KCNJ10	0.00241133	0.0194426	KCNJ10	371	2.85049	0.350817	0.202265	0.0879121
TUBB3	0.000476218	0.00604371	TUBB3	2180	2.8389	0.352249	0.414239	0.17033
TTR	0.00344537	0.0247844	TTR	1088	2.82578	0.353884	0.20712	0.0769231
CCT6A	0.00172367	0.014544	CCT6A	1137	2.80686	0.356271	0.21521	0.164835
ESRRG	0.00151461	0.0133577	ESRRG	1488	2.80638	0.35633	0.223301	0.137363
NFIB	0.00252003	0.0200702	NFIB	767	2.76009	0.362308	0.229773	0.137363
SPON1	0.000306263	0.00451015	SPON1	765	2.75944	0.362392	0.375405	0.164835
SLN	0.000105941	0.00199247	SLN	1269	2.74709	0.364021	0.354369	0.186813
ABCA8	0.00393419	0.0268698	ABCA8	507	2.6984	0.37059	0.263754	0.120879
MLLT11	0.00025039	0.00383195	MLLT11	2137	2.69358	0.371253	0.39644	0.126374
CTSB	0.000322905	0.00462435	CTSB	2273	2.67859	0.37333	0.457929	0.274725
FRZB	7.00198e-06	0.00022771	FRZB	2987	2.67118	0.374367	0.859223	0.659341
KCNMA1	0.00282127	0.0215882	KCNMA1	1477	2.66713	0.374934	0.211974	0.126374
DNAJA1	0.0019089	0.01585	DNAJA1	1806	2.66516	0.375212	0.325243	0.175824
APP	0.000576232	0.00697285	APP	2521	2.66365	0.375425	0.52589	0.307692
CD59	0.000230247	0.00355857	CD59	1859	2.66029	0.375898	0.38835	0.181319
NARS	0.000609353	0.00715187	NARS	2124	2.62705	0.380655	0.391586	0.164835
DYNC1LI2	0.00623371	0.0378631	DYNC1LI2	1389	2.61503	0.382404	0.249191	0.115385
NDUFA6	0.000936957	0.00949734	NDUFA6	2047	2.58714	0.386528	0.339806	0.230769
QDPR	0.00148609	0.0131806	QDPR	1066	2.58472	0.386889	0.245955	0.104396
SCOC	0.00120701	0.0112823	SCOC	1954	2.57115	0.388932	0.339806	0.225275
SNX10	0.00326162	0.0236809	SNX10	1101	2.56769	0.389455	0.262136	0.159341
FSTL1	0.00463126	0.0296287	FSTL1	443	2.53835	0.393956	0.218447	0.120879
NRCAM	0.00119163	0.0112056	NRCAM	1752	2.53137	0.395043	0.354369	0.186813
KDR	4.11837e-05	0.0010045	KDR	1446	2.52501	0.396038	0.721683	0.456044
IPO7	0.00539239	0.0334028	IPO7	1264	2.50829	0.398678	0.226537	0.131868
NDUFAB1	0.00254169	0.0201299	NDUFAB1	1645	2.4995	0.40008	0.296117	0.203297
MAP1B	1.10684e-05	0.000345556	MAP1B	5838	2.48994	0.401617	0.998382	0.972527
MIR100HG	0.00662019	0.0394432	MIR100HG	466	2.48848	0.401852	0.205502	0.137363
FLT1	0.000849349	0.00895833	FLT1	981	2.48207	0.402889	0.415858	0.269231
SOX9	0.00866029	0.0481093	SOX9	491	2.47655	0.403788	0.213592	0.0879121
AQP4	0.000194532	0.00309862	AQP4	1162	2.46682	0.40538	0.524272	0.263736
SSB	0.00290894	0.0219365	SSB	1266	2.46531	0.405629	0.223301	0.142857
FDFT1	0.00224442	0.0183432	FDFT1	1654	2.45709	0.406985	0.326861	0.159341
RASGRP1	0.00164734	0.0141291	RASGRP1	589	2.43052	0.411435	0.31877	0.269231
EPRS	0.00279507	0.0214931	EPRS	1581	2.43001	0.411521	0.265372	0.186813
SPOCK1	0.00105452	0.0102243	SPOCK1	696	2.4271	0.412014	0.302589	0.148352
TSPAN7	0.000358737	0.00485118	TSPAN7	3070	2.42383	0.41257	0.521036	0.32967
GPM6B	6.48721e-05	0.00144665	GPM6B	2171	2.40165	0.41638	0.720065	0.483516
FBXO21	0.00807213	0.0458203	FBXO21	1238	2.39979	0.416704	0.216828	0.17033
PSMD7	0.00860671	0.0479824	PSMD7	1315	2.39032	0.418354	0.228155	0.181319
NTRK2	0.00287949	0.0218198	NTRK2	1014	2.37269	0.421463	0.331715	0.175824
LAPTM4A	0.00591476	0.0362076	LAPTM4A	772	2.36299	0.423192	0.255663	0.142857
DIO2	0.00381272	0.0264518	DIO2	497	2.36211	0.423351	0.231392	0.0879121
KLHL8	0.00649101	0.0391215	KLHL8	906	2.34663	0.426143	0.286408	0.137363
C16orf45	0.00303389	0.0226598	C16orf45	1687	2.33301	0.428631	0.294498	0.181319
TMCO1	0.00408424	0.0271298	TMCO1	1364	2.32636	0.429857	0.300971	0.164835
NGFRAP1	0.000742843	0.00816604	NGFRAP1	2693	2.32276	0.430522	0.498382	0.379121
SUPT16H	0.00478215	0.0303453	SUPT16H	1763	2.31353	0.432239	0.291262	0.208791
TAGLN3	0.0030974	0.0229272	TAGLN3	2077	2.30802	0.433272	0.368932	0.120879
NEDD8	0.00286806	0.0218198	NEDD8	1994	2.28802	0.43706	0.378641	0.247253
GDAP1	0.00743682	0.0429958	GDAP1	1373	2.28234	0.438147	0.205502	0.131868
PCP4	0.000174791	0.00287209	PCP4	4027	2.27898	0.438794	0.708738	0.467033
RDH11	0.0014695	0.013108	RDH11	1613	2.27889	0.43881	0.438511	0.225275
SCG3	0.00158261	0.013879	SCG3	2269	2.27461	0.439635	0.440129	0.225275
SYT11	0.000583183	0.00700268	SYT11	2231	2.26484	0.441532	0.585761	0.302198
LDHB	0.000593375	0.00701711	LDHB	3135	2.23816	0.446795	0.540453	0.373626
INSIG1	0.00413277	0.0272205	INSIG1	1380	2.23121	0.448188	0.357605	0.137363
TUBA1B	0.000360498	0.00485118	TUBA1B	4596	2.16999	0.460832	0.84466	0.60989
COL4A3	0.000949382	0.00956119	COL4A3	1524	2.16906	0.46103	0.621359	0.340659
VDAC1	0.00124489	0.0114987	VDAC1	3642	2.16527	0.461836	0.626214	0.384615
LRTM1	0.00884357	0.0489533	LRTM1	1415	2.15707	0.463592	0.202265	0.142857
RTN3	0.000552427	0.00684396	RTN3	4107	2.15227	0.464626	0.711974	0.406593
HNRNPR	0.00834097	0.0468355	HNRNPR	1691	2.14916	0.465299	0.31068	0.21978
XRCC5	0.00255331	0.0201299	XRCC5	2534	2.11616	0.472555	0.415858	0.28022
PSAP	0.000674958	0.00763485	PSAP	4236	2.10285	0.475545	0.86246	0.582418
HSPA8	0.000972509	0.00973132	HSPA8	3411	2.09137	0.478155	0.605178	0.335165
MAP1LC3B	0.00633726	0.0383429	MAP1LC3B	2457	2.08391	0.479868	0.454693	0.307692
NDUFB2	0.00143392	0.0128641	NDUFB2	3647	2.08293	0.480094	0.62945	0.494505
SPTAN1	0.00433529	0.0279644	SPTAN1	2973	2.07184	0.482664	0.482201	0.346154
YWHAH	0.00410284	0.0271378	YWHAH	2488	2.06371	0.484563	0.469256	0.197802
PRSS35	0.00906796	0.0494933	PRSS35	617	2.03936	0.490349	0.326861	0.17033
CSDE1	0.0065464	0.0393036	CSDE1	2359	2.01746	0.495673	0.406149	0.296703
GPM6A	0.00401015	0.0270989	GPM6A	2087	1.99476	0.501313	0.508091	0.362637
COX6C	0.00310328	0.0229272	COX6C	3094	1.99177	0.502065	0.584142	0.379121
CALM2	0.000798687	0.00859827	CALM2	5664	1.96736	0.508297	0.978964	0.89011
REEP5	0.00760426	0.0437394	REEP5	2424	1.95983	0.510249	0.420712	0.230769
CLU	0.00128919	0.0117001	CLU	5283	1.95286	0.512069	0.987055	0.906593
PVALB	0.00426358	0.0276159	PVALB	3613	1.91548	0.522063	0.645631	0.373626
CALM1	0.00159515	0.0139107	CALM1	5197	1.91061	0.523393	0.902913	0.807692
HINT1	0.00706803	0.0411687	HINT1	2594	1.90333	0.525395	0.5	0.28022
CANX	0.00406424	0.0271298	CANX	3545	1.85762	0.538323	0.68123	0.483516
WIF1	0.00241632	0.0194426	WIF1	3008	1.84843	0.541001	0.925566	0.884615
SLC1A3	0.00419936	0.0275429	SLC1A3	1765	1.82731	0.547251	0.7589	0.56044
YWHAB	0.00822743	0.0465304	YWHAB	3483	1.77427	0.563613	0.631068	0.43956
TUBA1A	0.00920881	0.0497403	TUBA1A	3827	1.7592	0.568442	0.694175	0.445055
SNAP25	0.00661235	0.0394432	SNAP25	5000	1.75285	0.5705	0.865696	0.725275
SPP1	0.00515797	0.0322063	SPP1	3721	1.7256	0.57951	0.901294	0.78022
RHO	0.00317315	0.0231462	RHO	5853	0.594207	1.68292	0.991909	1
BHLHE40	0.00924549	0.0497662	BHLHE40	1846	0.587782	1.70131	0.535599	0.626374
PRPH2	0.00762148	0.0437394	PRPH2	3672	0.584982	1.70945	0.496764	0.675824
EPB41L2	0.00686536	0.0404409	EPB41L2	4188	0.584402	1.71115	0.697411	0.796703
PLEKHB1	0.00495002	0.0312833	PLEKHB1	3687	0.578374	1.72899	0.592233	0.703297
IMPG1	0.00696678	0.0407698	IMPG1	3081	0.571373	1.75017	0.462783	0.571429
PDE6A	0.00164441	0.0141291	PDE6A	5476	0.571281	1.75045	0.875405	0.989011
NKTR	0.00774231	0.0442701	NKTR	2430	0.568448	1.75918	0.435275	0.571429
CRX	0.00543774	0.0335506	CRX	3400	0.549639	1.81938	0.470874	0.681319
C1orf61	0.00669272	0.0395732	C1orf61	1298	0.546342	1.83036	0.407767	0.417582
JMJD1C	0.00522691	0.0325068	JMJD1C	2338	0.531188	1.88257	0.313916	0.434066
SLC24A1	0.000890471	0.00929211	SLC24A1	3498	0.526965	1.89766	0.504854	0.642857
GNB3	0.00407694	0.0271298	GNB3	3867	0.526548	1.89916	0.537217	0.598901
BTG2	0.00408234	0.0271298	BTG2	827	0.52617	1.90053	0.325243	0.5
RPL10	0.00514152	0.0322063	RPL10	2278	0.521354	1.91808	0.355987	0.467033
RP1	0.000349323	0.00478327	RP1	4685	0.520642	1.92071	0.661812	0.884615
LUC7L3	0.00109347	0.0105364	LUC7L3	2809	0.52061	1.92082	0.485437	0.620879
HES1	0.000587804	0.00700429	HES1	2139	0.514969	1.94186	0.760518	0.835165
CAMSAP1	0.0061226	0.0373335	CAMSAP1	2278	0.512805	1.95006	0.265372	0.406593
RDH12	0.00900386	0.0494933	RDH12	1842	0.512779	1.95016	0.202265	0.401099
TNRC6A	0.00905293	0.0494933	TNRC6A	1705	0.511893	1.95353	0.286408	0.340659
GUK1	0.000726155	0.0080392	GUK1	3717	0.506378	1.97481	0.588997	0.725275
NCOR1	0.00312845	0.0229272	NCOR1	2055	0.501626	1.99352	0.312298	0.456044
PDC	0.00168537	0.0142982	PDC	2743	0.497872	2.00855	0.331715	0.516484
ZNF518A	0.00855769	0.0478801	ZNF518A	1157	0.495169	2.01951	0.186084	0.258242
CABP4	0.00467853	0.0298089	CABP4	1923	0.494277	2.02316	0.226537	0.406593
RGS9	0.00180375	0.015057	RGS9	1888	0.493451	2.02654	0.263754	0.346154
CALD1	0.00664547	0.0394432	CALD1	736	0.48783	2.0499	0.166667	0.274725
TARDBP	0.00351541	0.0249572	TARDBP	1771	0.48191	2.07508	0.283172	0.318681
CDHR1	0.00312657	0.0229272	CDHR1	2233	0.477465	2.09439	0.271845	0.423077
SETD5	0.00901229	0.0494933	SETD5	1220	0.474818	2.10607	0.190939	0.263736
MBTPS1	0.00351735	0.0249572	MBTPS1	2068	0.474445	2.10773	0.244337	0.368132
DMD	0.00100715	0.0100137	DMD	2416	0.472013	2.11859	0.289644	0.5
RASSF2	0.00453509	0.0291328	RASSF2	2116	0.471826	2.11943	0.229773	0.43956
OTX2	0.00165706	0.0141348	OTX2	2199	0.470616	2.12488	0.257282	0.362637
PPP1R3C	0.00910553	0.0495252	PPP1R3C	624	0.469199	2.13129	0.152104	0.307692
MYO3A	0.00377437	0.0263026	MYO3A	322	0.465824	2.14673	0.184466	0.296703
REV3L	0.000396855	0.00529479	REV3L	1845	0.465485	2.1483	0.37055	0.510989
FAM127A	0.00295946	0.0222102	FAM127A	1970	0.464748	2.1517	0.299353	0.313187
CABP5	0.000787138	0.00853279	CABP5	2973	0.463712	2.15651	0.385113	0.56044
ERBB2IP	0.00211319	0.0173615	ERBB2IP	850	0.460355	2.17224	0.297735	0.318681
UBR2	0.00104435	0.0102233	UBR2	2162	0.456296	2.19156	0.291262	0.434066
PODXL	0.00400053	0.0270989	PODXL	2100	0.455047	2.19758	0.21521	0.340659
ZFAND6	0.00207564	0.0171432	ZFAND6	1103	0.4515	2.21484	0.171521	0.263736
ROM1	1.30829e-05	0.00039274	ROM1	5362	0.446497	2.23966	0.843042	0.989011
SMARCA1	0.00424673	0.0276159	SMARCA1	928	0.44624	2.24095	0.173139	0.21978
UNC80	0.00114474	0.0108299	UNC80	1872	0.446178	2.24126	0.260518	0.335165
RBM25	0.000749151	0.00817779	RBM25	2100	0.444047	2.25201	0.26699	0.406593
PFKL	0.00797057	0.045409	PFKL	1259	0.443325	2.25568	0.220065	0.214286
KCNB1	0.000919984	0.009448	KCNB1	1844	0.436957	2.28855	0.208738	0.318681
N4BP2L2	0.000213838	0.00333801	N4BP2L2	1918	0.436023	2.29346	0.283172	0.489011
MIR210HG	0.00265584	0.0207289	MIR210HG	1495	0.434445	2.30179	0.202265	0.346154
UACA	0.00125504	0.0115129	UACA	543	0.425322	2.35116	0.184466	0.269231
ZBTB38	0.000500099	0.00624523	ZBTB38	1664	0.423323	2.36226	0.254045	0.335165
CASZ1	0.00111876	0.0106497	CASZ1	2097	0.423228	2.36279	0.226537	0.324176
ARL4D	0.000661059	0.0075876	ARL4D	1913	0.414922	2.41009	0.255663	0.357143
COL11A1	0.0039067	0.026865	COL11A1	366	0.412587	2.42373	0.144013	0.28022
OSBP2	0.00716888	0.0416008	OSBP2	1590	0.411808	2.42831	0.210356	0.324176
CHD2	0.000293471	0.00436293	CHD2	1826	0.41009	2.43849	0.281553	0.357143
TAF9B	0.0017969	0.015057	TAF9B	966	0.409177	2.44393	0.13754	0.247253
PFKFB2	0.00919157	0.0497403	PFKFB2	1247	0.40859	2.44744	0.12945	0.236264
ARGLU1	4.19673e-06	0.000148888	ARGLU1	3042	0.403438	2.47869	0.535599	0.785714
INTU	0.00083416	0.00885798	INTU	1028	0.403144	2.4805	0.122977	0.203297
KDM5B	8.12822e-05	0.00162669	KDM5B	2239	0.402419	2.48497	0.304207	0.478022
HSPC159	0.000309234	0.00451135	HSPC159	1129	0.401347	2.49161	0.18123	0.302198
RDH8	0.00394182	0.0268698	RDH8	1451	0.399431	2.50356	0.168285	0.296703
SRSF10	0.000290204	0.00435586	SRSF10	1314	0.397933	2.51299	0.168285	0.252747
RBBP6	9.63136e-05	0.00187932	RBBP6	1640	0.397717	2.51435	0.236246	0.373626
ZNF331	0.00277182	0.0214198	ZNF331	742	0.395029	2.53146	0.153722	0.269231
SRRM2	0.000493708	0.00621515	SRRM2	1772	0.39371	2.53994	0.29288	0.296703
GOLGA8A	0.00697343	0.0407698	GOLGA8A	1171	0.390653	2.55982	0.135922	0.230769
SUGP2	0.000414139	0.00543252	SUGP2	1390	0.388207	2.57594	0.203883	0.357143
MTCH1	0.000265888	0.00402962	MTCH1	1322	0.38779	2.57871	0.223301	0.362637
LOC145837	6.03363e-05	0.00138021	LOC145837	1764	0.382764	2.61258	0.199029	0.428571
GPX4	0.00567722	0.0348903	GPX4	1953	0.376809	2.65386	0.291262	0.351648
NAV2	0.00226888	0.0184465	NAV2	384	0.37453	2.67002	0.139159	0.28022
PRMT10	0.00111887	0.0106497	PRMT10	457	0.373473	2.67757	0.11165	0.236264
POU2F1	0.00017899	0.00291046	POU2F1	1158	0.372443	2.68497	0.169903	0.302198
PDE4D	0.00388495	0.0268336	PDE4D	805	0.370294	2.70055	0.114887	0.208791
RAGE	0.000151081	0.00259162	RAGE	1720	0.365065	2.73924	0.229773	0.368132
JUN	0.000464748	0.00594649	JUN	965	0.35846	2.78971	0.257282	0.313187
MKNK2	0.00424294	0.0276159	MKNK2	667	0.358169	2.79198	0.12945	0.285714
DIP2A	0.00122724	0.0114031	DIP2A	1495	0.354237	2.82297	0.150485	0.21978
NCRNA00201	7.78473e-05	0.00162669	NCRNA00201	1427	0.347364	2.87883	0.15534	0.274725
DDC	7.77269e-07	3.81783e-05	DDC	2589	0.346126	2.88912	0.302589	0.5
SIK1	1.22194e-05	0.000374009	SIK1	583	0.344799	2.90024	0.247573	0.489011
ARMC9	0.00368402	0.0257881	ARMC9	1273	0.323721	3.08908	0.140777	0.241758
CAPZB	0.000656884	0.0075876	CAPZB	1338	0.313372	3.19109	0.213592	0.208791
PDE6B	8.28295e-07	3.91809e-05	PDE6B	2625	0.310505	3.22056	0.29288	0.505495
R3HCC1	2.47545e-05	0.000645996	R3HCC1	957	0.310249	3.22322	0.150485	0.247253
LMF1	2.48301e-05	0.000645996	LMF1	334	0.307516	3.25187	0.168285	0.285714
RNF213	1.33713e-05	0.000393823	RNF213	1296	0.303958	3.28993	0.16343	0.318681
PTP4A3	0.000721659	0.0080392	PTP4A3	1528	0.286108	3.49518	0.173139	0.340659
PXN	1.69036e-05	0.00048864	PXN	1235	0.283093	3.53241	0.126214	0.307692
WNK2	0.000162447	0.00275631	WNK2	1017	0.274649	3.64101	0.160194	0.28022
TRPC4AP	0.00102369	0.0101138	TRPC4AP	569	0.257177	3.88838	0.092233	0.214286
CTNNAL1	1.93359e-05	0.000538987	CTNNAL1	486	0.256892	3.89268	0.0889968	0.230769
ST5	0.000932325	0.00949734	ST5	594	0.252463	3.96097	0.0954693	0.269231
ANKRD36B	0.00104788	0.0102233	ANKRD36B	843	0.242876	4.11732	0.105178	0.252747
STAC2	2.57168e-11	4.46043e-09	STAC2	1167	0.238193	4.19828	0.39644	0.730769
IMPDH1	4.5297e-05	0.00107934	IMPDH1	1286	0.219742	4.5508	0.12945	0.258242
DGKD	2.44447e-07	1.46762e-05	DGKD	673	0.216694	4.61481	0.121359	0.285714
JUNB	8.77011e-06	0.000279391	JUNB	912	0.212855	4.69802	0.244337	0.5
ID3	3.6674e-06	0.000133135	ID3	529	0.211578	4.72638	0.171521	0.417582
PCP2	0.000621057	0.00723485	PCP2	1408	0.200947	4.97644	0.161812	0.324176
LRP2	7.12737e-11	1.01144e-08	LRP2	738	0.148061	6.75397	0.0889968	0.335165
NR4A1	9.37529e-16	4.87827e-13	NR4A1	338	0.118808	8.41691	0.10356	0.373626

## Sheet: BC_macper_deg
	pval	qval	gene_short_name	num_cells_expressed	mac_diff	per_diff	mac_pct	per_pct
VSNL1	4.29793e-15	1.38221e-12	VSNL1	1367	17.9207	0.0558015	0.264995	0.0640394
ANXA2	1.3641e-13	2.43719e-11	ANXA2	1023	15.9379	0.0627434	0.209378	0.0394089
PCP4L1	3.07135e-11	4.48976e-09	PCP4L1	1094	7.84218	0.127515	0.246456	0.0541872
PNMA2	7.04299e-07	3.77504e-05	PNMA2	1322	6.94007	0.144091	0.231189	0.0935961
TUBB3	1.83928e-07	1.18302e-05	TUBB3	2180	5.37476	0.186055	0.407852	0.128079
APP	4.89403e-06	0.000187372	APP	2521	4.11232	0.243172	0.430752	0.216749
ATP1B1	1.59141e-07	1.06625e-05	ATP1B1	3120	3.9462	0.253408	0.565976	0.221675
SCG5	2.15459e-06	9.89878e-05	SCG5	1392	3.85644	0.259307	0.273719	0.118227
CCT8	0.00027135	0.00419549	CCT8	945	3.55575	0.281235	0.205016	0.08867
NAP1L3	0.000120116	0.0023236	NAP1L3	1178	3.47799	0.287523	0.207197	0.108374
ATXN10	9.00186e-05	0.00180937	ATXN10	1106	3.45334	0.289575	0.236641	0.123153
EPB41L1	0.000384778	0.0054274	EPB41L1	1252	3.42862	0.291663	0.236641	0.103448
CAPNS1	0.000639212	0.0080301	CAPNS1	1050	3.38779	0.295177	0.218103	0.0541872
THY1	0.000320145	0.00472125	THY1	1949	3.3603	0.297593	0.392585	0.157635
YWHAH	3.94409e-06	0.000158982	YWHAH	2488	3.29581	0.303416	0.459106	0.197044
ATP6V1G2	1.70274e-05	0.000507038	ATP6V1G2	1390	3.28573	0.304347	0.305344	0.133005
SCN1A	1.57698e-05	0.00047845	SCN1A	1625	3.28205	0.304688	0.356598	0.182266
CTSB	2.41658e-05	0.000643111	CTSB	2273	3.13172	0.319314	0.413304	0.226601
FEZ1	0.000691407	0.00848689	FEZ1	1358	3.09857	0.322729	0.248637	0.103448
PRUNE2	1.807e-05	0.000524988	PRUNE2	2082	3.05942	0.326859	0.440567	0.241379
ACSL4	0.00124617	0.0134486	ACSL4	861	3.03412	0.329585	0.205016	0.1133
UGP2	0.000921199	0.0108918	UGP2	1172	3.03264	0.329746	0.207197	0.133005
CFL2	0.000664187	0.00827917	CFL2	1047	2.97718	0.335888	0.21374	0.108374
TUBB2A	0.000721405	0.00878803	TUBB2A	2271	2.95393	0.338532	0.401309	0.17734
ZFHX4	0.000121599	0.0023236	ZFHX4	1050	2.93205	0.341058	0.232279	0.123153
MLLT11	2.41515e-05	0.000643111	MLLT11	2137	2.91499	0.343054	0.407852	0.211823
PSD3	6.63253e-05	0.00146927	PSD3	1794	2.8817	0.347017	0.34024	0.17734
LBH	0.000858847	0.0102298	LBH	1473	2.87791	0.347475	0.243184	0.1133
HSPE1	0.00540003	0.0364842	HSPE1	1295	2.82343	0.35418	0.250818	0.142857
HSD17B12	0.00166195	0.0161965	HSD17B12	1142	2.80264	0.356806	0.229008	0.147783
MAP7D2	0.00130375	0.0138837	MAP7D2	1087	2.73534	0.365585	0.211559	0.0738916
SPOCK3	0.000584327	0.00739841	SPOCK3	866	2.72846	0.366507	0.221374	0.108374
HDLBP	0.00123733	0.0134486	HDLBP	1291	2.68196	0.372862	0.227917	0.128079
C12orf62	0.000196582	0.00329276	C12orf62	1466	2.65781	0.376249	0.317339	0.20197
MORF4L2	0.000299663	0.00450335	MORF4L2	1553	2.65541	0.37659	0.285714	0.216749
STMN3	0.00319863	0.0250897	STMN3	1607	2.64688	0.377803	0.310796	0.162562
LARP1	0.00819787	0.0495571	LARP1	1266	2.58911	0.386233	0.246456	0.142857
CDKN1B	0.00308448	0.0246758	CDKN1B	1109	2.58788	0.386417	0.205016	0.123153
CGGBP1	0.00182156	0.0170295	CGGBP1	1043	2.58525	0.386809	0.218103	0.162562
TTC1	0.00142632	0.01448	TTC1	1088	2.56947	0.389185	0.230098	0.133005
TSC22D3	0.0036345	0.027044	TSC22D3	1257	2.56944	0.38919	0.23337	0.08867
TUBA1B	7.84618e-06	0.00028037	TUBA1B	4596	2.56683	0.389586	0.825518	0.600985
NFE2L1	0.00447836	0.0322393	NFE2L1	1887	2.53007	0.395245	0.366412	0.20197
CCT7	0.00449104	0.0322393	CCT7	1134	2.49713	0.400459	0.225736	0.147783
CHGB	0.000122827	0.0023236	CHGB	2146	2.49034	0.401552	0.437296	0.251232
DNAJB6	0.00783554	0.0482741	DNAJB6	1515	2.48277	0.402777	0.300981	0.152709
HMGCS1	0.00583369	0.0392467	HMGCS1	1337	2.47954	0.403301	0.238822	0.1133
TANC1	0.00293051	0.0241654	TANC1	1371	2.47027	0.404815	0.235551	0.157635
IDI1	0.0010824	0.0122571	IDI1	1700	2.46762	0.405248	0.305344	0.167488
EDIL3	0.00116026	0.0129309	EDIL3	766	2.4659	0.405532	0.25627	0.187192
C16orf45	0.00183705	0.017075	C16orf45	1687	2.46302	0.406006	0.31952	0.157635
SLC24A2	0.00228034	0.020371	SLC24A2	1459	2.45606	0.407157	0.295529	0.128079
GNAS	1.21736e-05	0.000399493	GNAS	4684	2.45387	0.407519	0.814613	0.64532
DNER	0.00109218	0.0122813	DNER	1504	2.45331	0.407613	0.270447	0.152709
VDAC1	3.99397e-05	0.000944456	VDAC1	3642	2.44417	0.409136	0.689204	0.413793
FDFT1	0.00136912	0.0143507	FDFT1	1654	2.43476	0.410718	0.308615	0.142857
MAP1B	4.27385e-06	0.000167618	MAP1B	5838	2.42819	0.41183	1	0.950739
CLCN4	0.00243166	0.0212506	CLCN4	1401	2.42296	0.412719	0.292257	0.206897
MAP6	0.00329991	0.025282	MAP6	1236	2.39486	0.41756	0.267176	0.147783
H2AFZ	0.000356949	0.00512477	H2AFZ	2071	2.34557	0.426335	0.396947	0.315271
MAPT	0.00141432	0.01448	MAPT	1997	2.33954	0.427435	0.44711	0.295567
PSMC5	0.00403934	0.0296587	PSMC5	1180	2.31525	0.431919	0.230098	0.142857
BCAT1	0.00057352	0.00731921	BCAT1	1439	2.30913	0.433063	0.413304	0.221675
TMED10	0.00264469	0.0225559	TMED10	1419	2.3062	0.433614	0.258451	0.182266
ZEB2	0.00300154	0.0241851	ZEB2	1184	2.3042	0.43399	0.244275	0.142857
NDUFS1	0.00646517	0.0426052	NDUFS1	1292	2.28077	0.438448	0.235551	0.172414
PVALB	0.000147305	0.00268011	PVALB	3613	2.25317	0.443819	0.671756	0.359606
DDX1	0.00493093	0.0340298	DDX1	1739	2.2457	0.445295	0.327154	0.187192
CAPZA2	0.00214295	0.0193588	CAPZA2	1645	2.24324	0.445783	0.304253	0.221675
HSPA8	0.000140212	0.00262163	HSPA8	3411	2.22325	0.449792	0.668484	0.389163
GUCY1B3	0.0023242	0.0205347	GUCY1B3	1138	2.20056	0.454429	0.302072	0.147783
NARS	0.00288458	0.0239153	NARS	2124	2.19417	0.455753	0.399128	0.26601
SLC25A3	0.00175218	0.0166716	SLC25A3	1983	2.17971	0.458778	0.357688	0.236453
GRIK1	0.00599983	0.0400321	GRIK1	606	2.16531	0.461828	0.243184	0.197044
ATP6V1A	0.00326602	0.025282	ATP6V1A	1957	2.15392	0.464269	0.358779	0.29064
SH3BGRL3	0.00425006	0.0307842	SH3BGRL3	1450	2.15229	0.464622	0.25627	0.123153
BRP44	0.00355276	0.0266955	BRP44	1252	2.13773	0.467786	0.227917	0.152709
YWHAB	0.000201467	0.00333978	YWHAB	3483	2.13691	0.467965	0.676118	0.438424
RPS3A	0.00300809	0.0241851	RPS3A	2417	2.13643	0.468071	0.461287	0.300493
RTN3	0.000245171	0.00386505	RTN3	4107	2.13215	0.46901	0.762268	0.502463
GABRA1	0.00174913	0.0166716	GABRA1	1015	2.12438	0.470726	0.392585	0.251232
CLSTN1	0.00507982	0.0344683	CLSTN1	1984	2.11717	0.472329	0.399128	0.285714
CANX	0.000478179	0.00641301	CANX	3545	2.10066	0.476041	0.642312	0.487685
RTN1	0.00262908	0.0225559	RTN1	1986	2.09913	0.476388	0.367503	0.182266
D4S234E	0.00322683	0.025188	D4S234E	1752	2.09877	0.476469	0.379498	0.236453
PCMT1	0.0036496	0.027044	PCMT1	1676	2.09488	0.477354	0.322792	0.172414
EPB41L3	0.00352076	0.0265793	EPB41L3	1660	2.09431	0.477483	0.359869	0.216749
DYNC1H1	0.000478583	0.00641301	DYNC1H1	3825	2.08103	0.480532	0.661941	0.517241
SLC30A9	0.00458497	0.0326223	SLC30A9	1307	2.07283	0.482431	0.232279	0.162562
DYNC1LI2	0.006159	0.0409243	DYNC1LI2	1389	2.06908	0.483308	0.243184	0.172414
KIFAP3	0.00311197	0.0247725	KIFAP3	2261	2.06683	0.483834	0.416576	0.246305
SNAP91	0.0050188	0.0343414	SNAP91	1803	2.06225	0.484908	0.331516	0.206897
VPS35	0.00300401	0.0241851	VPS35	2161	2.04143	0.489853	0.358779	0.261084
HINT1	0.00173657	0.0166716	HINT1	2594	2.03812	0.490649	0.48964	0.285714
SSB	0.0048321	0.0337827	SSB	1266	2.02949	0.492735	0.244275	0.20197
TRIM37	0.00490225	0.0340149	TRIM37	1733	2.02603	0.493577	0.286805	0.167488
PSMB6	0.00330176	0.025282	PSMB6	1653	2.00859	0.497861	0.314068	0.182266
BASP1	0.00804818	0.0491024	BASP1	2185	2.00279	0.499304	0.392585	0.192118
SPTAN1	0.00170528	0.0165186	SPTAN1	2973	1.99349	0.501632	0.607415	0.408867
DNAJA1	0.00806159	0.0491024	DNAJA1	1806	1.96117	0.509899	0.357688	0.20197
SLC38A1	0.000675866	0.00835994	SLC38A1	3134	1.94259	0.514778	0.747001	0.576355
SCG3	0.0072247	0.0453801	SCG3	2269	1.92432	0.519665	0.437296	0.256158
SEC11C	0.00711114	0.0450186	SEC11C	1686	1.88803	0.529653	0.300981	0.246305
PCP4	0.00107148	0.0122194	PCP4	4027	1.88246	0.531219	0.758997	0.566502
TUBA1A	0.00195953	0.0180053	TUBA1A	3827	1.88067	0.531727	0.695747	0.413793
NDUFS5	0.00762908	0.0473651	NDUFS5	2254	1.87273	0.53398	0.413304	0.270936
GUCY1A3	0.00760957	0.0473651	GUCY1A3	1164	1.84891	0.54086	0.338059	0.241379
ATP6AP2	0.00829676	0.0497793	ATP6AP2	1689	1.8304	0.54633	0.342421	0.197044
CALM1	0.0012388	0.0134486	CALM1	5197	1.82159	0.54897	0.940022	0.847291
COX6C	0.00508022	0.0344683	COX6C	3094	1.82118	0.549094	0.571429	0.44335
ATP5O	0.00651796	0.0426052	ATP5O	2412	1.82052	0.549292	0.459106	0.35468
CALM2	0.00141381	0.01448	CALM2	5664	1.79986	0.555599	0.97928	0.955665
COX4I1	0.0032913	0.025282	COX4I1	4214	1.76242	0.567401	0.794984	0.600985
MDH1	0.00623803	0.0412788	MDH1	3296	1.73379	0.57677	0.646674	0.438424
ANK2	0.00767641	0.0474756	ANK2	4514	1.66126	0.601954	0.816794	0.684729
GRM6	0.00700783	0.044714	GRM6	1104	0.620279	1.61218	0.521265	0.586207
GNGT1	0.00409297	0.0299159	GNGT1	5214	0.614652	1.62694	0.822246	0.965517
EPB41L2	0.00457493	0.0326223	EPB41L2	4188	0.599887	1.66698	0.577972	0.79803
RHO	0.00140035	0.01448	RHO	5853	0.597238	1.67437	0.995638	1
LUC7L3	0.00278366	0.0234352	LUC7L3	2809	0.574786	1.73978	0.519084	0.64532
N4BP2L2	0.00651561	0.0426052	N4BP2L2	1918	0.572758	1.74594	0.290076	0.413793
GNB1	0.00103627	0.012163	GNB1	5263	0.56906	1.75729	0.817884	0.955665
ADD3	0.0071792	0.0452712	ADD3	2296	0.568444	1.75919	0.288986	0.359606
RASSF2	0.00748019	0.0468021	RASSF2	2116	0.568115	1.76021	0.287895	0.477833
ZNF638	0.00468937	0.032928	ZNF638	2137	0.561176	1.78197	0.375136	0.492611
USP34	0.00813804	0.049381	USP34	2012	0.557517	1.79367	0.312977	0.37931
DMD	0.00376935	0.0278033	DMD	2416	0.549918	1.81845	0.317339	0.512315
IMPG1	0.00153349	0.0151482	IMPG1	3081	0.549687	1.81922	0.472192	0.546798
COX8A	0.00288531	0.0239153	COX8A	2404	0.54419	1.83759	0.439477	0.403941
ARGLU1	0.00136268	0.0143507	ARGLU1	3042	0.540254	1.85098	0.474373	0.694581
MPP4	0.00490762	0.0340149	MPP4	2511	0.53797	1.85884	0.264995	0.403941
ABCD2	0.00334155	0.0254655	ABCD2	505	0.535797	1.86638	0.200654	0.231527
PLCD4	0.00585771	0.0392467	PLCD4	1387	0.534359	1.8714	0.283533	0.364532
PHC3	0.00420769	0.0306152	PHC3	1966	0.532003	1.87969	0.257361	0.428571
TJP2	0.000322971	0.00472125	TJP2	2743	0.529605	1.8882	0.544166	0.665025
SAMD5	0.00703522	0.044714	SAMD5	339	0.521341	1.91813	0.153762	0.241379
YTHDC1	0.00300797	0.0241851	YTHDC1	1943	0.520196	1.92235	0.317339	0.389163
TF	4.63363e-05	0.00107984	TF	5602	0.514581	1.94333	0.926936	1
LSMD1	0.00204108	0.0185427	LSMD1	1956	0.514218	1.9447	0.317339	0.349754
KDM5B	0.00130128	0.0138837	KDM5B	2239	0.513382	1.94787	0.307525	0.502463
FAM161A	0.00195925	0.0180053	FAM161A	1698	0.51215	1.95255	0.220284	0.334975
CCDC104	0.00460759	0.0326388	CCDC104	1378	0.509027	1.96453	0.211559	0.275862
KIAA0182	0.00696589	0.0446261	KIAA0182	1455	0.507534	1.97031	0.237732	0.364532
CRYAA	0.00314232	0.0248909	CRYAA	1736	0.506457	1.9745	0.264995	0.374384
INTU	0.00829248	0.0497793	INTU	1028	0.505288	1.97907	0.113413	0.226601
KCNB1	0.00359163	0.0268621	KCNB1	1844	0.504943	1.98042	0.241003	0.344828
PDE6A	2.18588e-05	0.000616647	PDE6A	5476	0.504205	1.98332	0.865867	0.960591
ARIH2	0.00832751	0.0497793	ARIH2	1180	0.499898	2.00041	0.183206	0.226601
NRL	0.00153554	0.0151482	NRL	3088	0.499772	2.00091	0.434024	0.586207
RP1	2.56001e-05	0.000662092	RP1	4685	0.497185	2.01132	0.667394	0.837438
TTC14	0.00144204	0.0144926	TTC14	1578	0.495995	2.01615	0.262814	0.344828
RBPJ	0.0067256	0.0437845	RBPJ	1027	0.495964	2.01628	0.154853	0.226601
RBM33	0.0049726	0.0341707	RBM33	1100	0.494121	2.0238	0.1494	0.270936
DUSP1	0.00265116	0.0225559	DUSP1	1319	0.490428	2.03904	0.143948	0.29064
NKTR	0.000279371	0.00423801	NKTR	2430	0.489437	2.04316	0.381679	0.53202
SLC2A1	0.00176732	0.0167168	SLC2A1	2377	0.488893	2.04544	0.307525	0.487685
RLBP1	0.002517	0.0218775	RLBP1	1780	0.486499	2.0555	0.236641	0.374384
GGA2	0.00317589	0.0250335	GGA2	1556	0.481531	2.07671	0.187568	0.349754
ECHS1	0.00687496	0.0442198	ECHS1	943	0.481055	2.07877	0.159215	0.231527
SLC6A6	0.00258391	0.0223384	SLC6A6	2516	0.476165	2.10011	0.322792	0.512315
SRSF2	0.00678396	0.0439864	SRSF2	1255	0.475896	2.1013	0.209378	0.295567
SLC38A3	0.0080327	0.0491024	SLC38A3	1445	0.467977	2.13686	0.259542	0.330049
C1orf61	0.00137438	0.0143507	C1orf61	1298	0.462697	2.16124	0.186478	0.251232
SORBS2	0.00105905	0.0122194	SORBS2	2010	0.462367	2.16279	0.231189	0.394089
CABP4	0.00106995	0.0122194	CABP4	1923	0.46055	2.17132	0.21265	0.413793
ABHD14A	0.00106416	0.0122194	ABHD14A	1394	0.459887	2.17445	0.237732	0.300493
CEP164	0.00342674	0.0259915	CEP164	994	0.458881	2.17922	0.133043	0.275862
RPS9	0.00237602	0.0208778	RPS9	1944	0.455938	2.19328	0.311887	0.344828
POU2F1	0.0015172	0.0151482	POU2F1	1158	0.453314	2.20598	0.177754	0.236453
HES1	0.00281118	0.0235436	HES1	2139	0.45067	2.21892	0.287895	0.438424
PTPN13	0.000187687	0.00318107	PTPN13	2351	0.448719	2.22857	0.270447	0.438424
SLC24A1	7.37819e-06	0.000269639	SLC24A1	3498	0.446333	2.24048	0.471101	0.684729
PRPH2	1.82831e-05	0.000524988	PRPH2	3672	0.445444	2.24495	0.474373	0.650246
SRRM2	0.00143179	0.01448	SRRM2	1772	0.445084	2.24677	0.260632	0.374384
ROM1	1.50729e-06	7.57415e-05	ROM1	5362	0.442624	2.25925	0.840785	0.970443
PROM1	7.6128e-05	0.00161071	PROM1	2549	0.438608	2.27994	0.273719	0.433498
VPS28	0.0023098	0.0205202	VPS28	942	0.434483	2.30159	0.166848	0.211823
ANO2	0.000344084	0.00498456	ANO2	1562	0.433595	2.3063	0.179935	0.325123
DDB1	0.000204474	0.00335504	DDB1	2336	0.433087	2.309	0.330425	0.418719
DDC	2.99369e-05	0.000718486	DDC	2589	0.429527	2.32814	0.34133	0.576355
CNGA1	2.59402e-05	0.000662092	CNGA1	2521	0.429262	2.32958	0.31843	0.561576
MAK	8.29235e-05	0.0017095	MAK	2826	0.427384	2.33981	0.321701	0.472906
CAMSAP1	0.000115603	0.0022851	CAMSAP1	2278	0.421382	2.37314	0.25627	0.384236
MIR210HG	0.00164402	0.0161194	MIR210HG	1495	0.420591	2.37761	0.167939	0.261084
ZBTB44	0.00076402	0.00923717	ZBTB44	826	0.416723	2.39968	0.141767	0.20197
TROVE2	0.000317876	0.00472125	TROVE2	1487	0.415879	2.40454	0.223555	0.261084
USP48	0.00278149	0.0234352	USP48	950	0.414762	2.41102	0.166848	0.231527
GOLGA3	7.96607e-05	0.00166356	GOLGA3	1800	0.411165	2.43211	0.218103	0.399015
ARHGEF9	0.000229509	0.00365397	ARHGEF9	2022	0.409499	2.44201	0.299891	0.453202
VEGFA	0.00017115	0.00299141	VEGFA	2667	0.408606	2.44735	0.324973	0.502463
PXN	0.0018205	0.0170295	PXN	1235	0.406563	2.45964	0.125409	0.221675
AFF1	0.000187936	0.00318107	AFF1	1675	0.3943	2.53614	0.25627	0.403941
ZBTB20	0.000142133	0.00262701	ZBTB20	1164	0.392702	2.54646	0.222465	0.334975
PPP6R3	0.000526216	0.00687931	PPP6R3	993	0.391283	2.55569	0.178844	0.216749
RARRES2	0.00120487	0.0132701	RARRES2	827	0.390367	2.56169	0.125409	0.20197
FLJ45244	0.000520289	0.00685758	FLJ45244	976	0.388696	2.5727	0.153762	0.29064
PRCD	0.00684744	0.0442196	PRCD	1537	0.379145	2.63751	0.220284	0.320197
LOC145837	2.97154e-06	0.000129142	LOC145837	1764	0.370076	2.70215	0.199564	0.458128
ERO1LB	0.00116603	0.0129309	ERO1LB	957	0.367587	2.72044	0.0992366	0.206897
IMPDH1	0.000380989	0.00542151	IMPDH1	1286	0.362263	2.76043	0.203926	0.305419
NDRG1	0.00198688	0.0181528	NDRG1	1055	0.361663	2.765	0.162486	0.226601
GPX3	1.85983e-08	1.574e-06	GPX3	5062	0.359406	2.78237	0.805889	0.955665
NCRNA00201	2.43966e-05	0.000643111	NCRNA00201	1427	0.358743	2.78751	0.21374	0.334975
PODXL	1.15869e-05	0.00039642	PODXL	2100	0.34677	2.88375	0.206107	0.394089
LOC338799	0.000425143	0.00584299	LOC338799	873	0.339532	2.94523	0.1494	0.216749
RDH8	1.453e-05	0.000458123	RDH8	1451	0.332726	3.00548	0.196292	0.325123
SPTBN5	0.00084614	0.0101537	SPTBN5	1043	0.331627	3.01543	0.102508	0.206897
PCP2	0.000210534	0.00341958	PCP2	1408	0.330459	3.02609	0.338059	0.453202
C16orf53	1.18377e-05	0.000396564	C16orf53	977	0.323751	3.0888	0.19193	0.310345
ANKRD33	0.000213959	0.00344046	ANKRD33	1400	0.322696	3.09889	0.137405	0.221675
NAPA	0.00466697	0.0329144	NAPA	998	0.319641	3.12851	0.167939	0.20197
PPP3R1	0.000167673	0.00296285	PPP3R1	1771	0.314187	3.18282	0.19193	0.35468
CCDC144B	0.000415873	0.00576486	CCDC144B	917	0.313281	3.19202	0.10578	0.236453
GPR160	6.22991e-05	0.00141094	GPR160	1054	0.302042	3.31079	0.103599	0.236453
ANKRD18A	0.00014834	0.00268011	ANKRD18A	766	0.301874	3.31264	0.087241	0.211823
LNP1	4.63315e-07	2.73413e-05	LNP1	974	0.29672	3.37018	0.140676	0.216749
RAGE	4.76093e-07	2.73413e-05	RAGE	1720	0.289997	3.44831	0.178844	0.448276
CATSPER2	0.000462001	0.00629574	CATSPER2	1018	0.289669	3.45222	0.103599	0.241379
PTP4A3	1.64199e-06	7.76566e-05	PTP4A3	1528	0.243264	4.11076	0.201745	0.389163
PDE6B	1.74558e-10	2.15915e-08	PDE6B	2625	0.236313	4.23168	0.270447	0.512315
STAC2	3.27746e-06	0.000138688	STAC2	1167	0.198881	5.02814	0.0937841	0.251232
JUNB	0.00223274	0.0200572	JUNB	912	0.184289	5.42625	0.0774264	0.231527
ID3	0.00040182	0.00561849	ID3	529	0.126967	7.87607	0.0348964	0.221675

## Sheet: AC_macper_deg
	pval	qval	gene_short_name	num_cells_expressed	mac_diff	per_diff	mac_pct	per_pct
PDCD5	2.91185e-07	8.2041e-05	PDCD5	1037	19.5985	0.0510243	0.251553	0.0776699
LMO4	7.58575e-05	0.00424247	LMO4	713	10.7121	0.0933522	0.276398	0.0873786
PSMD2	2.39924e-05	0.00220058	PSMD2	1029	9.88686	0.101144	0.232919	0.0679612
RIMKLA	4.99884e-05	0.00348524	RIMKLA	1040	9.81677	0.101866	0.23913	0.0582524
PRPH	7.20209e-05	0.0041286	PRPH	1020	8.53574	0.117154	0.257764	0.0582524
B4GALT6	2.18978e-05	0.00212306	B4GALT6	812	7.49941	0.133344	0.285714	0.126214
ALKBH5	0.000272924	0.0115892	ALKBH5	1109	7.43048	0.134581	0.236025	0.106796
AZIN1	0.000115908	0.00585088	AZIN1	863	7.23897	0.138141	0.214286	0.106796
SNX10	0.000118508	0.00585088	SNX10	1101	6.64736	0.150436	0.276398	0.0970874
FAR1	0.0001312	0.00626755	FAR1	1021	6.37507	0.156861	0.282609	0.106796
LSS	0.000972417	0.0272576	LSS	933	6.07144	0.164706	0.251553	0.135922
IMPAD1	0.00160367	0.0353579	IMPAD1	678	5.94912	0.168092	0.229814	0.0873786
PSMD1	0.00104525	0.0281972	PSMD1	1136	5.77574	0.173138	0.276398	0.0873786
FAM127B	0.00142142	0.0329225	FAM127B	1243	5.42418	0.18436	0.242236	0.116505
SCD	0.00052415	0.0171697	SCD	1185	5.23103	0.191167	0.347826	0.116505
CEP170	0.00153896	0.0344879	CEP170	1187	5.02415	0.199039	0.307453	0.126214
CHGB	5.01582e-05	0.00348524	CHGB	2146	4.6196	0.216469	0.565217	0.252427
PCP4L1	0.00119125	0.0300169	PCP4L1	1094	4.59089	0.217823	0.282609	0.0970874
SPOCK3	0.000453742	0.0162567	SPOCK3	866	4.4881	0.222811	0.338509	0.145631
IBTK	0.00214869	0.0436014	IBTK	938	4.4051	0.22701	0.26087	0.106796
SUMO1	0.000538517	0.0173918	SUMO1	1436	4.32317	0.231312	0.354037	0.126214
PNMA2	0.00101053	0.027585	PNMA2	1322	4.30768	0.232143	0.350932	0.145631
CCT6A	0.00142058	0.0329225	CCT6A	1137	4.30476	0.232301	0.282609	0.106796
SH3BGRL3	0.00154917	0.0344879	SH3BGRL3	1450	4.1954	0.238356	0.313665	0.116505
SNCA	0.00113502	0.0290746	SNCA	1088	4.17173	0.239709	0.39441	0.126214
SYT11	0.000238696	0.010327	SYT11	2231	4.10366	0.243685	0.549689	0.242718
SRP72	0.00113455	0.0290746	SRP72	843	4.0889	0.244564	0.229814	0.0582524
PAM	0.000452219	0.0162567	PAM	819	3.68559	0.271327	0.42236	0.184466
ZYG11B	0.0018863	0.0400489	ZYG11B	1183	3.529	0.283366	0.36646	0.126214
GABRB2	0.00149755	0.0339988	GABRB2	864	3.42874	0.291652	0.338509	0.174757
FAM169A	0.000727798	0.0216733	FAM169A	2650	3.19699	0.312794	0.546584	0.349515
KIF5C	0.00131961	0.0318512	KIF5C	1855	3.1122	0.321317	0.590062	0.223301
DYNC1H1	0.000630823	0.019547	DYNC1H1	3825	2.86885	0.348571	0.798137	0.495146
GAD1	0.00137797	0.0325741	GAD1	634	2.69384	0.371217	0.512422	0.427184
IMPG2	0.00208183	0.0426896	IMPG2	2994	0.413083	2.42082	0.403727	0.572816
PDE6A	0.000145996	0.00669537	PDE6A	5476	0.403465	2.47853	0.86646	0.980583
CRX	0.0025047	0.0490878	CRX	3400	0.403003	2.48137	0.506211	0.660194
PRPF8	0.00248019	0.0490266	PRPF8	1850	0.40094	2.49414	0.350932	0.407767
COX8A	0.00223832	0.0450217	COX8A	2404	0.40088	2.49451	0.453416	0.330097
SLC24A1	0.000296495	0.0118725	SLC24A1	3498	0.386522	2.58717	0.478261	0.718447
IMPG1	0.00049486	0.016936	IMPG1	3081	0.38331	2.60885	0.5	0.524272
PLEKHB1	0.00031401	0.0118725	PLEKHB1	3687	0.378665	2.64086	0.52795	0.640777
ROM1	3.85242e-05	0.00304607	ROM1	5362	0.357426	2.79778	0.885093	0.941748
CABP5	0.000561714	0.017889	CABP5	2973	0.35696	2.80144	0.406832	0.592233
STX3	0.000304519	0.0118725	STX3	2702	0.34671	2.88426	0.416149	0.485437
PRPH2	0.000110935	0.00578124	PRPH2	3672	0.338282	2.95612	0.484472	0.631068
SHPRH	0.00208514	0.0426896	SHPRH	900	0.335048	2.98465	0.177019	0.271845
PDC	5.56461e-05	0.00364561	PDC	2743	0.317683	3.14779	0.357143	0.631068
SOX4	0.00172487	0.0373124	SOX4	804	0.317238	3.15221	0.192547	0.281553
ANO2	0.000929763	0.0272576	ANO2	1562	0.315954	3.16502	0.195652	0.339806
ABHD14A	0.000523639	0.0171697	ABHD14A	1394	0.312519	3.1998	0.282609	0.330097
CDHR1	0.000373619	0.0138179	CDHR1	2233	0.305049	3.27816	0.23913	0.495146
RAD54B	0.000970383	0.0272576	RAD54B	912	0.301499	3.31676	0.124224	0.23301
C7orf68	0.00121367	0.0302495	C7orf68	1322	0.301218	3.31986	0.13354	0.262136
HNRNPF	0.00114118	0.0290746	HNRNPF	1379	0.300558	3.32714	0.201863	0.31068
SH3BP5	0.00123942	0.0305591	SH3BP5	519	0.29771	3.35897	0.170807	0.23301
TJP2	1.41601e-05	0.0017089	TJP2	2743	0.295638	3.38252	0.329193	0.553398
RP1L1	0.000315839	0.0118725	RP1L1	1480	0.295026	3.38953	0.173913	0.223301
CSTF3	0.00200559	0.0421909	CSTF3	646	0.284065	3.52032	0.161491	0.203883
FAM161A	1.79855e-05	0.00194824	FAM161A	1698	0.272572	3.66875	0.217391	0.417476
PIN1	0.00239746	0.0478032	PIN1	1259	0.270268	3.70004	0.23913	0.271845
SPTBN5	0.000705544	0.0214499	SPTBN5	1043	0.242678	4.12068	0.114907	0.271845
MTIF3	1.04758e-05	0.00138174	MTIF3	1322	0.227104	4.40326	0.204969	0.242718
ANKRD33	0.00147665	0.0338596	ANKRD33	1400	0.217548	4.5967	0.142857	0.242718
KLHL18	0.000598103	0.018787	KLHL18	685	0.213292	4.68841	0.13354	0.203883
KIAA1407	0.00113354	0.0290746	KIAA1407	535	0.212271	4.71096	0.0869565	0.23301
CACNA2D4	8.08568e-05	0.0044144	CACNA2D4	1509	0.207113	4.82829	0.142857	0.349515
PODXL	3.28457e-08	1.25525e-05	PODXL	2100	0.177777	5.62503	0.208075	0.514563
ENOSF1	6.6825e-05	0.00392897	ENOSF1	691	0.128556	7.77869	0.0776398	0.262136
TDRD7	7.72721e-06	0.00110741	TDRD7	795	0.102736	9.73372	0.0807453	0.213592
VASH1	2.32045e-06	0.00035472	VASH1	905	0.0872568	11.4604	0.0807453	0.281553

## Sheet: common_macper_deg
Higher in Mac	Higher in Per			This gene list shows genes that appears in all the cell type specific macular/peripheral DEG lists. This list likely shows the effect of contamination resulting from sampling.
SLC17A6	HMGN1
AHNAK2	SAG
NEFM	CNGB1
NEFL	SYNE2
NRN1	AHI1
FABP3	PCDH15
NEFH	GNAT1
STMN2	SEPT4
MAP1A	WSB1
DHCR24	RBP3
SYT4	FOS
UCHL1	ABCA4
NDRG4	ZMYND19
DYNLT3	LOC157627
INA	GUCA1A
LGALS1	NR2E3
TMSB10	PPEF2
DPYSL2	AIPL1
MYO5A	UNC119
SPARCL1	SNAR-E
EIF4A2	PDE6G
HSP90AB1	RCVRN
	REEP6
	IFITM3
