# Supplementary material for: Single-nuclei RNA-seq on human retinal tissue provides improved transcriptome profiling
Source: Nat Commun. 2019 Dec 17;10:5743. doi: 10.1038/s41467-019-12917-9 (PMC6917696; doi:10.1038/s41467-019-12917-9)
Supplement: Supplementary file 7 — Supplementary Data 5 [file 41467_2019_12917_MOESM7_ESM.xlsx]

## Sheet: Rod_over_Cone
	pval	qval	gene_short_name	num_cells_expressed	Rod_diff	Cone_diff	Rod_pct	Cone_pct
TMEM66	0.00334496	0.0469706	TMEM66	2674	1.51086	0.661876	0.388346	0.426471
HSBP1	0.00220214	0.03426	HSBP1	2136	1.51938	0.658165	0.333333	0.356618
TOP2B	0.00186654	0.0307528	TOP2B	3103	1.52553	0.655511	0.56388	0.617647
SYNE2	6.83092e-06	0.000339583	SYNE2	4338	1.52553	0.655508	0.813608	0.753676
TJP2	1.22425e-05	0.000545865	TJP2	2743	1.52822	0.654358	0.465074	0.433824
CNGB1	0.000815699	0.017623	CNGB1	3970	1.52854	0.654221	0.800217	0.816176
RPL32	0.00186314	0.0307528	RPL32	2227	1.53592	0.651077	0.363373	0.433824
ENO1	0.00244584	0.0369869	ENO1	4256	1.5515	0.644538	0.689106	0.713235
FAM161A	0.00153114	0.0269195	FAM161A	1699	1.56212	0.640154	0.330438	0.378676
SERPINI1	0.00344183	0.0478647	SERPINI1	1214	1.56213	0.640153	0.119797	0.139706
SARS	0.000271945	0.0077379	SARS	1883	1.57392	0.635355	0.276873	0.275735
UNC13C	0.00140535	0.0253762	UNC13C	1794	1.57527	0.63481	0.271444	0.290441
EIF1	0.000971369	0.0200659	EIF1	3710	1.5765	0.634317	0.591386	0.625
BHLHE40	0.00174207	0.0297804	BHLHE40	1846	1.59487	0.627012	0.233442	0.238971
KLF6	0.0006047	0.0140609	KLF6	930	1.5981	0.625745	0.159247	0.143382
ABLIM1	0.000209238	0.00622331	ABLIM1	2107	1.59967	0.625131	0.36084	0.345588
TUBA1A	0.00202031	0.032243	TUBA1A	3822	1.60318	0.623759	0.612378	0.636029
AIPL1	0.000150733	0.00472156	AIPL1	5216	1.64656	0.607326	0.925805	0.9375
RCVRN	0.000316656	0.00842241	RCVRN	5541	1.65563	0.604	0.961998	0.974265
GNB1	3.90518e-05	0.0014864	GNB1	5255	1.67522	0.596936	0.928339	0.882353
PHAX	0.000550314	0.0131498	PHAX	1020	1.69505	0.589953	0.147304	0.176471
LOC145837	0.000211935	0.0062355	LOC145837	1766	1.72527	0.579619	0.344191	0.316176
FOS	0.00309803	0.0442211	FOS	1255	1.73214	0.577319	0.158161	0.165441
GPX3	0.00303344	0.0434425	GPX3	5051	1.73284	0.577089	0.848715	0.816176
HLA-B	0.00245637	0.0370167	HLA-B	1974	1.7405	0.574549	0.288817	0.334559
NRL	0.00126463	0.0235756	NRL	3084	1.74359	0.573531	0.575461	0.569853
YPEL2	0.00240302	0.0364669	YPEL2	1757	1.74876	0.571835	0.315961	0.345588
ESRRB	0.000853486	0.0180065	ESRRB	953	1.75756	0.568971	0.19544	0.165441
U2SURP	0.000210082	0.00622331	U2SURP	2062	1.77627	0.562978	0.322114	0.382353
NDUFB9	0.00103342	0.0205629	NDUFB9	2089	1.79641	0.556664	0.331524	0.349265
FUT3	0.000828423	0.017623	FUT3	621	1.81596	0.550673	0.141513	0.102941
SAG	1.39612e-06	8.5045e-05	SAG	5540	1.81745	0.55022	0.977199	0.9375
RASSF2	8.57974e-06	0.000407773	RASSF2	2113	1.82418	0.548192	0.429244	0.356618
PSMB3	0.000457953	0.0114488	PSMB3	1311	1.82504	0.547933	0.197973	0.198529
GABRA1	0.000674704	0.0151984	GABRA1	1017	1.85457	0.539209	0.0998914	0.113971
EEF1G	0.00126372	0.0235756	EEF1G	2251	1.87383	0.533665	0.372783	0.378676
PFKFB2	0.000128984	0.0041631	PFKFB2	1249	1.88094	0.53165	0.259139	0.224265
GRM6	0.000825396	0.017623	GRM6	1103	1.89047	0.528968	0.0886717	0.143382
DDC	5.35767e-06	0.000275677	DDC	2589	1.9127	0.522822	0.514658	0.415441
SPP1	1.61328e-05	0.000704791	SPP1	3717	1.9229	0.520049	0.585595	0.540441
CABP5	5.49917e-07	3.77522e-05	CABP5	2974	1.9279	0.518698	0.530945	0.459559
RHO	4.01589e-08	3.77581e-06	RHO	5841	1.95343	0.51192	0.998552	0.996324
UBE2QL1	0.00129458	0.0239293	UBE2QL1	1047	1.95764	0.510819	0.182048	0.220588
GSTP1	0.00123692	0.0232595	GSTP1	2997	1.96019	0.510155	0.500905	0.463235
PPP1R2	0.000377743	0.00972465	PPP1R2	820	1.96776	0.508192	0.117626	0.139706
GNAT1	8.01274e-08	6.48594e-06	GNAT1	5105	2.00882	0.497804	0.929425	0.856618
SET	0.00130021	0.0239293	SET	1444	2.01375	0.496586	0.224032	0.253676
PDE6G	3.02998e-07	2.25942e-05	PDE6G	5796	2.05223	0.487275	0.994933	0.977941
C1orf61	0.00248707	0.03722	C1orf61	1303	2.06003	0.485429	0.188201	0.1875
PDE6A	1.41251e-10	2.26263e-08	PDE6A	5469	2.06459	0.484358	0.979008	0.922794
MED4	0.00182442	0.0305837	MED4	1064	2.07132	0.482784	0.1654	0.194853
TRMT112	0.00121341	0.0230261	TRMT112	2101	2.0754	0.481835	0.337676	0.327206
CCDC104	0.00249959	0.0372783	CCDC104	1377	2.08153	0.480417	0.229823	0.264706
FABP7	0.00117636	0.022638	FABP7	727	2.0905	0.478354	0.101339	0.113971
NR2E3	1.73885e-08	1.74896e-06	NR2E3	2487	2.09897	0.476424	0.563156	0.433824
CNTNAP2	0.00318401	0.0452989	CNTNAP2	1624	2.15215	0.464653	0.223308	0.213235
SLC24A1	1.44924e-08	1.49238e-06	SLC24A1	3492	2.15468	0.464106	0.677886	0.595588
WRB	0.00160664	0.0279066	WRB	1661	2.15912	0.463152	0.296417	0.316176
ACSL4	2.2983e-05	0.000965064	ACSL4	863	2.20978	0.452534	0.115092	0.110294
ARL4D	0.00035071	0.00908277	ARL4D	1907	2.21425	0.45162	0.374593	0.316176
GNAZ	0.00111454	0.0217135	GNAZ	1012	2.27509	0.439542	0.171553	0.172794
ROM1	1.38222e-08	1.45807e-06	ROM1	5353	2.27862	0.438863	0.95295	0.9375
FADS1	0.000316204	0.00842241	FADS1	1040	2.33132	0.428942	0.154904	0.158088
CNGA1	9.11607e-09	9.85675e-07	CNGA1	2521	2.42078	0.413089	0.520087	0.415441
FAM96B	0.00129664	0.0239293	FAM96B	977	2.42892	0.411706	0.158885	0.154412
PDCD4	0.000277587	0.00784537	PDCD4	1603	2.44121	0.409632	0.306913	0.283088
PCP4L1	0.00329083	0.0463852	PCP4L1	1093	2.585	0.386847	0.162866	0.161765
PRPH	0.000253404	0.00735552	PRPH	1020	2.59297	0.385658	0.150923	0.139706
SH3TC2	2.09302e-11	3.93578e-09	SH3TC2	818	2.6566	0.376421	0.178791	0.147059
GPR137B	0.000140104	0.00445551	GPR137B	713	2.66049	0.37587	0.128122	0.128676
RPS19BP1	0.000750141	0.0165528	RPS19BP1	830	2.66494	0.375243	0.133912	0.117647
MAP4K1	0.000589746	0.0138622	MAP4K1	671	2.68321	0.372688	0.148028	0.0992647
LOC100506548	0.00286035	0.0416254	LOC100506548	670	2.71156	0.368791	0.104235	0.117647
REEP6	3.8396e-08	3.69028e-06	REEP6	2233	2.74107	0.36482	0.450235	0.297794
RSU1	0.000720231	0.0161399	RSU1	604	2.93727	0.340452	0.115092	0.102941
SNAR-E	4.24624e-09	4.96351e-07	SNAR-E	4583	2.94881	0.33912	0.823742	0.761029
FHL1	0.000410358	0.0105018	FHL1	859	2.96709	0.33703	0.100253	0.0845588
ORC3	0.00162139	0.02805	ORC3	705	3.87838	0.25784	0.10894	0.117647
PPAP2C	0.000341381	0.00889442	PPAP2C	540	4.10704	0.243484	0.11654	0.0808824
DEFB119	4.7902e-08	4.40801e-06	DEFB119	783	4.21142	0.23745	0.158161	0.0845588

## Sheet: Rod_over_Cone_GO_BP
Category	Term	Count	%	PValue	Genes	List Total	Pop Hits	Pop Total	Fold Enrichment	Bonferroni	Benjamini	FDR
GOTERM_BP_DIRECT	GO:0016056~rhodopsin mediated signaling pathway	8	10.5263	9.06877e-15	GNAT1, PDE6A, GNB1, CNGB1, PDE6G, CNGA1, SAG, RHO	68	12	16792	164.627	4.02389e-12	4.02389e-12	1.28786e-11
GOTERM_BP_DIRECT	GO:0007601~visual perception	15	19.7368	4.41131e-14	GNAT1, ABLIM1, AIPL1, RCVRN, CNGB1, NR2E3, PDE6G, CNGA1, SAG, PDE6A, NRL, SLC24A1, FAM161A, ROM1, RHO	68	201	16792	18.4284	1.94815e-11	9.74076e-12	6.23723e-11
GOTERM_BP_DIRECT	GO:0022400~regulation of rhodopsin mediated signaling pathway	7	9.21053	1.41831e-09	GNAT1, PDE6A, CNGB1, PDE6G, CNGA1, SAG, RHO	68	29	16792	59.6065	6.26894e-07	2.08965e-07	2.007e-06
GOTERM_BP_DIRECT	GO:0060041~retina development in camera-type eye	5	6.57895	8.3509e-05	GNAT1, GNB1, GRM6, NR2E3, RHO	68	58	16792	21.288	0.0362396	0.00918569	0.118105
GOTERM_BP_DIRECT	GO:0007603~phototransduction, visible light	3	3.94737	0.000554489	GNAT1, AIPL1, RHO	68	9	16792	82.3137	0.217414	0.0478478	0.781781
GOTERM_BP_DIRECT	GO:0050908~detection of light stimulus involved in visual perception	3	3.94737	0.002052	GNAT1, GRM6, CNGB1	68	17	16792	43.5779	0.596636	0.140427	2.86485
GOTERM_BP_DIRECT	GO:0043086~negative regulation of catalytic activity	4	5.26316	0.00333971	PPP1R2, SET, PDE6G, SAG	68	75	16792	13.1702	0.772049	0.190414	4.6235
GOTERM_BP_DIRECT	GO:0007602~phototransduction	3	3.94737	0.00516159	RCVRN, NR2E3, RHO	68	27	16792	27.4379	0.898463	0.248675	7.06118
GOTERM_BP_DIRECT	GO:0045872~positive regulation of rhodopsin gene expression	2	2.63158	0.00796431	NRL, NR2E3	68	2	16792	246.941	0.970821	0.32477	10.6984
GOTERM_BP_DIRECT	GO:0007223~Wnt signaling pathway, calcium modulating pathway	3	3.94737	0.0105668	PDE6A, GNB1, PDE6G	68	39	16792	18.9955	0.990863	0.374708	13.9569
GOTERM_BP_DIRECT	GO:0009642~response to light intensity	2	2.63158	0.0276027	GNAT1, SLC24A1	68	7	16792	70.5546	0.999996	0.675258	32.7052
GOTERM_BP_DIRECT	GO:0006457~protein folding	4	5.26316	0.035203	GNAZ, GNAT1, AIPL1, GNB1	68	180	16792	5.48758	1	0.732869	39.7774
GOTERM_BP_DIRECT	GO:0006810~transport	5	6.57895	0.0502017	GABRA1, SLC24A1, CNGB1, FABP7, CNGA1	68	348	16792	3.54801	1	0.826433	51.753
GOTERM_BP_DIRECT	GO:0043508~negative regulation of JUN kinase activity	2	2.63158	0.0544546	PDCD4, GSTP1	68	14	16792	35.2773	1	0.82929	54.7216
GOTERM_BP_DIRECT	GO:0046037~GMP metabolic process	2	2.63158	0.0582305	PDE6A, TJP2	68	15	16792	32.9255	1	0.829299	57.2141
GOTERM_BP_DIRECT	GO:0009416~response to light stimulus	2	2.63158	0.0657377	GNAT1, FOS	68	17	16792	29.0519	1	0.847173	61.7954
GOTERM_BP_DIRECT	GO:0043651~linoleic acid metabolic process	2	2.63158	0.0657377	FADS1, GSTP1	68	17	16792	29.0519	1	0.847173	61.7954
GOTERM_BP_DIRECT	GO:0042462~eye photoreceptor cell development	2	2.63158	0.0694692	GNAT1, NR2E3	68	18	16792	27.4379	1	0.846185	63.8988
GOTERM_BP_DIRECT	GO:0061621~canonical glycolysis	2	2.63158	0.0987972	PFKFB2, ENO1	68	26	16792	18.9955	1	0.92226	77.0538

## Sheet: Cone_over_Rod
	pval	qval	gene_short_name	num_cells_expressed	Rod_diff	Cone_diff	Rod_pct	Cone_pct
RAB41	2.06314e-84	8.92309e-81	RAB41	305	0.0146201	68.399	0.0264206	0.628676
RAB17	7.21599e-16	2.40071e-13	RAB17	137	0.0505664	19.776	0.0177343	0.327206
MYO1D	4.29121e-06	0.000229129	MYO1D	48	0.0598638	16.7046	0.00615273	0.128676
MSRA	8.40777e-14	2.42424e-11	MSRA	148	0.061855	16.1668	0.0217155	0.261029
GRK7	2.43953e-11	4.39624e-09	GRK7	88	0.0651977	15.338	0.0130293	0.264706
NOS1AP	4.89306e-10	7.29741e-08	NOS1AP	115	0.0666334	15.0075	0.0104958	0.198529
TDRG1	1.5212e-30	1.97448e-27	TDRG1	318	0.077876	12.8409	0.0343829	0.389706
KCNB2	1.60948e-16	5.80084e-14	KCNB2	224	0.0856577	11.6744	0.0202678	0.301471
PPP4R4	1.19312e-19	5.7336e-17	PPP4R4	278	0.0890296	11.2322	0.0213536	0.283088
MLXIP	1.26476e-24	9.11683e-22	MLXIP	240	0.0922148	10.8443	0.0278683	0.231618
SGCD	8.92398e-07	5.93788e-05	SGCD	101	0.0967849	10.3322	0.0112197	0.136029
PFKFB3	1.04117e-13	2.64886e-11	PFKFB3	492	0.0978769	10.2169	0.0452407	0.485294
LIPG	9.53729e-12	1.96423e-09	LIPG	145	0.0985019	10.1521	0.019182	0.227941
RGS20	2.19715e-09	2.63964e-07	RGS20	207	0.103486	9.66311	0.0304017	0.253676
SCN3A	1.35922e-11	2.6721e-09	SCN3A	503	0.108374	9.22729	0.0419834	0.334559
LOC100506409	0.000290424	0.0080472	LOC100506409	93	0.110331	9.06365	0.0152009	0.150735
GNAT2	1.82611e-30	1.97448e-27	GNAT2	538	0.11526	8.67602	0.0673181	0.507353
COL4A3	2.4502e-32	5.29855e-29	COL4A3	1525	0.126979	7.8753	0.129931	0.643382
MAPKBP1	4.38798e-06	0.000231439	MAPKBP1	245	0.134171	7.45316	0.0231632	0.220588
SLC24A4	4.65191e-21	2.51494e-18	SLC24A4	990	0.136951	7.30189	0.0937387	0.525735
SEC14L5	0.000302829	0.00823733	SEC14L5	122	0.144907	6.90098	0.0166486	0.165441
THRB	4.05916e-23	2.50798e-20	THRB	646	0.146203	6.8398	0.0926529	0.466912
DKFZP586I1420	1.18552e-15	3.66242e-13	DKFZP586I1420	464	0.149019	6.71058	0.0492219	0.308824
B3GALNT2	3.12892e-06	0.000175748	B3GALNT2	251	0.154328	6.47971	0.0256967	0.154412
AP1S3	0.000831236	0.017623	AP1S3	96	0.158114	6.32457	0.0170105	0.110294
ANKRD27	3.90218e-05	0.0014864	ANKRD27	379	0.166052	6.02222	0.0463265	0.183824
2019-03-08	1.08002e-06	6.97179e-05	2019-03-08	216	0.169336	5.90543	0.0332971	0.198529
SDHAP3	3.37135e-06	0.000184571	SDHAP3	360	0.170304	5.87186	0.0579081	0.286765
CNGB3	2.49655e-05	0.00102834	CNGB3	328	0.170798	5.85487	0.0376402	0.308824
PEX5L	1.7795e-10	2.74869e-08	PEX5L	639	0.173474	5.76457	0.0788997	0.444853
RHOBTB1	9.59928e-17	4.01006e-14	RHOBTB1	728	0.185044	5.40411	0.0912052	0.404412
LOC646762	1.19897e-06	7.46451e-05	LOC646762	423	0.193719	5.16213	0.0542888	0.231618
GNAI3	0.000493202	0.0121891	GNAI3	275	0.194275	5.14735	0.0311256	0.125
LOC401321	0.000109156	0.00363154	LOC401321	393	0.196876	5.07935	0.0495838	0.238971
MPPED2	3.27566e-07	2.40122e-05	MPPED2	376	0.197174	5.07168	0.0383641	0.264706
ELMO1	7.66827e-09	8.50391e-07	ELMO1	625	0.200572	4.98575	0.0745566	0.327206
ANTXR2	1.09797e-05	0.000494659	ANTXR2	280	0.206779	4.83609	0.0492219	0.198529
PDE6C	3.4692e-05	0.00138928	PDE6C	264	0.209776	4.767	0.0343829	0.238971
RAX	0.00122888	0.0232093	RAX	272	0.214453	4.66302	0.0380022	0.128676
SEMA6D	3.23949e-06	0.000179626	SEMA6D	562	0.216962	4.60911	0.0466884	0.224265
STRADB	9.56599e-06	0.00044487	STRADB	439	0.219634	4.55302	0.0506696	0.301471
PKD2	0.00228018	0.0351664	PKD2	346	0.220895	4.52704	0.0296779	0.128676
RAI14	0.00017466	0.00531975	RAI14	391	0.22374	4.46948	0.0445168	0.202206
CEP104	5.30035e-07	3.69742e-05	CEP104	705	0.226632	4.41244	0.0966341	0.488971
ARR3	2.89362e-25	2.50298e-22	ARR3	2770	0.229572	4.35593	0.44734	0.871324
KCNH6	0.000338347	0.00886878	KCNH6	210	0.230159	4.34483	0.0217155	0.106618
CC2D2A	1.0199e-16	4.01006e-14	CC2D2A	1733	0.233305	4.28624	0.288455	0.827206
ASB14	0.00361712	0.049981	ASB14	271	0.235137	4.25284	0.0369164	0.121324
NPTX1	2.47636e-05	0.00102834	NPTX1	472	0.238697	4.18941	0.0579081	0.283088
LRCH1	0.00214626	0.0336597	LRCH1	346	0.242032	4.13168	0.0408976	0.150735
AMPD2	9.76726e-06	0.000449398	AMPD2	687	0.242574	4.12246	0.0741947	0.397059
FBXO31	0.000615282	0.0142305	FBXO31	266	0.24383	4.10123	0.0347448	0.169118
COL4A4	6.82933e-05	0.00240137	COL4A4	677	0.248019	4.03195	0.0506696	0.213235
MCF2	0.00218145	0.0340605	MCF2	258	0.250694	3.98892	0.0307637	0.191176
CHRNA3	7.78182e-08	6.47238e-06	CHRNA3	467	0.257802	3.87894	0.0687658	0.275735
SNX18	1.52424e-06	9.156e-05	SNX18	608	0.259056	3.86016	0.0998914	0.319853
LOC100134229	0.000566791	0.0133955	LOC100134229	292	0.261918	3.81799	0.0474122	0.202206
PRELID2	9.32132e-07	6.10829e-05	PRELID2	592	0.266092	3.7581	0.0865002	0.415441
MTX3	9.24308e-06	0.000434525	MTX3	528	0.266878	3.74703	0.0687658	0.275735
KIAA0895	0.0019753	0.0317591	KIAA0895	263	0.26842	3.72551	0.0304017	0.113971
PLA2G5	6.42092e-10	8.67828e-08	PLA2G5	575	0.270565	3.69597	0.096996	0.389706
MYLK	1.88792e-06	0.000109791	MYLK	445	0.271099	3.68869	0.0651466	0.253676
MAN1C1	0.00142777	0.0256228	MAN1C1	296	0.27242	3.6708	0.0307637	0.0919118
MCF2L	1.93984e-05	0.000830672	MCF2L	711	0.274348	3.645	0.0760043	0.279412
NEDD4L	4.81056e-11	8.32226e-09	NEDD4L	1269	0.274395	3.64438	0.144408	0.514706
ATP11A	5.28813e-08	4.76482e-06	ATP11A	739	0.276853	3.61203	0.0980818	0.389706
RAPGEF4	0.00093776	0.0195933	RAPGEF4	415	0.277048	3.60948	0.0546507	0.238971
ACTN1	1.90388e-06	0.000109791	ACTN1	672	0.278665	3.58854	0.096996	0.404412
FAM190A	9.9636e-14	2.64886e-11	FAM190A	728	0.280283	3.56783	0.116178	0.448529
FLNB	0.0020133	0.032243	FLNB	181	0.280415	3.56614	0.0180963	0.0955882
VCL	2.25823e-07	1.71348e-05	VCL	676	0.281373	3.55401	0.107492	0.341912
C12orf5	6.40752e-05	0.00229029	C12orf5	280	0.2825	3.53982	0.0376402	0.180147
GPATCH1	0.00298766	0.0430721	GPATCH1	352	0.288892	3.4615	0.0510315	0.224265
DDHD1	7.77109e-10	1.01848e-07	DDHD1	952	0.290638	3.44071	0.122693	0.356618
GUCA1C	4.86008e-13	1.16777e-10	GUCA1C	1595	0.297207	3.36465	0.258415	0.632353
FAM84B	3.60885e-05	0.00141893	FAM84B	316	0.297495	3.3614	0.0419834	0.136029
PRICKLE2	0.00094501	0.0196498	PRICKLE2	347	0.29766	3.35954	0.0325733	0.136029
WDR96	0.000994893	0.0201027	WDR96	286	0.29824	3.353	0.0463265	0.198529
LOC100216546	2.1149e-05	0.000896761	LOC100216546	495	0.298977	3.34473	0.0640608	0.235294
C20orf194	4.92928e-07	3.49494e-05	C20orf194	902	0.300573	3.32698	0.102425	0.419118
PDE8B	0.00170271	0.0292231	PDE8B	485	0.305137	3.27722	0.0542888	0.191176
TAPT1	8.9803e-12	1.94199e-09	TAPT1	1003	0.307514	3.25189	0.161057	0.488971
ZNF708	0.000234877	0.0068638	ZNF708	445	0.308994	3.23631	0.0456026	0.161765
LOC728613	0.0028492	0.0416254	LOC728613	378	0.309116	3.23503	0.0644227	0.294118
AK3	0.00146383	0.0258866	AK3	363	0.314303	3.18165	0.0452407	0.158088
OPN1LW	0.000186556	0.00564233	OPN1LW	1088	0.318409	3.14062	0.170467	0.463235
MAP6	5.19135e-10	7.4842e-08	MAP6	1239	0.319275	3.13209	0.153818	0.496324
EGFLAM	3.78504e-08	3.69028e-06	EGFLAM	525	0.323271	3.09338	0.0861383	0.371324
DNAH7	0.00046386	0.0115298	DNAH7	385	0.32329	3.0932	0.0702135	0.231618
MATN2	0.000121909	0.00399438	MATN2	394	0.324085	3.08561	0.0655085	0.272059
RABL3	1.21379e-07	9.54479e-06	RABL3	777	0.326804	3.05994	0.111473	0.330882
EMB	1.53932e-07	1.18885e-05	EMB	831	0.328736	3.04195	0.102425	0.367647
AASS	0.00176901	0.0300039	AASS	428	0.331649	3.01524	0.0416214	0.0955882
FRMD3	0.00237671	0.0363225	FRMD3	323	0.332198	3.01025	0.0304017	0.147059
FMN2	0.000501278	0.0123183	FMN2	503	0.332975	3.00323	0.0416214	0.136029
RNF144A	4.27256e-05	0.00157939	RNF144A	558	0.336179	2.9746	0.0933768	0.257353
IKBKB	0.000830422	0.017623	IKBKB	464	0.336707	2.96994	0.0655085	0.261029
SCN2A	6.76403e-07	4.57101e-05	SCN2A	1062	0.337414	2.96372	0.0973579	0.356618
SLC44A1	1.16177e-06	7.38917e-05	SLC44A1	418	0.34028	2.93876	0.063337	0.290441
PPARGC1A	0.000292786	0.0080472	PPARGC1A	266	0.342445	2.92018	0.034021	0.0992647
VLDLR	0.000448577	0.0112979	VLDLR	374	0.344805	2.90019	0.0517553	0.176471
MYL4	0.000174305	0.00531975	MYL4	390	0.348105	2.8727	0.0597177	0.209559
ETFDH	0.00246532	0.0370227	ETFDH	507	0.349226	2.86348	0.0622512	0.213235
SLC24A2	2.12065e-09	2.62051e-07	SLC24A2	1459	0.349828	2.85855	0.182772	0.481618
MED7	0.00121386	0.0230261	MED7	352	0.350544	2.85271	0.0390879	0.125
XPO4	0.000414906	0.0105557	XPO4	439	0.352296	2.83852	0.053203	0.224265
EFHC1	5.41793e-06	0.000275677	EFHC1	507	0.35445	2.82127	0.0709374	0.242647
HRASLS	0.000259113	0.00747108	HRASLS	241	0.359997	2.7778	0.0307637	0.183824
DNAJC28	0.00140816	0.0253762	DNAJC28	202	0.362614	2.75776	0.0300398	0.0919118
C2orf67	0.00028242	0.00788042	C2orf67	533	0.364169	2.74598	0.062975	0.227941
SATB1	7.62102e-05	0.00263687	SATB1	647	0.36698	2.72495	0.10532	0.246324
SENP5	0.0012097	0.0230261	SENP5	593	0.373348	2.67847	0.077814	0.172794
ATXN7	7.93272e-06	0.000381211	ATXN7	771	0.373733	2.67571	0.110749	0.294118
LBH	5.37082e-10	7.49316e-08	LBH	1471	0.374873	2.66757	0.244662	0.639706
FRMD4B	5.13711e-05	0.00186706	FRMD4B	509	0.390366	2.5617	0.0879479	0.305147
COTL1	0.00187716	0.0307528	COTL1	472	0.391958	2.55129	0.0716612	0.264706
B3GNT5	9.83618e-05	0.00334972	B3GNT5	526	0.392268	2.54928	0.0814332	0.25
SAMD12	0.00185057	0.0307528	SAMD12	406	0.392473	2.54795	0.053565	0.136029
DZIP3	6.06756e-08	5.35555e-06	DZIP3	1394	0.394147	2.53712	0.166124	0.529412
PTAR1	1.99039e-06	0.000113269	PTAR1	1190	0.396727	2.52062	0.17662	0.426471
KDM4C	0.000118057	0.00389769	KDM4C	770	0.40121	2.49246	0.103511	0.3125
GPR98	3.34732e-07	2.41286e-05	GPR98	1044	0.40141	2.49122	0.18422	0.503676
ABL2	3.68512e-05	0.00143587	ABL2	672	0.404942	2.46949	0.0865002	0.305147
DPYSL3	1.77015e-09	2.25174e-07	DPYSL3	1775	0.408677	2.44692	0.315599	0.650735
MPP4	7.46166e-11	1.24122e-08	MPP4	2511	0.41017	2.43801	0.50561	0.878676
CEP164	4.46514e-06	0.000232672	CEP164	993	0.411899	2.42778	0.160333	0.459559
GOLGA8B	0.00196755	0.0317524	GOLGA8B	780	0.412091	2.42665	0.0955483	0.283088
LRBA	2.53689e-05	0.0010351	LRBA	855	0.415638	2.40594	0.120883	0.341912
KIAA1147	9.60147e-05	0.00329574	KIAA1147	738	0.417858	2.39316	0.0709374	0.220588
EYS	8.09805e-08	6.48594e-06	EYS	1017	0.423393	2.36187	0.207021	0.525735
KIAA0825	0.00324653	0.0460369	KIAA0825	670	0.426533	2.34448	0.102425	0.268382
PRTG	7.24367e-05	0.00252652	PRTG	649	0.426699	2.34357	0.123055	0.360294
PIGS	0.000161301	0.00498306	PIGS	946	0.436644	2.2902	0.147666	0.341912
SIK3	0.00100397	0.0201027	SIK3	825	0.439106	2.27735	0.102787	0.272059
FRY	0.000860564	0.0180677	FRY	952	0.439386	2.2759	0.0843286	0.272059
PWWP2A	0.000207608	0.00622331	PWWP2A	858	0.439664	2.27447	0.103511	0.216912
ECHDC2	6.70045e-05	0.00237536	ECHDC2	948	0.441368	2.26568	0.151285	0.452206
CCDC136	0.00146641	0.0258866	CCDC136	1386	0.442524	2.25976	0.156714	0.272059
MFAP3L	0.00224864	0.034858	MFAP3L	444	0.442959	2.25754	0.0760043	0.169118
CCDC50	0.00181846	0.0305837	CCDC50	549	0.445867	2.24282	0.0644227	0.172794
USP9Y	0.00264326	0.0390173	USP9Y	1029	0.446041	2.24194	0.122331	0.305147
ITPR2	0.00144096	0.0256468	ITPR2	939	0.447741	2.23343	0.159247	0.426471
FSD1L	0.00361481	0.049981	FSD1L	722	0.448046	2.23191	0.113283	0.360294
ZNF652	0.00195522	0.0316736	ZNF652	581	0.448988	2.22723	0.0807094	0.198529
SRRM4	1.20813e-06	7.46451e-05	SRRM4	1348	0.449037	2.22699	0.203402	0.459559
FRMPD2	0.000125524	0.00408188	FRMPD2	358	0.45845	2.18126	0.0658704	0.154412
GDEP	3.9179e-05	0.0014864	GDEP	964	0.459363	2.17693	0.186392	0.334559
SORL1	1.9363e-05	0.000830672	SORL1	1404	0.462526	2.16204	0.153456	0.4375
RBM41	0.00178997	0.0302407	RBM41	666	0.463378	2.15806	0.087586	0.209559
PDE6H	6.98792e-13	1.59067e-10	PDE6H	3368	0.465624	2.14766	0.560984	0.834559
ZNF83	0.000626572	0.0144145	ZNF83	986	0.465819	2.14676	0.146218	0.363971
CALU	0.00077843	0.0170899	CALU	849	0.467544	2.13884	0.127398	0.183824
DCP2	0.000652145	0.0147671	DCP2	605	0.470417	2.12577	0.0781759	0.231618
LRRIQ1	0.000144287	0.00455505	LRRIQ1	756	0.471705	2.11997	0.143684	0.393382
UBA6	0.00289888	0.0419319	UBA6	579	0.472813	2.115	0.0723851	0.169118
UBE2Q2	0.000317423	0.00842241	UBE2Q2	737	0.475686	2.10222	0.130655	0.308824
ACSL1	0.00286806	0.0416254	ACSL1	464	0.476258	2.0997	0.0640608	0.147059
RPGRIP1	0.00115948	0.0224877	RPGRIP1	853	0.481159	2.07832	0.170829	0.507353
C10orf58	6.04449e-06	0.000303981	C10orf58	1530	0.483002	2.07038	0.205936	0.533088
KIAA0020	0.000137105	0.00439244	KIAA0020	863	0.483207	2.06951	0.153818	0.356618
KIAA0556	0.00105264	0.020694	KIAA0556	923	0.484516	2.06392	0.148751	0.419118
KIAA0182	5.48731e-05	0.00197772	KIAA0182	1458	0.490509	2.0387	0.23308	0.503676
ZNF516	0.000564168	0.0133955	ZNF516	611	0.490524	2.03864	0.106044	0.198529
CSRNP3	0.00105121	0.020694	CSRNP3	941	0.492156	2.03187	0.123779	0.308824
AFF1	2.85743e-05	0.00115499	AFF1	1675	0.498809	2.00478	0.268187	0.602941
CEP57	0.000518992	0.0126816	CEP57	808	0.499465	2.00214	0.0966341	0.235294
BACE1	4.23224e-05	0.00157797	BACE1	957	0.505141	1.97965	0.138979	0.345588
GRB10	0.000638878	0.0146198	GRB10	1594	0.510587	1.95853	0.290264	0.599265
MEGF9	1.01872e-05	0.000463786	MEGF9	1817	0.511989	1.95317	0.285197	0.580882
FAM13AOS	0.00341295	0.0476162	FAM13AOS	493	0.512219	1.95229	0.096996	0.231618
GUCA1B	6.22457e-09	7.08454e-07	GUCA1B	3166	0.52213	1.91523	0.564966	0.886029
CCDC82	0.000305975	0.0082709	CCDC82	1355	0.524099	1.90804	0.197973	0.452206
DST	6.67761e-08	5.77614e-06	DST	4488	0.525863	1.90164	0.669562	0.944853
DARS	0.000974654	0.0200659	DARS	1555	0.526481	1.8994	0.226565	0.426471
TULP4	3.56079e-05	0.00141288	TULP4	1230	0.5271	1.89717	0.183134	0.360294
ANKRD33B	0.000823253	0.017623	ANKRD33B	1292	0.538523	1.85693	0.226565	0.470588
HEG1	0.000548739	0.0131498	HEG1	1012	0.539381	1.85398	0.183496	0.430147
RD3	0.000267779	0.00766983	RD3	1011	0.54197	1.84512	0.167933	0.393382
RUFY3	7.59613e-06	0.000369362	RUFY3	3233	0.545835	1.83206	0.511763	0.794118
KIF2A	0.00154832	0.0271112	KIF2A	1121	0.553843	1.80557	0.170105	0.389706
LOC283070	0.000293979	0.0080472	LOC283070	1443	0.555926	1.7988	0.239595	0.496324
RBM5	0.00262139	0.0388271	RBM5	1238	0.559792	1.78638	0.178791	0.404412
RNF213	0.00133764	0.024514	RNF213	1298	0.560727	1.7834	0.230547	0.430147
TUSC3	0.00103647	0.0205629	TUSC3	589	0.561729	1.78022	0.0665943	0.165441
AKAP9	3.74284e-06	0.000202347	AKAP9	4567	0.561847	1.77984	0.801303	0.952206
LOC157627	1.82784e-06	0.000108293	LOC157627	3479	0.566953	1.76381	0.63156	0.919118
VPS13C	0.000102454	0.00346181	VPS13C	2239	0.56727	1.76283	0.309084	0.628676
SLC25A36	0.00027935	0.00784537	SLC25A36	1577	0.567305	1.76272	0.229099	0.466912
OGT	0.0022848	0.0351664	OGT	1224	0.567475	1.76219	0.149475	0.272059
MIER1	0.00187578	0.0307528	MIER1	1053	0.572922	1.74544	0.15418	0.268382
MECP2	0.00100367	0.0201027	MECP2	1460	0.574923	1.73936	0.22186	0.389706
STK35	0.000742813	0.0164752	STK35	3216	0.575185	1.73857	0.527325	0.827206
RUNDC2A	0.0011777	0.022638	RUNDC2A	451	0.577338	1.73209	0.0796236	0.216912
NBEA	0.00176336	0.0300039	NBEA	1996	0.577452	1.73174	0.278321	0.566176
KCNV2	7.60733e-08	6.45131e-06	KCNV2	3655	0.577885	1.73045	0.687658	0.922794
ARGLU1	4.5223e-05	0.00165754	ARGLU1	3040	0.581742	1.71898	0.429967	0.702206
EPB41L1	0.000604673	0.0140609	EPB41L1	1255	0.586715	1.70441	0.164314	0.452206
AQR	0.00251873	0.0374347	AQR	412	0.597049	1.6749	0.0600796	0.165441
AAK1	0.000325372	0.00858068	AAK1	3135	0.598626	1.67049	0.522258	0.779412
PROM1	0.000151745	0.00472156	PROM1	2551	0.600894	1.66419	0.493304	0.805147
AHI1	4.10435e-05	0.00154359	AHI1	3832	0.611986	1.63403	0.705031	0.922794
GNB3	7.60075e-06	0.000369362	GNB3	3866	0.618293	1.61736	0.677163	0.904412
RORA	0.00204186	0.0324671	RORA	2605	0.62269	1.60593	0.386174	0.702206
PDC	0.000104979	0.00351965	PDC	2738	0.629846	1.58769	0.519363	0.764706
MAP2	1.45292e-05	0.000641212	MAP2	4536	0.62995	1.58743	0.782121	0.9375
USP34	0.002148	0.0336597	USP34	2012	0.635949	1.57245	0.302208	0.551471
MACF1	0.0013683	0.02497	MACF1	3537	0.642909	1.55543	0.574376	0.816176
RIMS2	0.000449303	0.0112979	RIMS2	3214	0.65353	1.53015	0.560261	0.797794
DDX10	0.00273122	0.0401787	DDX10	494	0.655672	1.52515	0.077452	0.1875
MALAT1	0.00329255	0.0463852	MALAT1	5861	0.658176	1.51935	1	1
TTC14	0.00105812	0.0207076	TTC14	1584	0.658541	1.51851	0.208831	0.375
HIF1A	0.000992746	0.0201027	HIF1A	2761	0.663213	1.50781	0.412233	0.6875

## Sheet: Cone_over_Rod_GO_BP
Category	Term	Count	%	PValue	Genes	List Total	Pop Hits	Pop Total	Fold Enrichment	Bonferroni	Benjamini	FDR
GOTERM_BP_DIRECT	GO:0007601~visual perception	15	7.69231	1.3605e-08	GUCA1B, RAX, GUCA1C, OPN1LW, RPGRIP1, PDE6H, CNGB3, GNAT2, RD3, PDE6C, SLC24A2, ATXN7, ARR3, PDC, GRK7	168	201	16792	7.45913	1.25709e-05	1.25709e-05	2.12789e-05
GOTERM_BP_DIRECT	GO:0046039~GTP metabolic process	3	1.53846	0.00199809	GNAI3, AK3, AMPD2	168	7	16792	42.8367	0.84246	0.603087	3.07981
GOTERM_BP_DIRECT	GO:0007602~phototransduction	4	2.05128	0.00237116	GUCA1B, OPN1LW, PDC, GNAT2	168	27	16792	14.8078	0.88848	0.518662	3.64493
GOTERM_BP_DIRECT	GO:0050896~response to stimulus	5	2.5641	0.00336212	SLC24A4, SLC24A2, RPGRIP1, PDE6H, RD3	168	62	16792	8.06068	0.955481	0.540658	5.13107
GOTERM_BP_DIRECT	GO:0034765~regulation of ion transmembrane transport	6	3.07692	0.0050349	SCN3A, KCNB2, SCN2A, KCNH6, NEDD4L, KCNV2	168	111	16792	5.40283	0.990571	0.60655	7.59114
GOTERM_BP_DIRECT	GO:0035725~sodium ion transmembrane transport	5	2.5641	0.00603042	SLC24A4, SCN3A, SLC24A2, SCN2A, PKD2	168	73	16792	6.84605	0.996261	0.606036	9.02671
GOTERM_BP_DIRECT	GO:0042391~regulation of membrane potential	5	2.5641	0.00663212	KCNH6, NEDD4L, RIMS2, CNGB3, CHRNA3	168	75	16792	6.66349	0.997863	0.584534	9.88424
GOTERM_BP_DIRECT	GO:0060078~regulation of postsynaptic membrane potential	3	1.53846	0.0199339	SCN3A, SCN2A, PKD2	168	22	16792	13.6299	1	0.902278	27.0157
GOTERM_BP_DIRECT	GO:0006810~transport	9	4.61538	0.0232721	NPTX1, GNAI3, SLC25A36, SORL1, AKAP9, SEC14L5, MAP6, CNGB3, ITPR2	168	348	16792	2.58498	1	0.910857	30.8083
GOTERM_BP_DIRECT	GO:0071805~potassium ion transmembrane transport	5	2.5641	0.0327198	KCNB2, PKD2, KCNH6, CNGB3, KCNV2	168	121	16792	4.13026	1	0.953758	40.5666
GOTERM_BP_DIRECT	GO:0022400~regulation of rhodopsin mediated signaling pathway	3	1.53846	0.0334881	GUCA1B, GUCA1C, GRK7	168	29	16792	10.3399	1	0.942799	41.3006
GOTERM_BP_DIRECT	GO:0000226~microtubule cytoskeleton organization	4	2.05128	0.0337576	ATXN7, MAP2, MAP6, DST	168	71	16792	5.63112	1	0.928939	41.5561
GOTERM_BP_DIRECT	GO:0000209~protein polyubiquitination	6	3.07692	0.0368024	RNF144A, DZIP3, FBXO31, MARCH8, NEDD4L, RNF213	168	184	16792	3.25932	1	0.930411	44.371
GOTERM_BP_DIRECT	GO:0007165~signal transduction	19	9.74359	0.0404132	ZNF516, GUCA1C, OPN1LW, SORL1, AKAP9, CNGB3, FLNB, ITPR2, GRB10, HIF1A, MIER1, ARR3, GRK7, PDE8B, GNB3, OGT, ABL2, CHRNA3, VLDLR	168	1161	16792	1.63574	1	0.934301	47.5447
GOTERM_BP_DIRECT	GO:0046033~AMP metabolic process	2	1.02564	0.0487525	AK3, AMPD2	168	5	16792	39.981	1	0.953987	54.2385
GOTERM_BP_DIRECT	GO:0045053~protein retention in Golgi apparatus	2	1.02564	0.0487525	VPS13C, SORL1	168	5	16792	39.981	1	0.953987	54.2385
GOTERM_BP_DIRECT	GO:0048813~dendrite morphogenesis	3	1.53846	0.0521866	MAP2, MAP6, VLDLR	168	37	16792	8.10425	1	0.954737	56.7552
GOTERM_BP_DIRECT	GO:0071456~cellular response to hypoxia	4	2.05128	0.0707192	FMN2, HIF1A, RORA, PPARGC1A	168	96	16792	4.16468	1	0.981435	68.2457
GOTERM_BP_DIRECT	GO:0046549~retinal cone cell development	2	1.02564	0.0768622	PDE6C, GNAT2	168	8	16792	24.9881	1	0.983518	71.3746
GOTERM_BP_DIRECT	GO:0032836~glomerular basement membrane development	2	1.02564	0.0860473	COL4A4, COL4A3	168	9	16792	22.2116	1	0.987421	75.5191
