# Supplementary material for: Single-nuclei RNA-seq on human retinal tissue provides improved transcriptome profiling
Source: Nat Commun. 2019 Dec 17;10:5743. doi: 10.1038/s41467-019-12917-9 (PMC6917696; doi:10.1038/s41467-019-12917-9)
Supplement: Supplementary file 8 — Supplementary Data 6 [file 41467_2019_12917_MOESM8_ESM.xlsx]

## Sheet: hCOR_non_overlap
	pval	qval	gene_short_name	num_cells_expressed	Rod_diff	Cone_diff	Rod_pct	Cone_pct
AAK1	0.000325372	0.00858068	AAK1	3135	0.598626	1.67049	0.522258	0.779412
AASS	0.00176901	0.0300039	AASS	428	0.331649	3.01524	0.0416214	0.0955882
ABL2	3.68512e-05	0.00143587	ABL2	672	0.404942	2.46949	0.0865002	0.305147
ACSL1	0.00286806	0.0416254	ACSL1	464	0.476258	2.0997	0.0640608	0.147059
ACTN1	1.90388e-06	0.000109791	ACTN1	672	0.278665	3.58854	0.096996	0.404412
AFF1	2.85743e-05	0.00115499	AFF1	1675	0.498809	2.00478	0.268187	0.602941
AHI1	4.10435e-05	0.00154359	AHI1	3832	0.611986	1.63403	0.705031	0.922794
AK3	0.00146383	0.0258866	AK3	363	0.314303	3.18165	0.0452407	0.158088
AKAP9	3.74284e-06	0.000202347	AKAP9	4567	0.561847	1.77984	0.801303	0.952206
AMPD2	9.76726e-06	0.000449398	AMPD2	687	0.242574	4.12246	0.0741947	0.397059
ANKRD27	3.90218e-05	0.0014864	ANKRD27	379	0.166052	6.02222	0.0463265	0.183824
ANKRD33B	0.000823253	0.017623	ANKRD33B	1292	0.538523	1.85693	0.226565	0.470588
ANTXR2	1.09797e-05	0.000494659	ANTXR2	280	0.206779	4.83609	0.0492219	0.198529
AP1S3	0.000831236	0.017623	AP1S3	96	0.158114	6.32457	0.0170105	0.110294
AQR	0.00251873	0.0374347	AQR	412	0.597049	1.6749	0.0600796	0.165441
ARGLU1	4.5223e-05	0.00165754	ARGLU1	3040	0.581742	1.71898	0.429967	0.702206
ASB14	0.00361712	0.049981	ASB14	271	0.235137	4.25284	0.0369164	0.121324
ATP11A	5.28813e-08	4.76482e-06	ATP11A	739	0.276853	3.61203	0.0980818	0.389706
ATXN7	7.93272e-06	0.000381211	ATXN7	771	0.373733	2.67571	0.110749	0.294118
B3GALNT2	3.12892e-06	0.000175748	B3GALNT2	251	0.154328	6.47971	0.0256967	0.154412
B3GNT5	9.83618e-05	0.00334972	B3GNT5	526	0.392268	2.54928	0.0814332	0.25
BACE1	4.23224e-05	0.00157797	BACE1	957	0.505141	1.97965	0.138979	0.345588
C10orf58	6.04449e-06	0.000303981	C10orf58	1530	0.483002	2.07038	0.205936	0.533088
C12orf5	6.40752e-05	0.00229029	C12orf5	280	0.2825	3.53982	0.0376402	0.180147
C20orf194	4.92928e-07	3.49494e-05	C20orf194	902	0.300573	3.32698	0.102425	0.419118
C2orf67	0.00028242	0.00788042	C2orf67	533	0.364169	2.74598	0.062975	0.227941
CALU	0.00077843	0.0170899	CALU	849	0.467544	2.13884	0.127398	0.183824
CC2D2A	1.0199e-16	4.01006e-14	CC2D2A	1733	0.233305	4.28624	0.288455	0.827206
CCDC50	0.00181846	0.0305837	CCDC50	549	0.445867	2.24282	0.0644227	0.172794
CCDC82	0.000305975	0.0082709	CCDC82	1355	0.524099	1.90804	0.197973	0.452206
CEP104	5.30035e-07	3.69742e-05	CEP104	705	0.226632	4.41244	0.0966341	0.488971
CEP164	4.46514e-06	0.000232672	CEP164	993	0.411899	2.42778	0.160333	0.459559
CEP57	0.000518992	0.0126816	CEP57	808	0.499465	2.00214	0.0966341	0.235294
CHRNA3	7.78182e-08	6.47238e-06	CHRNA3	467	0.257802	3.87894	0.0687658	0.275735
COL4A3	2.4502e-32	5.29855e-29	COL4A3	1525	0.126979	7.8753	0.129931	0.643382
COL4A4	6.82933e-05	0.00240137	COL4A4	677	0.248019	4.03195	0.0506696	0.213235
COTL1	0.00187716	0.0307528	COTL1	472	0.391958	2.55129	0.0716612	0.264706
CSRNP3	0.00105121	0.020694	CSRNP3	941	0.492156	2.03187	0.123779	0.308824
DARS	0.000974654	0.0200659	DARS	1555	0.526481	1.8994	0.226565	0.426471
DCP2	0.000652145	0.0147671	DCP2	605	0.470417	2.12577	0.0781759	0.231618
DDHD1	7.77109e-10	1.01848e-07	DDHD1	952	0.290638	3.44071	0.122693	0.356618
DDX10	0.00273122	0.0401787	DDX10	494	0.655672	1.52515	0.077452	0.1875
DKFZP586I1420	1.18552e-15	3.66242e-13	DKFZP586I1420	464	0.149019	6.71058	0.0492219	0.308824
DNAH7	0.00046386	0.0115298	DNAH7	385	0.32329	3.0932	0.0702135	0.231618
DNAJC28	0.00140816	0.0253762	DNAJC28	202	0.362614	2.75776	0.0300398	0.0919118
DPYSL3	1.77015e-09	2.25174e-07	DPYSL3	1775	0.408677	2.44692	0.315599	0.650735
DZIP3	6.06756e-08	5.35555e-06	DZIP3	1394	0.394147	2.53712	0.166124	0.529412
ECHDC2	6.70045e-05	0.00237536	ECHDC2	948	0.441368	2.26568	0.151285	0.452206
EFHC1	5.41793e-06	0.000275677	EFHC1	507	0.35445	2.82127	0.0709374	0.242647
EGFLAM	3.78504e-08	3.69028e-06	EGFLAM	525	0.323271	3.09338	0.0861383	0.371324
ELMO1	7.66827e-09	8.50391e-07	ELMO1	625	0.200572	4.98575	0.0745566	0.327206
EMB	1.53932e-07	1.18885e-05	EMB	831	0.328736	3.04195	0.102425	0.367647
EPB41L1	0.000604673	0.0140609	EPB41L1	1255	0.586715	1.70441	0.164314	0.452206
ETFDH	0.00246532	0.0370227	ETFDH	507	0.349226	2.86348	0.0622512	0.213235
EYS	8.09805e-08	6.48594e-06	EYS	1017	0.423393	2.36187	0.207021	0.525735
FAM13AOS	0.00341295	0.0476162	FAM13AOS	493	0.512219	1.95229	0.096996	0.231618
FAM190A	9.9636e-14	2.64886e-11	FAM190A	728	0.280283	3.56783	0.116178	0.448529
FAM84B	3.60885e-05	0.00141893	FAM84B	316	0.297495	3.3614	0.0419834	0.136029
FBXO31	0.000615282	0.0142305	FBXO31	266	0.24383	4.10123	0.0347448	0.169118
FLNB	0.0020133	0.032243	FLNB	181	0.280415	3.56614	0.0180963	0.0955882
FMN2	0.000501278	0.0123183	FMN2	503	0.332975	3.00323	0.0416214	0.136029
FRMD3	0.00237671	0.0363225	FRMD3	323	0.332198	3.01025	0.0304017	0.147059
FRMD4B	5.13711e-05	0.00186706	FRMD4B	509	0.390366	2.5617	0.0879479	0.305147
FRMPD2	0.000125524	0.00408188	FRMPD2	358	0.45845	2.18126	0.0658704	0.154412
FRY	0.000860564	0.0180677	FRY	952	0.439386	2.2759	0.0843286	0.272059
FSD1L	0.00361481	0.049981	FSD1L	722	0.448046	2.23191	0.113283	0.360294
GDEP	3.9179e-05	0.0014864	GDEP	964	0.459363	2.17693	0.186392	0.334559
GNAI3	0.000493202	0.0121891	GNAI3	275	0.194275	5.14735	0.0311256	0.125
GOLGA8B	0.00196755	0.0317524	GOLGA8B	780	0.412091	2.42665	0.0955483	0.283088
GPATCH1	0.00298766	0.0430721	GPATCH1	352	0.288892	3.4615	0.0510315	0.224265
GPR98	3.34732e-07	2.41286e-05	GPR98	1044	0.40141	2.49122	0.18422	0.503676
GRB10	0.000638878	0.0146198	GRB10	1594	0.510587	1.95853	0.290264	0.599265
GRK7	2.43953e-11	4.39624e-09	GRK7	88	0.0651977	15.338	0.0130293	0.264706
GUCA1B	6.22457e-09	7.08454e-07	GUCA1B	3166	0.52213	1.91523	0.564966	0.886029
GUCA1C	4.86008e-13	1.16777e-10	GUCA1C	1595	0.297207	3.36465	0.258415	0.632353
HEG1	0.000548739	0.0131498	HEG1	1012	0.539381	1.85398	0.183496	0.430147
HIF1A	0.000992746	0.0201027	HIF1A	2761	0.663213	1.50781	0.412233	0.6875
HRASLS	0.000259113	0.00747108	HRASLS	241	0.359997	2.7778	0.0307637	0.183824
IKBKB	0.000830422	0.017623	IKBKB	464	0.336707	2.96994	0.0655085	0.261029
ITPR2	0.00144096	0.0256468	ITPR2	939	0.447741	2.23343	0.159247	0.426471
KCNB2	1.60948e-16	5.80084e-14	KCNB2	224	0.0856577	11.6744	0.0202678	0.301471
KCNH6	0.000338347	0.00886878	KCNH6	210	0.230159	4.34483	0.0217155	0.106618
KCNV2	7.60733e-08	6.45131e-06	KCNV2	3655	0.577885	1.73045	0.687658	0.922794
KDM4C	0.000118057	0.00389769	KDM4C	770	0.40121	2.49246	0.103511	0.3125
KIAA0020	0.000137105	0.00439244	KIAA0020	863	0.483207	2.06951	0.153818	0.356618
KIAA0182	5.48731e-05	0.00197772	KIAA0182	1458	0.490509	2.0387	0.23308	0.503676
KIAA0556	0.00105264	0.020694	KIAA0556	923	0.484516	2.06392	0.148751	0.419118
KIAA0825	0.00324653	0.0460369	KIAA0825	670	0.426533	2.34448	0.102425	0.268382
KIAA0895	0.0019753	0.0317591	KIAA0895	263	0.26842	3.72551	0.0304017	0.113971
KIAA1147	9.60147e-05	0.00329574	KIAA1147	738	0.417858	2.39316	0.0709374	0.220588
KIF2A	0.00154832	0.0271112	KIF2A	1121	0.553843	1.80557	0.170105	0.389706
LBH	5.37082e-10	7.49316e-08	LBH	1471	0.374873	2.66757	0.244662	0.639706
LIPG	9.53729e-12	1.96423e-09	LIPG	145	0.0985019	10.1521	0.019182	0.227941
LOC100134229	0.000566791	0.0133955	LOC100134229	292	0.261918	3.81799	0.0474122	0.202206
LOC100216546	2.1149e-05	0.000896761	LOC100216546	495	0.298977	3.34473	0.0640608	0.235294
LOC100506409	0.000290424	0.0080472	LOC100506409	93	0.110331	9.06365	0.0152009	0.150735
LOC157627	1.82784e-06	0.000108293	LOC157627	3479	0.566953	1.76381	0.63156	0.919118
LOC283070	0.000293979	0.0080472	LOC283070	1443	0.555926	1.7988	0.239595	0.496324
LOC401321	0.000109156	0.00363154	LOC401321	393	0.196876	5.07935	0.0495838	0.238971
LOC646762	1.19897e-06	7.46451e-05	LOC646762	423	0.193719	5.16213	0.0542888	0.231618
LOC728613	0.0028492	0.0416254	LOC728613	378	0.309116	3.23503	0.0644227	0.294118
LRBA	2.53689e-05	0.0010351	LRBA	855	0.415638	2.40594	0.120883	0.341912
LRCH1	0.00214626	0.0336597	LRCH1	346	0.242032	4.13168	0.0408976	0.150735
LRRIQ1	0.000144287	0.00455505	LRRIQ1	756	0.471705	2.11997	0.143684	0.393382
MACF1	0.0013683	0.02497	MACF1	3537	0.642909	1.55543	0.574376	0.816176
MALAT1	0.00329255	0.0463852	MALAT1	5861	0.658176	1.51935	1	1
MAN1C1	0.00142777	0.0256228	MAN1C1	296	0.27242	3.6708	0.0307637	0.0919118
MAP2	1.45292e-05	0.000641212	MAP2	4536	0.62995	1.58743	0.782121	0.9375
MAPKBP1	4.38798e-06	0.000231439	MAPKBP1	245	0.134171	7.45316	0.0231632	0.220588
2019-03-08	1.08002e-06	6.97179e-05	2019-03-08	216	0.169336	5.90543	0.0332971	0.198529
MATN2	0.000121909	0.00399438	MATN2	394	0.324085	3.08561	0.0655085	0.272059
MCF2	0.00218145	0.0340605	MCF2	258	0.250694	3.98892	0.0307637	0.191176
MCF2L	1.93984e-05	0.000830672	MCF2L	711	0.274348	3.645	0.0760043	0.279412
MECP2	0.00100367	0.0201027	MECP2	1460	0.574923	1.73936	0.22186	0.389706
MED7	0.00121386	0.0230261	MED7	352	0.350544	2.85271	0.0390879	0.125
MFAP3L	0.00224864	0.034858	MFAP3L	444	0.442959	2.25754	0.0760043	0.169118
MIER1	0.00187578	0.0307528	MIER1	1053	0.572922	1.74544	0.15418	0.268382
MLXIP	1.26476e-24	9.11683e-22	MLXIP	240	0.0922148	10.8443	0.0278683	0.231618
MPP4	7.46166e-11	1.24122e-08	MPP4	2511	0.41017	2.43801	0.50561	0.878676
MPPED2	3.27566e-07	2.40122e-05	MPPED2	376	0.197174	5.07168	0.0383641	0.264706
MSRA	8.40777e-14	2.42424e-11	MSRA	148	0.061855	16.1668	0.0217155	0.261029
MTX3	9.24308e-06	0.000434525	MTX3	528	0.266878	3.74703	0.0687658	0.275735
MYL4	0.000174305	0.00531975	MYL4	390	0.348105	2.8727	0.0597177	0.209559
MYO1D	4.29121e-06	0.000229129	MYO1D	48	0.0598638	16.7046	0.00615273	0.128676
NBEA	0.00176336	0.0300039	NBEA	1996	0.577452	1.73174	0.278321	0.566176
NEDD4L	4.81056e-11	8.32226e-09	NEDD4L	1269	0.274395	3.64438	0.144408	0.514706
NOS1AP	4.89306e-10	7.29741e-08	NOS1AP	115	0.0666334	15.0075	0.0104958	0.198529
NPTX1	2.47636e-05	0.00102834	NPTX1	472	0.238697	4.18941	0.0579081	0.283088
OGT	0.0022848	0.0351664	OGT	1224	0.567475	1.76219	0.149475	0.272059
PDC	0.000104979	0.00351965	PDC	2738	0.629846	1.58769	0.519363	0.764706
PDE8B	0.00170271	0.0292231	PDE8B	485	0.305137	3.27722	0.0542888	0.191176
PEX5L	1.7795e-10	2.74869e-08	PEX5L	639	0.173474	5.76457	0.0788997	0.444853
PFKFB3	1.04117e-13	2.64886e-11	PFKFB3	492	0.0978769	10.2169	0.0452407	0.485294
PIGS	0.000161301	0.00498306	PIGS	946	0.436644	2.2902	0.147666	0.341912
PKD2	0.00228018	0.0351664	PKD2	346	0.220895	4.52704	0.0296779	0.128676
PPARGC1A	0.000292786	0.0080472	PPARGC1A	266	0.342445	2.92018	0.034021	0.0992647
PPP4R4	1.19312e-19	5.7336e-17	PPP4R4	278	0.0890296	11.2322	0.0213536	0.283088
PRELID2	9.32132e-07	6.10829e-05	PRELID2	592	0.266092	3.7581	0.0865002	0.415441
PRICKLE2	0.00094501	0.0196498	PRICKLE2	347	0.29766	3.35954	0.0325733	0.136029
PROM1	0.000151745	0.00472156	PROM1	2551	0.600894	1.66419	0.493304	0.805147
PRTG	7.24367e-05	0.00252652	PRTG	649	0.426699	2.34357	0.123055	0.360294
PTAR1	1.99039e-06	0.000113269	PTAR1	1190	0.396727	2.52062	0.17662	0.426471
PWWP2A	0.000207608	0.00622331	PWWP2A	858	0.439664	2.27447	0.103511	0.216912
RAB17	7.21599e-16	2.40071e-13	RAB17	137	0.0505664	19.776	0.0177343	0.327206
RAB41	2.06314e-84	8.92309e-81	RAB41	305	0.0146201	68.399	0.0264206	0.628676
RABL3	1.21379e-07	9.54479e-06	RABL3	777	0.326804	3.05994	0.111473	0.330882
RAI14	0.00017466	0.00531975	RAI14	391	0.22374	4.46948	0.0445168	0.202206
RAPGEF4	0.00093776	0.0195933	RAPGEF4	415	0.277048	3.60948	0.0546507	0.238971
RAX	0.00122888	0.0232093	RAX	272	0.214453	4.66302	0.0380022	0.128676
RBM41	0.00178997	0.0302407	RBM41	666	0.463378	2.15806	0.087586	0.209559
RBM5	0.00262139	0.0388271	RBM5	1238	0.559792	1.78638	0.178791	0.404412
RD3	0.000267779	0.00766983	RD3	1011	0.54197	1.84512	0.167933	0.393382
RGS20	2.19715e-09	2.63964e-07	RGS20	207	0.103486	9.66311	0.0304017	0.253676
RHOBTB1	9.59928e-17	4.01006e-14	RHOBTB1	728	0.185044	5.40411	0.0912052	0.404412
RIMS2	0.000449303	0.0112979	RIMS2	3214	0.65353	1.53015	0.560261	0.797794
RNF144A	4.27256e-05	0.00157939	RNF144A	558	0.336179	2.9746	0.0933768	0.257353
RNF213	0.00133764	0.024514	RNF213	1298	0.560727	1.7834	0.230547	0.430147
RORA	0.00204186	0.0324671	RORA	2605	0.62269	1.60593	0.386174	0.702206
RPGRIP1	0.00115948	0.0224877	RPGRIP1	853	0.481159	2.07832	0.170829	0.507353
RUFY3	7.59613e-06	0.000369362	RUFY3	3233	0.545835	1.83206	0.511763	0.794118
RUNDC2A	0.0011777	0.022638	RUNDC2A	451	0.577338	1.73209	0.0796236	0.216912
SAMD12	0.00185057	0.0307528	SAMD12	406	0.392473	2.54795	0.053565	0.136029
SATB1	7.62102e-05	0.00263687	SATB1	647	0.36698	2.72495	0.10532	0.246324
SCN2A	6.76403e-07	4.57101e-05	SCN2A	1062	0.337414	2.96372	0.0973579	0.356618
SCN3A	1.35922e-11	2.6721e-09	SCN3A	503	0.108374	9.22729	0.0419834	0.334559
SDHAP3	3.37135e-06	0.000184571	SDHAP3	360	0.170304	5.87186	0.0579081	0.286765
SEC14L5	0.000302829	0.00823733	SEC14L5	122	0.144907	6.90098	0.0166486	0.165441
SEMA6D	3.23949e-06	0.000179626	SEMA6D	562	0.216962	4.60911	0.0466884	0.224265
SENP5	0.0012097	0.0230261	SENP5	593	0.373348	2.67847	0.077814	0.172794
SGCD	8.92398e-07	5.93788e-05	SGCD	101	0.0967849	10.3322	0.0112197	0.136029
SIK3	0.00100397	0.0201027	SIK3	825	0.439106	2.27735	0.102787	0.272059
SLC24A4	4.65191e-21	2.51494e-18	SLC24A4	990	0.136951	7.30189	0.0937387	0.525735
SLC25A36	0.00027935	0.00784537	SLC25A36	1577	0.567305	1.76272	0.229099	0.466912
SLC44A1	1.16177e-06	7.38917e-05	SLC44A1	418	0.34028	2.93876	0.063337	0.290441
SNX18	1.52424e-06	9.156e-05	SNX18	608	0.259056	3.86016	0.0998914	0.319853
SORL1	1.9363e-05	0.000830672	SORL1	1404	0.462526	2.16204	0.153456	0.4375
SRRM4	1.20813e-06	7.46451e-05	SRRM4	1348	0.449037	2.22699	0.203402	0.459559
STK35	0.000742813	0.0164752	STK35	3216	0.575185	1.73857	0.527325	0.827206
STRADB	9.56599e-06	0.00044487	STRADB	439	0.219634	4.55302	0.0506696	0.301471
TAPT1	8.9803e-12	1.94199e-09	TAPT1	1003	0.307514	3.25189	0.161057	0.488971
TDRG1	1.5212e-30	1.97448e-27	TDRG1	318	0.077876	12.8409	0.0343829	0.389706
TTC14	0.00105812	0.0207076	TTC14	1584	0.658541	1.51851	0.208831	0.375
TULP4	3.56079e-05	0.00141288	TULP4	1230	0.5271	1.89717	0.183134	0.360294
TUSC3	0.00103647	0.0205629	TUSC3	589	0.561729	1.78022	0.0665943	0.165441
UBA6	0.00289888	0.0419319	UBA6	579	0.472813	2.115	0.0723851	0.169118
UBE2Q2	0.000317423	0.00842241	UBE2Q2	737	0.475686	2.10222	0.130655	0.308824
USP34	0.002148	0.0336597	USP34	2012	0.635949	1.57245	0.302208	0.551471
USP9Y	0.00264326	0.0390173	USP9Y	1029	0.446041	2.24194	0.122331	0.305147
VCL	2.25823e-07	1.71348e-05	VCL	676	0.281373	3.55401	0.107492	0.341912
VLDLR	0.000448577	0.0112979	VLDLR	374	0.344805	2.90019	0.0517553	0.176471
VPS13C	0.000102454	0.00346181	VPS13C	2239	0.56727	1.76283	0.309084	0.628676
WDR96	0.000994893	0.0201027	WDR96	286	0.29824	3.353	0.0463265	0.198529
XPO4	0.000414906	0.0105557	XPO4	439	0.352296	2.83852	0.053203	0.224265
ZNF516	0.000564168	0.0133955	ZNF516	611	0.490524	2.03864	0.106044	0.198529
ZNF652	0.00195522	0.0316736	ZNF652	581	0.448988	2.22723	0.0807094	0.198529
ZNF708	0.000234877	0.0068638	ZNF708	445	0.308994	3.23631	0.0456026	0.161765
ZNF83	0.000626572	0.0144145	ZNF83	986	0.465819	2.14676	0.146218	0.363971

## Sheet: hCOR_nol_GO
Category	Term	Count	%	PValue	Genes	List Total	Pop Hits	Pop Total	Fold Enrichment	Bonferroni	Benjamini	FDR
GOTERM_BP_DIRECT	GO:0046039~GTP metabolic process	3	1.67598	0.00165923	GNAI3, AK3, AMPD2	153	7	16792	47.0364	0.763406	0.763406	2.54345
GOTERM_BP_DIRECT	GO:0007601~visual perception	8	4.46927	0.00238044	GUCA1B, GUCA1C, RAX, ATXN7, PDC, GRK7, RPGRIP1, RD3	153	201	16792	4.36822	0.873648	0.64454	3.63002
GOTERM_BP_DIRECT	GO:0034765~regulation of ion transmembrane transport	6	3.35196	0.00337882	SCN3A, KCNB2, SCN2A, KCNH6, NEDD4L, KCNV2	153	111	16792	5.93252	0.947017	0.624411	5.11547
GOTERM_BP_DIRECT	GO:0060078~regulation of postsynaptic membrane potential	3	1.67598	0.0167	SCN3A, SCN2A, PKD2	153	22	16792	14.9661	1	0.974126	22.9935
GOTERM_BP_DIRECT	GO:0022400~regulation of rhodopsin mediated signaling pathway	3	1.67598	0.028169	GUCA1B, GUCA1C, GRK7	153	29	16792	11.3536	1	0.992989	35.8086
GOTERM_BP_DIRECT	GO:0035725~sodium ion transmembrane transport	4	2.23464	0.0285328	SLC24A4, SCN3A, SCN2A, PKD2	153	73	16792	6.01379	1	0.98482	36.1805
GOTERM_BP_DIRECT	GO:0042391~regulation of membrane potential	4	2.23464	0.0305788	KCNH6, NEDD4L, RIMS2, CHRNA3	153	75	16792	5.85342	1	0.978741	38.2342
GOTERM_BP_DIRECT	GO:0046033~AMP metabolic process	2	1.11732	0.0444529	AK3, AMPD2	153	5	16792	43.9007	1	0.9928	50.612
GOTERM_BP_DIRECT	GO:0045053~protein retention in Golgi apparatus	2	1.11732	0.0444529	VPS13C, SORL1	153	5	16792	43.9007	1	0.9928	50.612
GOTERM_BP_DIRECT	GO:0071456~cellular response to hypoxia	4	2.23464	0.0565168	FMN2, HIF1A, RORA, PPARGC1A	153	96	16792	4.57298	1	0.996342	59.4479
GOTERM_BP_DIRECT	GO:0051260~protein homooligomerization	5	2.7933	0.0773365	CEP57, KCNB2, DPYSL3, KCNV2, RNF213	153	177	16792	3.10033	1	0.999076	71.3144
GOTERM_BP_DIRECT	GO:0032836~glomerular basement membrane development	2	1.11732	0.0785971	COL4A4, COL4A3	153	9	16792	24.3893	1	0.998434	71.9164
GOTERM_BP_DIRECT	GO:0000209~protein polyubiquitination	5	2.7933	0.0861296	RNF144A, DZIP3, FBXO31, NEDD4L, RNF213	153	184	16792	2.98238	1	0.998519	75.2746
GOTERM_BP_DIRECT	GO:0032922~circadian regulation of gene expression	3	1.67598	0.0941404	RORA, OGT, PPARGC1A	153	57	16792	5.7764	1	0.998642	78.4315
GOTERM_BP_DIRECT	GO:0007016~cytoskeletal anchoring at plasma membrane	2	1.11732	0.0952119	EPB41L1, FLNB	153	11	16792	19.9548	1	0.997977	78.8239
GOTERM_BP_DIRECT	GO:0051764~actin crosslink formation	2	1.11732	0.0952119	ACTN1, DPYSL3	153	11	16792	19.9548	1	0.997977	78.8239
GOTERM_BP_DIRECT	GO:0031284~positive regulation of guanylate cyclase activity	2	1.11732	0.0952119	GUCA1B, GUCA1C	153	11	16792	19.9548	1	0.997977	78.8239
GOTERM_BP_DIRECT	GO:0006810~transport	7	3.91061	0.0967083	NPTX1, GNAI3, SLC25A36, SORL1, AKAP9, SEC14L5, ITPR2	153	348	16792	2.20765	1	0.997221	79.3608
GOTERM_BP_DIRECT	GO:0071805~potassium ion transmembrane transport	4	2.23464	0.0971438	KCNB2, PKD2, KCNH6, KCNV2	153	121	16792	3.62815	1	0.996089	79.5146

## Sheet: mCOR_non_overlap
	pval	qval	gene_short_name	num_cells_expressed	Rod_diff	Cone_diff	Rod_pct	Cone_pct
RAB3IP	7.99807e-09	2.58023e-08	RAB3IP	895	0.589854	1.69533	0.0813536	0.202318
AIG1	1.41552e-14	6.67177e-14	AIG1	1441	0.587198	1.703	0.134336	0.316272
SERINC1	5.07306e-18	2.92841e-17	SERINC1	2225	0.661804	1.51102	0.221501	0.448576
PSAP	2.38735e-11	9.17011e-11	PSAP	1443	0.622188	1.60723	0.139463	0.302752
PPA1	1.81837e-42	2.04194e-41	PPA1	2166	0.523561	1.91	0.20629	0.463061
DNAJC12	8.50822e-20	5.39642e-19	DNAJC12	1289	0.534211	1.87192	0.114852	0.297924
CISD1	1.7727e-31	1.58387e-30	CISD1	2447	0.581263	1.72039	0.236199	0.514244
DDTL	2.63233e-06	6.79578e-06	DDTL	1028	0.609231	1.64141	0.095881	0.225495
GZMM	1.31491e-142	3.75297e-141	GZMM	681	0.0968653	10.3236	0.0247821	0.258812
ATP2B1	3.92368e-79	7.60677e-78	ATP2B1	5007	0.617899	1.61839	0.561955	0.830034
ACLY	6.85968e-21	4.53268e-20	ACLY	1689	0.588448	1.69939	0.159973	0.363592
ATP6V0A1	1.66452e-19	1.03654e-18	ATP6V0A1	1942	0.620009	1.61288	0.192446	0.394013
COA3	1.78654e-08	5.59657e-08	COA3	1053	0.621927	1.60791	0.0984447	0.230324
MXRA7	3.25932e-15	1.6257e-14	MXRA7	1511	0.617023	1.62069	0.145103	0.319652
ACTR2	2.2047e-07	6.24056e-07	ACTR2	997	0.620742	1.61097	0.0933174	0.217769
MDH1	4.61284e-97	1.01929e-95	MDH1	4249	0.528698	1.89144	0.448812	0.783679
CCDC88A	1.87382e-10	6.77941e-10	CCDC88A	1145	0.645601	1.54894	0.106648	0.251569
DRG1	1.08154e-48	1.35523e-47	DRG1	797	0.284658	3.51299	0.0519569	0.238049
WWC1	9.94911e-210	4.44465e-208	WWC1	541	0.0161722	61.8346	0.00341822	0.251569
GABRG2	1.5774e-167	5.49418e-166	GABRG2	515	0.0445581	22.4426	0.00837464	0.225012
CANX	1.62302e-80	3.20703e-79	CANX	3933	0.557236	1.79457	0.405572	0.753259
SAR1B	3.45207e-08	1.04941e-07	SAR1B	1279	0.651588	1.53471	0.122543	0.271366
VDAC1	2.81242e-30	2.43862e-29	VDAC1	2487	0.593782	1.68412	0.244744	0.509416
RNF187	4.2759e-19	2.62298e-18	RNF187	1012	0.47327	2.11296	0.0820373	0.256881
HIST3H2A	1.57244e-297	1.11427e-295	HIST3H2A	1554	0.150087	6.66279	0.0760554	0.53549
GUK1	2.13223e-52	2.96063e-51	GUK1	4671	0.646838	1.54598	0.518031	0.791888
CAMK2B	0	0	CAMK2B	1149	0.0403496	24.7834	0.0220475	0.492516
TMEM256-PLSCR3	3.23767e-20	2.07919e-19	TMEM256-PLSCR3	1578	0.562673	1.77723	0.144591	0.353452
GABARAP	2.21862e-13	9.63902e-13	GABARAP	1706	0.648951	1.54095	0.164758	0.358281
NME1	3.90219e-232	2.05616e-230	NME1	1468	0.174898	5.71763	0.0820373	0.477064
GNGT2	0	0	GNGT2	2284	0.00930938	107.418	0.0500769	0.961371
PSMC1	6.82292e-19	4.08779e-18	PSMC1	2317	0.662873	1.50858	0.227995	0.47465
CALM1	1.57672508178778e-314	1.15720358681175e-312	CALM1	5074	0.40354	2.47807	0.552213	0.889908
CHGA	9.41794e-15	4.49046e-14	CHGA	1140	0.56408	1.7728	0.102205	0.261709
CKB	9.37319e-148	2.7517e-146	CKB	6226	0.56737	1.76252	0.730473	0.94254
PDIA6	1.38282e-08	4.37858e-08	PDIA6	1285	0.666183	1.50109	0.124936	0.267504
YWHAQ	5.25708e-19	3.19624e-18	YWHAQ	2111	0.616913	1.62097	0.206802	0.435056
TSPAN13	6.50148e-17	3.57234e-16	TSPAN13	1050	0.511053	1.95674	0.0922919	0.246258
NRCAM	0	0	NRCAM	936	0.0204987	48.7837	0.00905828	0.426364
FKBP3	1.87175e-30	1.65083e-29	FKBP3	3063	0.662221	1.51007	0.317553	0.581845
C14orf39	0	0	C14orf39	1320	0.0309338	32.3271	0.0225602	0.573636
SIX6	4.09712e-224	2.1049e-222	SIX6	724	0.0463965	21.5534	0.013502	0.311444
ATP6V1D	1.75475e-15	8.86e-15	ATP6V1D	1763	0.639983	1.56254	0.173816	0.360212
SLC8A3	8.15478e-184	3.10335e-182	SLC8A3	698	0.0704056	14.2034	0.0167493	0.289715
ACYP1	2.57548e-17	1.43821e-16	ACYP1	1023	0.513385	1.94786	0.0895573	0.240946
UQCRFS1	1.78877e-16	9.54785e-16	UQCRFS1	1954	0.616248	1.62272	0.190395	0.405601
ELOVL2	1.27336e-93	2.72578e-92	ELOVL2	1456	0.295991	3.37848	0.103914	0.409464
SMIM13	1.78233e-21	1.20483e-20	SMIM13	1710	0.580277	1.72331	0.159631	0.374698
HIGD2A	1.10508e-49	1.41052e-48	HIGD2A	1491	0.414269	2.41389	0.122885	0.372767
CLTB	0	0	CLTB	1134	0.0367439	27.2154	0.0196548	0.492033
SNCB	4.90836e-82	9.79289e-81	SNCB	2754	0.46295	2.16006	0.258076	0.600676
H2AFY	5.83645e-30	5.01837e-29	H2AFY	3260	0.644828	1.5508	0.338916	0.61661
UBE2E1	2.13513e-17	1.20541e-16	UBE2E1	812	0.479952	2.08354	0.0678516	0.200386
LRTM1	6.78569e-162	2.21343e-160	LRTM1	571	0.0774579	12.9102	0.0150402	0.233221
RBP3	3.26451e-99	7.29191e-98	RBP3	5973	0.622443	1.60657	0.703469	0.896668
GHITM	2.14748e-30	1.88593e-29	GHITM	3415	0.660317	1.51442	0.362673	0.624336
OSGEP	9.47517e-112	2.31803e-110	OSGEP	3944	0.505009	1.98016	0.408477	0.750362
CTSB	5.52294e-40	5.88064e-39	CTSB	2915	0.585443	1.70811	0.291916	0.58281
CCDC25	8.93406e-22	6.11983e-21	CCDC25	1198	0.540098	1.85152	0.109896	0.267986
CLU	8.60721e-51	1.14115e-49	CLU	917	0.322698	3.09887	0.0628952	0.265089
HR	9.54097e-26	7.42678e-25	HR	767	0.372356	2.6856	0.0577679	0.207146
ITM2B	1.96773e-42	2.19765e-41	ITM2B	3187	0.597581	1.67341	0.325073	0.620473
AKAP11	1.05847e-62	1.75416e-61	AKAP11	2680	0.516927	1.93451	0.259956	0.559633
KRT18	5.53888e-80	1.08404e-78	KRT18	1328	0.317831	3.14633	0.0963938	0.368904
SMUG1	1.38866e-128	3.7061e-127	SMUG1	2206	0.358243	2.7914	0.198086	0.505553
CBX5	1.81466e-13	7.93433e-13	CBX5	907	0.55441	1.80372	0.0789609	0.214872
COPZ1	1.97281e-09	6.62438e-09	COPZ1	1023	0.625147	1.59962	0.0955392	0.224046
YWHAZ	6.8973e-24	5.09855e-23	YWHAZ	2878	0.65867	1.51821	0.297898	0.548044
ATP6V1C1	5.77918e-10	2.01292e-09	ATP6V1C1	1076	0.62305	1.60501	0.100154	0.236601
EMC2	2.06181e-17	1.17045e-16	EMC2	897	0.503101	1.98767	0.0750299	0.221149
C8orf33	2.3051e-11	8.87074e-11	C8orf33	1613	0.665747	1.50207	0.161682	0.322067
PARVB	4.01322e-217	1.91795e-215	PARVB	559	0.0089545	111.676	0.00188002	0.264606
ATXN10	1.01789e-11	4.03036e-11	ATXN10	1404	0.628739	1.59049	0.133823	0.299855
SLC38A1	4.73931e-156	1.47565e-154	SLC38A1	788	0.104866	9.53594	0.0273458	0.303235
C3orf70	1.41107e-18	8.35664e-18	C3orf70	2222	0.658899	1.51768	0.219962	0.451473
ADPRH	1.17364e-12	4.96259e-12	ADPRH	1260	0.605109	1.6526	0.117929	0.275229
ATP6V1A	2.06325e-57	3.18795e-56	ATP6V1A	3277	0.563958	1.77318	0.328491	0.654273
CD47	6.78469e-15	3.28834e-14	CD47	1180	0.562084	1.77909	0.10699	0.267504
KCNE2	0	0	KCNE2	1676	0.00663201	150.784	0.00957101	0.782231
PIGP	1.26654e-27	1.0247e-26	PIGP	867	0.40353	2.47813	0.0680226	0.226461
TTC3	2.63412e-96	5.75864e-95	TTC3	2282	0.422956	2.36431	0.203384	0.527282
PPP2R1A	1.57963e-10	5.74538e-10	PPP2R1A	1126	0.59856	1.67068	0.102376	0.254466
UQCC2	5.96471e-23	4.33126e-22	UQCC2	1159	0.486041	2.05744	0.0989574	0.280058
PACSIN1	8.14822e-23	5.85475e-22	PACSIN1	1186	0.504752	1.98117	0.101521	0.285852
ENPP5	2.5001e-08	7.72587e-08	ENPP5	938	0.633777	1.57784	0.0892155	0.200869
HSP90AB1	1.64635e-120	4.28258e-119	HSP90AB1	3900	0.48869	2.04629	0.398906	0.756156
GUCA1A	0	0	GUCA1A	4091	0.179316	5.57675	0.366262	0.940608
PGC	6.46086e-288	4.14908e-286	PGC	664	0.0163329	61.226	0.00495642	0.306615
CXXC5	8.56376e-15	4.11181e-14	CXXC5	2005	0.650048	1.53835	0.197744	0.409464
PCDHA2	8.45548e-78	1.62393e-76	PCDHA2	736	0.205573	4.86446	0.0367459	0.251569
RNF14	5.1419e-08	1.54257e-07	RNF14	1262	0.639556	1.56359	0.119125	0.272815
NDFIP1	2.46981e-23	1.80622e-22	NDFIP1	1332	0.513003	1.94931	0.122372	0.297441
RAB18	4.93923e-12	2.01224e-11	RAB18	1440	0.637622	1.56833	0.136216	0.310478
C18orf32	3.69545e-16	1.91772e-15	C18orf32	2164	0.644744	1.551	0.215519	0.436021
GOT1	4.51409e-57	6.87144e-56	GOT1	3196	0.551746	1.81243	0.321654	0.634476
CFL1	4.32843e-11	1.62911e-10	CFL1	1729	0.647219	1.54507	0.169715	0.355384
CASP7	5.25626e-165	1.7422e-163	CASP7	492	0.0252421	39.6164	0.00410186	0.225978
ADRB1	0	0	ADRB1	912	0.00878019	113.893	0.00358913	0.430227
PYGM	6.57822e-120	1.66892e-118	PYGM	510	0.070881	14.1081	0.0131601	0.209078
FKBP2	1.17356e-12	4.96259e-12	FKBP2	1497	0.639454	1.56383	0.146129	0.309995
AP000721.1	1.08289e-107	2.55785e-106	AP000721.1	4940	0.562205	1.77871	0.543497	0.849831
TTC9C	8.07816e-89	1.66006e-87	TTC9C	602	0.138836	7.20273	0.0242694	0.222115
KLHDC8A	1.13537e-206	4.96422e-205	KLHDC8A	580	0.0206974	48.3153	0.00581097	0.263641
BTG2	9.09004e-37	9.24754e-36	BTG2	1963	0.524505	1.90656	0.18578	0.422984
SHISA4	3.18793e-08	9.73432e-08	SHISA4	1144	0.655954	1.5245	0.109383	0.243361
NAV1	1.30508e-90	2.73667e-89	NAV1	921	0.230736	4.33396	0.0526406	0.295992
ODR4	1.01031e-11	4.00807e-11	ODR4	923	0.569561	1.75574	0.0834045	0.210043
ACBD6	0	0	ACBD6	898	0.0204761	48.8375	0.00820373	0.41043
QSOX1	4.40195e-204	1.88458e-202	QSOX1	612	0.0286629	34.8883	0.00683644	0.276195
MGST3	2.59597e-146	7.51368e-145	MGST3	582	0.072971	13.7041	0.013502	0.242878
UAP1	1.02133e-41	1.12841e-40	UAP1	1479	0.447374	2.23527	0.126474	0.356832
GDAP1	1.12217e-16	6.0686e-16	GDAP1	793	0.522101	1.91534	0.0646043	0.200386
CADM3	4.70678e-109	1.1247e-107	CADM3	899	0.189351	5.2812	0.046146	0.303718
PLEKHB2	9.93939e-44	1.1475e-42	PLEKHB2	2525	0.548655	1.82264	0.245086	0.526799
CFLAR	2.39008e-14	1.11123e-13	CFLAR	1092	0.542836	1.84218	0.095881	0.256398
ACSL3	2.92022e-106	6.74275e-105	ACSL3	2023	0.367359	2.72213	0.166809	0.505553
SPHKAP	0	0	SPHKAP	985	0.0397513	25.1564	0.0152111	0.432641
ITM2C	5.91639e-54	8.50222e-53	ITM2C	637	0.235111	4.25331	0.0367459	0.203766
PDE6D	1.60489e-39	1.70003e-38	PDE6D	2694	0.582221	1.71756	0.270381	0.536939
DGKD	5.87191e-133	1.6089e-131	DGKD	2593	0.377085	2.65192	0.229021	0.605022
AGAP5	4.87923e-16	2.52564e-15	AGAP5	1199	0.585667	1.70745	0.11075	0.266055
SLC1A2	2.98603e-148	8.89319e-147	SLC1A2	3942	0.455859	2.19366	0.405743	0.757122
NOP10	4.33449e-14	1.97503e-13	NOP10	1108	0.57133	1.7503	0.100667	0.250604
EMC4	6.04851e-14	2.7318e-13	EMC4	1420	0.623705	1.60332	0.136558	0.299855
FMN1	5.4664e-51	7.39043e-50	FMN1	983	0.334943	2.98558	0.0707571	0.274746
EHD4	2.94441e-65	5.00063e-64	EHD4	1727	0.414463	2.41276	0.145103	0.42395
CKMT1B	1.19602e-28	9.87077e-28	CKMT1B	3375	0.665946	1.50162	0.361135	0.609367
PRNP	1.98245e-50	2.57844e-49	PRNP	3664	0.598585	1.67061	0.383524	0.685659
CDS2	2.40045e-11	9.20321e-11	CDS2	1111	0.582467	1.71684	0.102376	0.247224
CHGB	4.53009e-292	3.10311e-290	CHGB	3752	0.341069	2.93196	0.354127	0.811202
NDUFAF5	1.52056e-31	1.37655e-30	NDUFAF5	2300	0.588447	1.69939	0.22321	0.479961
FKBP1A	1.24967e-09	4.28012e-09	FKBP1A	999	0.59892	1.66967	0.0910955	0.225012
YWHAB	1.3702e-40	1.48198e-39	YWHAB	3137	0.609429	1.64088	0.326098	0.593433
GNAS	7.42358e-104	1.69505e-102	GNAS	3338	0.470996	2.12316	0.329687	0.680348
OLFM1	0	0	OLFM1	1077	0.0504328	19.8284	0.0232439	0.45437
HSPA5	5.74441e-70	1.0355e-68	HSPA5	4316	0.60514	1.65251	0.470347	0.755191
PHYH	2.43606e-15	1.22399e-14	PHYH	839	0.490769	2.03762	0.0700735	0.207146
ZNF385B	4.39839e-21	2.92515e-20	ZNF385B	2189	0.643137	1.55488	0.214493	0.45099
FAM171B	2.94341e-32	2.72464e-31	FAM171B	1603	0.505542	1.97807	0.142369	0.371801
TMX2	1.35306e-05	3.24449e-05	TMX2	939	0.663289	1.50764	0.0895573	0.200386
HSD17B12	1.4998e-36	1.51082e-35	HSD17B12	1030	0.399971	2.50018	0.0810118	0.268469
FAM19A3	0	0	FAM19A3	971	0.0212136	47.1395	0.00666553	0.450024
AL049557.1	1.29478e-34	1.26704e-33	AL049557.1	1657	0.51206	1.9529	0.151598	0.371801
EXTL2	2.16252e-17	1.21753e-16	EXTL2	1118	0.535037	1.86903	0.0982738	0.262192
C4orf3	1.50469e-19	9.42723e-19	C4orf3	1018	0.486126	2.05708	0.0854555	0.250121
ELOVL6	6.3186e-243	3.50938e-241	ELOVL6	788	0.0522468	19.1399	0.0158947	0.335587
ADH5	9.89282e-09	3.17652e-08	ADH5	1086	0.613817	1.62915	0.102034	0.236118
NEGR1	1.17208e-59	1.83864e-58	NEGR1	1475	0.386825	2.58515	0.120321	0.372284
GOLIM4	3.97761e-50	5.14088e-49	GOLIM4	1223	0.379367	2.63597	0.0951974	0.321584
SV2A	1.10631e-77	2.10506e-76	SV2A	1846	0.383235	2.60937	0.151427	0.463544
ATP5IF1	7.82396e-30	6.6439e-29	ATP5IF1	2171	0.587856	1.7011	0.210391	0.453887
ECE1	2.77993e-158	8.78885e-157	ECE1	439	0.0173795	57.5389	0.00256366	0.204732
RER1	2.21724e-46	2.71216e-45	RER1	1930	0.47128	2.12188	0.170056	0.451473
TXN	7.71551e-10	2.65584e-09	TXN	1306	0.649277	1.54017	0.123398	0.281989
PSIP1	5.10102e-67	8.95948e-66	PSIP1	3722	0.568449	1.75917	0.386942	0.704008
FZD10	5.15843e-213	2.40922e-211	FZD10	500	0.00841026	118.902	0.0015382	0.237084
RHBDD2	3.94745e-12	1.6224e-11	RHBDD2	1189	0.596058	1.67769	0.109554	0.264606
EIF3B	1.97722e-160	6.34874e-159	EIF3B	1142	0.176263	5.67334	0.0610152	0.379044
HSPH1	7.00334e-54	9.99435e-53	HSPH1	1156	0.350398	2.8539	0.0861391	0.314824
RHEB	6.15513e-31	5.45207e-30	RHEB	1203	0.445454	2.2449	0.100325	0.297441
GCKR	6.39941e-193	2.57859e-191	GCKR	879	0.094904	10.537	0.0290549	0.342347
SMIM14	1.13544e-73	2.1212e-72	SMIM14	637	0.191379	5.22524	0.0328149	0.214872
PAICS	4.94493e-12	2.01224e-11	PAICS	1360	0.62427	1.60187	0.128354	0.294061
GRSF1	8.57741e-25	6.48036e-24	GRSF1	1234	0.504306	1.98292	0.108016	0.290681
CROT	1.97903e-166	6.77818e-165	CROT	555	0.0554517	18.0337	0.0111092	0.236601
ATP6V1E1	4.40396e-42	4.89197e-41	ATP6V1E1	2914	0.581867	1.71861	0.290549	0.58619
ENO2	1.0478e-53	1.48498e-52	ENO2	2755	0.529619	1.88815	0.263716	0.585225
TPI1	2.94085e-18	1.71689e-17	TPI1	2198	0.654015	1.52902	0.220988	0.436987
NDUFA9	1.69283e-06	4.45424e-06	NDUFA9	1102	0.658961	1.51754	0.108358	0.225978
FKBP4	1.34706e-20	8.70503e-20	FKBP4	2121	0.631872	1.5826	0.207657	0.43747
GABARAPL1	3.49152e-25	2.65743e-24	GABARAPL1	2329	0.613749	1.62933	0.233123	0.465958
HILPDA	5.86133e-10	2.03808e-09	HILPDA	855	0.572835	1.7457	0.0752008	0.200386
OPN1SW	0	0	OPN1SW	1563	0.00601637	166.213	0.0275167	0.676968
ATP6V1F	2.92731e-10	1.04438e-09	ATP6V1F	1494	0.664569	1.50473	0.142882	0.317721
MPP6	4.05133829589822e-322	3.08346369569522e-320	MPP6	959	0.052758	18.9545	0.0208511	0.404153
TMSB10	0	0	TMSB10	2185	0.11963	8.35911	0.125107	0.701593
HK2	6.50594e-122	1.71406e-120	HK2	1560	0.281136	3.55699	0.106307	0.452921
CCKBR	2.86863e-166	9.66398e-165	CCKBR	507	0.0296905	33.6808	0.00581097	0.228392
APBB1	6.43078e-48	7.91333e-47	APBB1	2169	0.504761	1.98114	0.201333	0.478513
MRPL17	5.26256e-07	1.44194e-06	MRPL17	987	0.637443	1.56877	0.0933174	0.212941
APLP1	4.47924e-198	1.84097e-196	APLP1	704	0.0466413	21.4402	0.0119638	0.306132
HSPB6	7.10085e-95	1.53603e-93	HSPB6	1913	0.360775	2.77181	0.158776	0.475133
TSEN34	4.80967e-15	2.35892e-14	TSEN34	1026	0.538491	1.85704	0.0910955	0.238049
GABRB3	6.19232e-175	2.27236e-173	GABRB3	733	0.081707	12.2388	0.0189711	0.300338
NDN	7.52108e-50	9.65988e-49	NDN	821	0.276505	3.61658	0.0509315	0.252535
SV2B	1.14559e-27	9.30508e-27	SV2B	2720	0.63835	1.56654	0.274312	0.538387
MFGE8	8.83796e-171	3.13138e-169	MFGE8	1748	0.239085	4.18262	0.113827	0.522453
AP3B2	4.00992e-09	1.32695e-08	AP3B2	1253	0.655985	1.52442	0.123227	0.256881
NDUFC2-KCTD14	4.02591e-21	2.69487e-20	NDUFC2-KCTD14	2457	0.655455	1.52566	0.251752	0.475133
TRAPPC2L	0.00171471	0.00302465	TRAPPC2L	967	0.657565	1.52076	0.0919501	0.207146
TSNAX-DISC1	1.90302e-06	4.97546e-06	TSNAX-DISC1	1093	0.660388	1.51426	0.103572	0.235152
TOMM20	9.78709e-36	9.62319e-35	TOMM20	1687	0.481045	2.07881	0.153307	0.381458
LEPROTL1	2.69436e-06	6.93847e-06	LEPROTL1	939	0.641079	1.55987	0.0885319	0.203283
SLC25A4	4.13602e-138	1.14858e-136	SLC25A4	5970	0.566481	1.76529	0.690138	0.932883
ATP6V1B2	8.55131e-25	6.48036e-24	ATP6V1B2	2658	0.638042	1.5673	0.268501	0.524867
RAB3A	1.64451e-36	1.64852e-35	RAB3A	2573	0.567669	1.76159	0.25141	0.53211
GNAO1	5.63972e-51	7.57492e-50	GNAO1	1013	0.380347	2.62918	0.0859682	0.246258
MAP4	7.3043e-46	8.72694e-45	MAP4	2223	0.509886	1.96122	0.213126	0.47127
SCAP	3.60334e-22	2.49322e-21	SCAP	1730	0.570047	1.75424	0.165442	0.367938
JAM3	2.12366e-140	5.97824e-139	JAM3	442	0.033003	30.3003	0.00444368	0.200869
APLP2	5.44351e-49	6.86282e-48	APLP2	4691	0.658648	1.51826	0.520937	0.793337
DIXDC1	1.12169e-50	1.4682e-49	DIXDC1	2919	0.55604	1.79843	0.287985	0.595847
IDH3A	4.57924e-120	1.17629e-118	IDH3A	1468	0.260185	3.84341	0.0996411	0.42733
COX5A	3.12376e-30	2.6972e-29	COX5A	3534	0.666584	1.50019	0.376859	0.641719
CPLX3	0	0	CPLX3	2473	0.178121	5.61418	0.171595	0.709319
MAPK6	2.78303e-06	7.13997e-06	MAPK6	1004	0.651801	1.53421	0.0953683	0.215355
SCG3	0	0	SCG3	1822	0.0426032	23.4724	0.0495642	0.739739
HMGN3	5.21826e-70	9.48984e-69	HMGN3	904	0.260362	3.84081	0.0564006	0.277161
ME1	3.44506e-13	1.48731e-12	ME1	1360	0.591011	1.69202	0.127158	0.297441
ATP6AP2	1.75815e-22	1.23733e-21	ATP6AP2	1938	0.597452	1.67377	0.1839	0.416224
BEX1	1.55573e-54	2.2674e-53	BEX1	2144	0.486669	2.05478	0.195009	0.484307
GNL3L	2.37372e-08	7.34639e-08	GNL3L	998	0.587857	1.70109	0.090241	0.226944
PDHA1	6.647e-24	4.93126e-23	PDHA1	921	0.45761	2.18527	0.0746881	0.233704
PGRMC1	6.21555e-20	3.95447e-19	PGRMC1	1247	0.522952	1.91222	0.11075	0.289232
BCAP31	1.87455e-09	6.30476e-09	BCAP31	947	0.587353	1.70255	0.0834045	0.221632
IDH3G	1.1167e-08	3.56436e-08	IDH3G	1220	0.63147	1.58361	0.115878	0.261709
ATP6AP1	1.79543e-08	5.60732e-08	ATP6AP1	1302	0.66481	1.50419	0.124252	0.277644
DYNLT3	6.29429e-19	3.7895e-18	DYNLT3	1132	0.51975	1.924	0.0992993	0.266055

## Sheet: mCOR_nol_GO
Category	Term	Count	%	PValue	Genes	List Total	Pop Hits	Pop Total	Fold Enrichment	Bonferroni	Benjamini	FDR
GOTERM_BP_DIRECT	GO:0033572~transferrin transport	8	3.73832	1.26067e-07	ATP6V1C1, ATP6V1A, ATP6AP1, ATP6V1E1, ATP6V0A1, ATP6V1B2, ATP6V1D, ATP6V1F	195	35	16792	19.6829	0.000135513	0.000135513	0.000201018
GOTERM_BP_DIRECT	GO:0090383~phagosome acidification	7	3.27103	5.3229e-07	ATP6V1C1, ATP6V1A, ATP6V1E1, ATP6V0A1, ATP6V1B2, ATP6V1D, ATP6V1F	195	27	16792	22.3255	0.000572048	0.000286065	0.00084875
GOTERM_BP_DIRECT	GO:0015991~ATP hydrolysis coupled proton transport	7	3.27103	1.55307e-06	ATP6V1C1, ATP6V1A, ATP6AP1, ATP6V1E1, ATP6V0A1, ATP6V1B2, ATP6V1F	195	32	16792	18.8372	0.00166816	0.000556362	0.00247639
GOTERM_BP_DIRECT	GO:0061077~chaperone-mediated protein folding	7	3.27103	3.7975e-06	FKBP4, TTC9C, CLU, FKBP3, FKBP1A, CANX, FKBP2	195	37	16792	16.2916	0.004074	0.00102006	0.00605507
GOTERM_BP_DIRECT	GO:0015992~proton transport	7	3.27103	2.03592e-05	ATP6V1C1, ATP6V1A, ATP6AP1, ATP6V1E1, ATP6V1B2, ATP6V1D, ATP6V1F	195	49	16792	12.3018	0.0216486	0.0043677	0.0324584
GOTERM_BP_DIRECT	GO:0008286~insulin receptor signaling pathway	8	3.73832	3.25778e-05	ATP6V1C1, ATP6V1A, ATP6AP1, ATP6V1E1, ATP6V0A1, ATP6V1B2, ATP6V1D, ATP6V1F	195	78	16792	8.83208	0.0344156	0.00581996	0.0519338
GOTERM_BP_DIRECT	GO:0034220~ion transmembrane transport	12	5.60748	3.3648e-05	ATP2B1, ATP6V1C1, ATP6V1A, GABRG2, GABRB3, ATP6AP1, ATP6V1E1, ATP6V0A1, ATP6V1B2, ATP6V1D, ATP6V1F, CALM1	195	210	16792	4.92073	0.0355258	0.00515413	0.0536394
GOTERM_BP_DIRECT	GO:0016241~regulation of macroautophagy	6	2.80374	0.00014725	ATP6V1C1, ATP6V1A, ATP6V1E1, ATP6V0A1, ATP6V1B2, ATP6V1D	195	44	16792	11.7427	0.146411	0.0195937	0.234537
GOTERM_BP_DIRECT	GO:0006605~protein targeting	5	2.33645	0.00103546	YWHAZ, TOMM20, YWHAB, YWHAQ, GABARAP	195	39	16792	11.0401	0.671656	0.116394	1.63836
GOTERM_BP_DIRECT	GO:0035338~long-chain fatty-acyl-CoA biosynthetic process	5	2.33645	0.00137163	HSD17B12, ELOVL2, ACLY, ELOVL6, ACSL3	195	42	16792	10.2515	0.771338	0.137182	2.16483
GOTERM_BP_DIRECT	GO:0000413~protein peptidyl-prolyl isomerization	5	2.33645	0.00149879	FKBP4, TTC9C, FKBP3, FKBP1A, FKBP2	195	43	16792	10.0131	0.800594	0.136346	2.36329
GOTERM_BP_DIRECT	GO:0001504~neurotransmitter uptake	3	1.40187	0.00355175	SV2B, SV2A, SLC38A1	195	8	16792	32.2923	0.97818	0.272938	5.51552
GOTERM_BP_DIRECT	GO:0006099~tricarboxylic acid cycle	4	1.86916	0.00444726	IDH3G, PDHA1, IDH3A, MDH1	195	29	16792	11.8776	0.9917	0.30828	6.86043
GOTERM_BP_DIRECT	GO:0006457~protein folding	8	3.73832	0.00496741	HSP90AB1, GNAO1, FKBP4, TXN, PDIA6, FKBP1A, CANX, FKBP2	195	180	16792	3.82724	0.995267	0.317762	7.63336
GOTERM_BP_DIRECT	GO:0061024~membrane organization	4	1.86916	0.00588579	YWHAZ, CCDC88A, YWHAB, YWHAQ	195	32	16792	10.7641	0.998246	0.344962	8.98339
GOTERM_BP_DIRECT	GO:0002576~platelet degranulation	6	2.80374	0.00686872	PSAP, CLU, SCG3, QSOX1, APLP2, CALM1	195	103	16792	5.01628	0.999394	0.370661	10.4078
GOTERM_BP_DIRECT	GO:0006107~oxaloacetate metabolic process	3	1.40187	0.00812132	GOT1, ACLY, MDH1	195	12	16792	21.5282	0.999844	0.402888	12.1927
GOTERM_BP_DIRECT	GO:0003016~respiratory system process	3	1.40187	0.00952543	RAB3A, NDN, ADH5	195	13	16792	19.8722	0.999966	0.435382	14.1539
GOTERM_BP_DIRECT	GO:0016236~macroautophagy	5	2.33645	0.0116095	GABARAPL1, TOMM20, RHEB, GABARAP, VDAC1	195	76	16792	5.66532	0.999996	0.483509	16.9893
GOTERM_BP_DIRECT	GO:0006094~gluconeogenesis	4	1.86916	0.0142079	TPI1, GOT1, ENO2, MDH1	195	44	16792	7.82844	1	0.536595	20.4015
GOTERM_BP_DIRECT	GO:0021762~substantia nigra development	4	1.86916	0.0189554	YWHAQ, HSPA5, CALM1, CKB	195	49	16792	7.02962	1	0.624557	26.2988
GOTERM_BP_DIRECT	GO:0015949~nucleobase-containing small molecule interconversion	3	1.40187	0.0334689	NME1, TXN, GUK1	195	25	16792	10.3335	1	0.810508	41.8886
GOTERM_BP_DIRECT	GO:0061621~canonical glycolysis	3	1.40187	0.0359875	TPI1, ENO2, HK2	195	26	16792	9.93609	1	0.819683	44.2567
GOTERM_BP_DIRECT	GO:0007602~phototransduction	3	1.40187	0.0385769	GUCA1A, GNGT2, OPN1SW	195	27	16792	9.56809	1	0.828322	46.5968
GOTERM_BP_DIRECT	GO:0043388~positive regulation of DNA binding	3	1.40187	0.041235	NME1, TXN, CALM1	195	28	16792	9.22637	1	0.83646	48.9031
GOTERM_BP_DIRECT	GO:0007568~aging	6	2.80374	0.0426757	ATP2B1, GNAO1, CASP7, KCNE2, CANX, SCAP	195	165	16792	3.13138	1	0.835235	50.1137
GOTERM_BP_DIRECT	GO:0071514~genetic imprinting	2	0.934579	0.0454218	NDN, GNAS	195	4	16792	43.0564	1	0.842892	52.3472
GOTERM_BP_DIRECT	GO:0019932~second-messenger-mediated signaling	2	0.934579	0.0454218	PPP2R1A, DGKD	195	4	16792	43.0564	1	0.842892	52.3472
GOTERM_BP_DIRECT	GO:0035690~cellular response to drug	4	1.86916	0.0456588	HSP90AB1, NME1, KCNE2, PRNP	195	69	16792	4.99205	1	0.833748	52.5355
GOTERM_BP_DIRECT	GO:1900740~positive regulation of protein insertion into mitochondrial membrane involved in apoptotic signaling pathway	3	1.40187	0.0467501	YWHAZ, YWHAB, YWHAQ	195	30	16792	8.61128	1	0.830482	53.3936
GOTERM_BP_DIRECT	GO:0002474~antigen processing and presentation of peptide antigen via MHC class I	3	1.40187	0.0467501	SAR1B, CANX, BCAP31	195	30	16792	8.61128	1	0.830482	53.3936
GOTERM_BP_DIRECT	GO:0005975~carbohydrate metabolic process	6	2.80374	0.051322	ME1, GCKR, IDH3G, PYGM, IDH3A, MDH1	195	174	16792	2.96941	1	0.848612	56.833
GOTERM_BP_DIRECT	GO:0046034~ATP metabolic process	3	1.40187	0.0525177	ATP6V1A, ATP6V1B2, GUK1	195	32	16792	8.07308	1	0.845991	57.6924
GOTERM_BP_DIRECT	GO:1900034~regulation of cellular response to heat	4	1.86916	0.0560081	HSP90AB1, HSPH1, FKBP4, CAMK2B	195	75	16792	4.59268	1	0.855758	60.1103
GOTERM_BP_DIRECT	GO:0006096~glycolytic process	3	1.40187	0.0585236	TPI1, ENO2, HK2	195	34	16792	7.59819	1	0.859776	61.7719
GOTERM_BP_DIRECT	GO:0045454~cell redox homeostasis	4	1.86916	0.0596852	TMX2, TXN, PDIA6, QSOX1	195	77	16792	4.47339	1	0.857122	62.517
GOTERM_BP_DIRECT	GO:1901998~toxin transport	3	1.40187	0.0647539	COPZ1, ATP6V0A1, HSPA5	195	36	16792	7.17607	1	0.872059	65.6122
GOTERM_BP_DIRECT	GO:0042985~negative regulation of amyloid precursor protein biosynthetic process	2	0.934579	0.0673569	ITM2B, ITM2C	195	6	16792	28.7043	1	0.875356	67.107
GOTERM_BP_DIRECT	GO:0007190~activation of adenylate cyclase activity	3	1.40187	0.0778346	ADRB1, GNAS, CALM1	195	40	16792	6.45846	1	0.905037	72.5296
GOTERM_BP_DIRECT	GO:0019367~fatty acid elongation, saturated fatty acid	2	0.934579	0.0781357	ELOVL2, ELOVL6	195	7	16792	24.6037	1	0.899897	72.6722
GOTERM_BP_DIRECT	GO:0034625~fatty acid elongation, monounsaturated fatty acid	2	0.934579	0.0781357	ELOVL2, ELOVL6	195	7	16792	24.6037	1	0.899897	72.6722
GOTERM_BP_DIRECT	GO:0034626~fatty acid elongation, polyunsaturated fatty acid	2	0.934579	0.0781357	ELOVL2, ELOVL6	195	7	16792	24.6037	1	0.899897	72.6722
GOTERM_BP_DIRECT	GO:0010976~positive regulation of neuron projection development	4	1.86916	0.0840009	NME1, CAMK2B, APBB1, NEGR1	195	89	16792	3.87024	1	0.910942	75.3166
GOTERM_BP_DIRECT	GO:0070131~positive regulation of mitochondrial translation	2	0.934579	0.0887906	UQCC2, COA3	195	8	16792	21.5282	1	0.917825	77.2962
GOTERM_BP_DIRECT	GO:0006108~malate metabolic process	2	0.934579	0.0887906	ME1, MDH1	195	8	16792	21.5282	1	0.917825	77.2962
GOTERM_BP_DIRECT	GO:0071420~cellular response to histamine	2	0.934579	0.0887906	GABRG2, GABRB3	195	8	16792	21.5282	1	0.917825	77.2962
GOTERM_BP_DIRECT	GO:0098609~cell-cell adhesion	7	3.27103	0.0947307	HSP90AB1, YWHAZ, KRT18, YWHAB, HSPA5, PAICS, EHD4	195	271	16792	2.22432	1	0.926424	79.5446
