# Supplementary material for: Single-nuclei RNA-seq on human retinal tissue provides improved transcriptome profiling
Source: Nat Commun. 2019 Dec 17;10:5743. doi: 10.1038/s41467-019-12917-9 (PMC6917696; doi:10.1038/s41467-019-12917-9)
Supplement: Supplementary file 10 — Supplementary Data 8 [file 41467_2019_12917_MOESM10_ESM.xlsx]

## Sheet: PR_disease_phenotype
	PR_DEG_table	PR_RP	PR_LCA	PR_Cord	PR_MacularDegen	PR_CSNB	PR_Syndrom	PR_otherR	PR_morph	PR_phys	PR_expre
1	ABCA4	RP		Cord	Macular_Degeneration				abnormal_eye_morph	abnormal_eye_phys
2	ABCA7
3	ABCC5										mouse_eye_expression
4	ADD1
5	AFF1								abnormal_eye_morph
6	AGPAT3										mouse_eye_expression
7	AGTPBP1								abnormal_eye_morph	abnormal_eye_phys	mouse_eye_expression
8	AHI1						SyndromRetinopathy		abnormal_eye_morph	abnormal_eye_phys	mouse_eye_expression
9	AIPL1		LCA	Cord					abnormal_eye_morph	abnormal_eye_phys
10	AKAP9										mouse_eye_expression
11	ANKRD33										mouse_eye_expression
12	ANKRD33B										mouse_eye_expression
13	ANO2
14	ARHGEF9
15	ARL4D
16	ARMC9
17	ARR3									abnormal_eye_phys	mouse_eye_expression
18	BCO2
19	C11orf48
20	CABP4		LCA			CSNB			abnormal_eye_morph	abnormal_eye_phys	mouse_eye_expression
21	CABP5
22	CACNA2D4			Cord					abnormal_eye_morph	abnormal_eye_phys
23	CAMSAP1
24	CASZ1								abnormal_eye_morph		mouse_eye_expression
25	CATSPER2
26	CC2D2A						SyndromRetinopathy		abnormal_eye_morph	abnormal_eye_phys
27	CDHR1			Cord					abnormal_eye_morph	abnormal_eye_phys	mouse_eye_expression
28	CLUL1
29	CNGA1	RP									mouse_eye_expression
30	CNGB1	RP							abnormal_eye_morph	abnormal_eye_phys	mouse_eye_expression
31	CNKSR2
32	COBLL1
33	CPLX4								abnormal_eye_morph	abnormal_eye_phys	mouse_eye_expression
34	CRX	RP	LCA	Cord					abnormal_eye_morph	abnormal_eye_phys	mouse_eye_expression
35	DAAM1										mouse_eye_expression
36	DDB1								abnormal_eye_morph	abnormal_eye_phys
37	DDC								abnormal_eye_morph		mouse_eye_expression
38	DIP2A
39	DMD							Other_Retinopathy	abnormal_eye_morph	abnormal_eye_phys
40	DPYSL3										mouse_eye_expression
41	ELOVL4				Macular_Degeneration		SyndromRetinopathy		abnormal_eye_morph	abnormal_eye_phys	mouse_eye_expression
42	EPB41L2										mouse_eye_expression
43	EVL										mouse_eye_expression
44	EYS	RP
45	EZH1										mouse_eye_expression
46	FAIM
47	FAM161A	RP							abnormal_eye_morph	abnormal_eye_phys	mouse_eye_expression
48	FRYL										mouse_eye_expression
49	FZD3								abnormal_eye_morph		mouse_eye_expression
50	GGA2
51	GNAT1					CSNB			abnormal_eye_morph	abnormal_eye_phys	mouse_eye_expression
52	GNB1										mouse_eye_expression
53	GNB3					CSNB			abnormal_eye_morph	abnormal_eye_phys	mouse_eye_expression
54	GNGT1								abnormal_eye_morph	abnormal_eye_phys	mouse_eye_expression
55	GOLGA3
56	GPR160
57	GPR98
58	GRB10										mouse_eye_expression
59	GUCA1A			Cord					abnormal_eye_morph	abnormal_eye_phys	mouse_eye_expression
60	GUCA1B	RP			Macular_Degeneration					abnormal_eye_phys	mouse_eye_expression
61	GUCA1C
62	GUK1										mouse_eye_expression
63	HCN1
64	HEG1
65	HERC3										mouse_eye_expression
66	HK2										mouse_eye_expression
67	HKR1
68	HMGN1										mouse_eye_expression
69	HNRNPF										mouse_eye_expression
70	IMPG2	RP									mouse_eye_expression
71	INTU								abnormal_eye_morph		mouse_eye_expression
72	KCNB1
73	KCNV2			Cord							mouse_eye_expression
74	KCTD7
75	KDM5B										mouse_eye_expression
76	KIAA0776
77	LBH
78	LMOD1
79	LOC145837
80	LOC157627
81	LOC283070
82	LPCAT1								abnormal_eye_morph	abnormal_eye_phys	mouse_eye_expression
83	MAK	RP									mouse_eye_expression
84	MAP2										mouse_eye_expression
85	MBTPS1
86	MEF2C										mouse_eye_expression
87	MIR210HG
88	MPP4								abnormal_eye_morph	abnormal_eye_phys	mouse_eye_expression
89	NEUROD1	RP							abnormal_eye_morph	abnormal_eye_phys	mouse_eye_expression
90	NR2E3	RP						Other_Retinopathy	abnormal_eye_morph	abnormal_eye_phys	mouse_eye_expression
91	NRL	RP							abnormal_eye_morph	abnormal_eye_phys	mouse_eye_expression
92	NTM										mouse_eye_expression
93	OSBP2
94	PCBP4
95	PCDH15										mouse_eye_expression
96	PDC								abnormal_eye_morph	abnormal_eye_phys
97	PDCD4
98	PDE6A	RP							abnormal_eye_morph	abnormal_eye_phys	mouse_eye_expression
99	PDE6B	RP				CSNB			abnormal_eye_morph	abnormal_eye_phys	mouse_eye_expression
100	PDE6G	RP							abnormal_eye_morph	abnormal_eye_phys	mouse_eye_expression
101	PDE6H			Cord							mouse_eye_expression
102	PDK1										mouse_eye_expression
103	PFKFB2										mouse_eye_expression
104	PHC3
105	PIK3R1										mouse_eye_expression
106	PLEKHB1										mouse_eye_expression
107	PLOD2
108	PODXL										mouse_eye_expression
109	PPEF2
110	PPP2R2B										mouse_eye_expression
111	PPP3R1
112	PRCD	RP
113	PRKAA2
114	PROM1	RP		Cord	Macular_Degeneration			Other_Retinopathy	abnormal_eye_morph	abnormal_eye_phys	mouse_eye_expression
115	PRPH2	RP	LCA	Cord	Macular_Degeneration				abnormal_eye_morph	abnormal_eye_phys	mouse_eye_expression
116	PTP4A3										mouse_eye_expression
117	PTPN13								abnormal_eye_morph
118	PXN
119	ProSAPiP1
120	RAGE
121	RASSF2
122	RAX2			Cord
123	RBP3	RP							abnormal_eye_morph	abnormal_eye_phys	mouse_eye_expression
124	RCVRN									abnormal_eye_phys	mouse_eye_expression
125	RDH12	RP	LCA						abnormal_eye_morph	abnormal_eye_phys	mouse_eye_expression
126	RDH8								abnormal_eye_morph	abnormal_eye_phys
127	REEP6	RP							abnormal_eye_morph	abnormal_eye_phys	mouse_eye_expression
128	RGS9							Other_Retinopathy		abnormal_eye_phys	mouse_eye_expression
129	RHO	RP				CSNB			abnormal_eye_morph	abnormal_eye_phys	mouse_eye_expression
130	RHOT2										mouse_eye_expression
131	RIMS2
132	RNF213
133	ROM1	RP							abnormal_eye_morph	abnormal_eye_phys	mouse_eye_expression
134	RP1	RP							abnormal_eye_morph	abnormal_eye_phys	mouse_eye_expression
135	RP1L1	RP			Macular_Degeneration				abnormal_eye_morph	abnormal_eye_phys	mouse_eye_expression
136	RPGRIP1		LCA	Cord					abnormal_eye_morph	abnormal_eye_phys	mouse_eye_expression
137	RPL11
138	RS1							Other_Retinopathy	abnormal_eye_morph	abnormal_eye_phys
139	RTBDN										mouse_eye_expression
140	SAG	RP				CSNB			abnormal_eye_morph	abnormal_eye_phys	mouse_eye_expression
141	SCAMP5										mouse_eye_expression
142	SCAND1										mouse_eye_expression
143	SCAPER
144	SELK
145	SLC16A1										mouse_eye_expression
146	SLC1A2										mouse_eye_expression
147	SLC24A1					CSNB			abnormal_eye_morph	abnormal_eye_phys	mouse_eye_expression
148	SLC4A7								abnormal_eye_morph	abnormal_eye_phys
149	SLC6A6								abnormal_eye_morph	abnormal_eye_phys	mouse_eye_expression
150	SLC7A5
151	SNAR-E
152	SNHG6
153	SORBS2
154	SPTBN5
155	STARD7										mouse_eye_expression
156	SYNE2								abnormal_eye_morph	abnormal_eye_phys	mouse_eye_expression
157	TAOK3
158	TMEM136										mouse_eye_expression
159	TMEM237						SyndromRetinopathy
160	TOB2
161	TOP2B										mouse_eye_expression
162	TRAK1
163	TRIM36										mouse_eye_expression
164	TTC39C
165	TULP1	RP	LCA						abnormal_eye_morph	abnormal_eye_phys
166	UBA3
167	UBR2
168	ULK1										mouse_eye_expression
169	UNC119			Cord					abnormal_eye_morph	abnormal_eye_phys	mouse_eye_expression
170	USH2A	RP							abnormal_eye_morph	abnormal_eye_phys
171	USP10
172	VOPP1									abnormal_eye_phys	mouse_eye_expression
173	WDR60
174	WRB
175	YPEL2
176	ZMYND19
177	ZNF326

## Sheet: Rod_disease_phenotype
	Rod_DEG_table	Rod_RP	Rod_LCA	Rod_Cord	Rod_MacularDegen	Rod_CSNB	Rod_Syndrom	Rod_otherR	Rod_morph	Rod_phys	Rod_expre
1	ABCA4	RP		Cord	Macular_Degeneration				abnormal_eye_morph	abnormal_eye_phys
2	ABCA7
3	ADD1
4	AGPAT3										mouse_eye_expression
5	AHI1						SyndromRetinopathy		abnormal_eye_morph	abnormal_eye_phys	mouse_eye_expression
6	AIPL1		LCA	Cord					abnormal_eye_morph	abnormal_eye_phys
7	ANKRD33										mouse_eye_expression
8	ANO2
9	ARHGEF9
10	ARL4D
11	ARMC9
12	BCO2
13	C11orf48
14	CABP4		LCA			CSNB			abnormal_eye_morph	abnormal_eye_phys	mouse_eye_expression
15	CABP5
16	CACNA2D4			Cord					abnormal_eye_morph	abnormal_eye_phys
17	CAMSAP1
18	CASZ1								abnormal_eye_morph		mouse_eye_expression
19	CDHR1			Cord					abnormal_eye_morph	abnormal_eye_phys	mouse_eye_expression
20	CLUL1
21	CNGA1	RP									mouse_eye_expression
22	CNGB1	RP							abnormal_eye_morph	abnormal_eye_phys	mouse_eye_expression
23	CNKSR2
24	CPLX4								abnormal_eye_morph	abnormal_eye_phys	mouse_eye_expression
25	CRX	RP	LCA	Cord					abnormal_eye_morph	abnormal_eye_phys	mouse_eye_expression
26	DDB1								abnormal_eye_morph	abnormal_eye_phys
27	DDC								abnormal_eye_morph		mouse_eye_expression
28	DIP2A
29	DMD							Other_Retinopathy	abnormal_eye_morph	abnormal_eye_phys
30	ELOVL4				Macular_Degeneration		SyndromRetinopathy		abnormal_eye_morph	abnormal_eye_phys	mouse_eye_expression
31	EPB41L2										mouse_eye_expression
32	EVL										mouse_eye_expression
33	EYS	RP
34	EZH1										mouse_eye_expression
35	FAIM
36	FAM161A	RP							abnormal_eye_morph	abnormal_eye_phys	mouse_eye_expression
37	FZD3								abnormal_eye_morph		mouse_eye_expression
38	GGA2
39	GNAT1					CSNB			abnormal_eye_morph	abnormal_eye_phys	mouse_eye_expression
40	GNB1										mouse_eye_expression
41	GNGT1								abnormal_eye_morph	abnormal_eye_phys	mouse_eye_expression
42	GOLGA3
43	GPR160
44	GRB10										mouse_eye_expression
45	GUCA1A			Cord					abnormal_eye_morph	abnormal_eye_phys	mouse_eye_expression
46	GUCA1B	RP			Macular_Degeneration					abnormal_eye_phys	mouse_eye_expression
47	HCN1
48	HK2										mouse_eye_expression
49	HMGN1										mouse_eye_expression
50	HNRNPF										mouse_eye_expression
51	IMPG2	RP									mouse_eye_expression
52	KCNB1
53	KCNV2			Cord							mouse_eye_expression
54	KCTD7
55	KDM5B										mouse_eye_expression
56	LMOD1
57	LOC145837
58	LOC157627
59	LPCAT1								abnormal_eye_morph	abnormal_eye_phys	mouse_eye_expression
60	MAK	RP									mouse_eye_expression
61	MBTPS1
62	MIR210HG
63	MPP4								abnormal_eye_morph	abnormal_eye_phys	mouse_eye_expression
64	NEUROD1	RP							abnormal_eye_morph	abnormal_eye_phys	mouse_eye_expression
65	NR2E3	RP						Other_Retinopathy	abnormal_eye_morph	abnormal_eye_phys	mouse_eye_expression
66	NRL	RP							abnormal_eye_morph	abnormal_eye_phys	mouse_eye_expression
67	NTM										mouse_eye_expression
68	OSBP2
69	PCDH15										mouse_eye_expression
70	PDC								abnormal_eye_morph	abnormal_eye_phys
71	PDCD4
72	PDE6A	RP							abnormal_eye_morph	abnormal_eye_phys	mouse_eye_expression
73	PDE6B	RP				CSNB			abnormal_eye_morph	abnormal_eye_phys	mouse_eye_expression
74	PDE6G	RP							abnormal_eye_morph	abnormal_eye_phys	mouse_eye_expression
75	PFKFB2										mouse_eye_expression
76	PHC3
77	PIK3R1										mouse_eye_expression
78	PLOD2
79	PODXL										mouse_eye_expression
80	PPEF2
81	PPP2R2B										mouse_eye_expression
82	PPP3R1
83	PRCD	RP
84	PRKAA2
85	PROM1	RP		Cord	Macular_Degeneration			Other_Retinopathy	abnormal_eye_morph	abnormal_eye_phys	mouse_eye_expression
86	PRPH2	RP	LCA	Cord	Macular_Degeneration				abnormal_eye_morph	abnormal_eye_phys	mouse_eye_expression
87	PTP4A3										mouse_eye_expression
88	PTPN13								abnormal_eye_morph
89	PXN
90	RAGE
91	RASSF2
92	RAX2			Cord
93	RBP3	RP							abnormal_eye_morph	abnormal_eye_phys	mouse_eye_expression
94	RCVRN									abnormal_eye_phys	mouse_eye_expression
95	RDH12	RP	LCA						abnormal_eye_morph	abnormal_eye_phys	mouse_eye_expression
96	RDH8								abnormal_eye_morph	abnormal_eye_phys
97	REEP6	RP							abnormal_eye_morph	abnormal_eye_phys	mouse_eye_expression
98	RGS9							Other_Retinopathy		abnormal_eye_phys	mouse_eye_expression
99	RHO	RP				CSNB			abnormal_eye_morph	abnormal_eye_phys	mouse_eye_expression
100	RHOT2										mouse_eye_expression
101	RNF213
102	ROM1	RP							abnormal_eye_morph	abnormal_eye_phys	mouse_eye_expression
103	RP1	RP							abnormal_eye_morph	abnormal_eye_phys	mouse_eye_expression
104	RP1L1	RP			Macular_Degeneration				abnormal_eye_morph	abnormal_eye_phys	mouse_eye_expression
105	RS1							Other_Retinopathy	abnormal_eye_morph	abnormal_eye_phys
106	RTBDN										mouse_eye_expression
107	SAG	RP				CSNB			abnormal_eye_morph	abnormal_eye_phys	mouse_eye_expression
108	SCAND1										mouse_eye_expression
109	SCAPER
110	SELK
111	SLC16A1										mouse_eye_expression
112	SLC1A2										mouse_eye_expression
113	SLC24A1					CSNB			abnormal_eye_morph	abnormal_eye_phys	mouse_eye_expression
114	SLC4A7								abnormal_eye_morph	abnormal_eye_phys
115	SLC6A6								abnormal_eye_morph	abnormal_eye_phys	mouse_eye_expression
116	SLC7A5
117	SNAR-E
118	SNHG6
119	SPTBN5
120	SYNE2								abnormal_eye_morph	abnormal_eye_phys	mouse_eye_expression
121	TAOK3
122	TMED2
123	TMEM136										mouse_eye_expression
124	TMEM237						SyndromRetinopathy
125	TOP2B										mouse_eye_expression
126	TRAK1
127	TRIM36										mouse_eye_expression
128	TTC39C
129	TUBB2C
130	UBA3
131	UBR2
132	ULK1										mouse_eye_expression
133	UNC119			Cord					abnormal_eye_morph	abnormal_eye_phys	mouse_eye_expression
134	USH2A	RP							abnormal_eye_morph	abnormal_eye_phys
135	VOPP1									abnormal_eye_phys	mouse_eye_expression
136	WRB
137	YPEL2
138	ZMYND19
139	ZNF326

## Sheet: Cone_disease_phenotype
	Cone_DEG_table	Cone_RP	Cone_LCA	Cone_Cord	Cone_MacularDegen	Cone_CSNB	Cone_Syndrom	Cone_otherR	Cone_morph	Cone_phys	Cone_expre
1	AAK1								abnormal_eye_morph		mouse_eye_expression
2	ABCC5										mouse_eye_expression
3	ABL2
4	ACTN1
5	ADCY1										mouse_eye_expression
6	AFF1								abnormal_eye_morph
7	AHI1						SyndromRetinopathy		abnormal_eye_morph	abnormal_eye_phys	mouse_eye_expression
8	AKAP9										mouse_eye_expression
9	AMPD2
10	ANKRD33										mouse_eye_expression
11	ANKRD33B										mouse_eye_expression
12	ANKRD36
13	ARGLU1
14	ARIH1
15	ARMC9
16	ARR3									abnormal_eye_phys	mouse_eye_expression
17	ATM										mouse_eye_expression
18	ATP11A								abnormal_eye_morph		mouse_eye_expression
19	ATXN1
20	ATXN7						SyndromRetinopathy		abnormal_eye_morph		mouse_eye_expression
21	B3GNT5
22	BACE1
23	BCO2
24	C10orf58
25	C18orf1
26	C20orf194
27	C2orf67
28	C6orf191
29	CABP4		LCA			CSNB			abnormal_eye_morph	abnormal_eye_phys	mouse_eye_expression
30	CACNA2D4			Cord					abnormal_eye_morph	abnormal_eye_phys
31	CACNB2								abnormal_eye_morph	abnormal_eye_phys	mouse_eye_expression
32	CAMSAP1
33	CASZ1								abnormal_eye_morph		mouse_eye_expression
34	CATSPER2
35	CC2D2A						SyndromRetinopathy		abnormal_eye_morph	abnormal_eye_phys
36	CCDC146
37	CCDC82
38	CDHR1			Cord					abnormal_eye_morph	abnormal_eye_phys	mouse_eye_expression
39	CEP104
40	CEP164						SyndromRetinopathy				mouse_eye_expression
41	CHRNA3								abnormal_eye_morph	abnormal_eye_phys	mouse_eye_expression
42	CNGB3			Cord				Other_Retinopathy	abnormal_eye_morph	abnormal_eye_phys
43	COBLL1
44	COL4A3								abnormal_eye_morph
45	COL4A4								abnormal_eye_morph
46	COTL1								abnormal_eye_morph		mouse_eye_expression
47	CRB1	RP	LCA					Other_Retinopathy	abnormal_eye_morph	abnormal_eye_phys	mouse_eye_expression
48	CSPP1						SyndromRetinopathy
49	CYTH1
50	DAAM1										mouse_eye_expression
51	DARS										mouse_eye_expression
52	DCP2								abnormal_eye_morph
53	DDHD1
54	DIMT1L
55	DKFZP586I1420
56	DNAH7
57	DPYSL3										mouse_eye_expression
58	DST								abnormal_eye_morph	abnormal_eye_phys	mouse_eye_expression
59	DZIP3
60	ECHDC2										mouse_eye_expression
61	ECT2
62	EFHC1
63	EGFLAM								abnormal_eye_morph	abnormal_eye_phys
64	ELMO1										mouse_eye_expression
65	EMB										mouse_eye_expression
66	EPB41										mouse_eye_expression
67	ETFDH								abnormal_eye_morph
68	EYS	RP
69	FAM120A										mouse_eye_expression
70	FAM13AOS
71	FAM190A
72	FHOD3
73	FRMD4B
74	FSD1L
75	FZD3								abnormal_eye_morph		mouse_eye_expression
76	GDEP
77	GLCCI1										mouse_eye_expression
78	GNAT2			Cord					abnormal_eye_morph	abnormal_eye_phys	mouse_eye_expression
79	GNB3					CSNB			abnormal_eye_morph	abnormal_eye_phys	mouse_eye_expression
80	GNGT2										mouse_eye_expression
81	GOLGA4										mouse_eye_expression
82	GOLGA8B
83	GPATCH1										mouse_eye_expression
84	GPR98
85	GRB10										mouse_eye_expression
86	GRK7
87	GUCA1A			Cord					abnormal_eye_morph	abnormal_eye_phys	mouse_eye_expression
88	GUCA1B	RP			Macular_Degeneration					abnormal_eye_phys	mouse_eye_expression
89	GUCA1C
90	GUK1										mouse_eye_expression
91	HEG1
92	HERC3										mouse_eye_expression
93	HIF1A								abnormal_eye_morph	abnormal_eye_phys	mouse_eye_expression
94	HKR1
95	IKBKB
96	INTU								abnormal_eye_morph		mouse_eye_expression
97	IQGAP2
98	ITPR2
99	KCNB2
100	KCNV2			Cord							mouse_eye_expression
101	KDM4C
102	KIAA0020
103	KIAA0182
104	KIAA0556
105	KIAA0564
106	KIAA0825
107	KIF2A
108	KPNA3
109	LBH
110	LIMA1
111	LIPG
112	LMOD1
113	LOC100134229
114	LOC100216546
115	LOC157627
116	LOC283070
117	LOC401321
118	LOC646762
119	LOC728613
120	LRBA
121	LRRC39
122	LRRIQ1
123	MACF1										mouse_eye_expression
124	MAK	RP									mouse_eye_expression
125	MAP2										mouse_eye_expression
126	MAP6										mouse_eye_expression
127	MAPKBP1										mouse_eye_expression
128	MATN2
129	MCF2L										mouse_eye_expression
130	MECP2									abnormal_eye_phys	mouse_eye_expression
131	MEF2C										mouse_eye_expression
132	MEGF9										mouse_eye_expression
133	MFSD11
134	MIER1
135	MLXIP
136	MPP4								abnormal_eye_morph	abnormal_eye_phys	mouse_eye_expression
137	MPPED2
138	MRPS25
139	MSRA										mouse_eye_expression
140	MTX3
141	MYL4
142	MYLK										mouse_eye_expression
143	MYO3B
144	MYO9B
145	NBEA
146	NCBP1
147	NCRNA00201
148	NEDD4L										mouse_eye_expression
149	NLK										mouse_eye_expression
150	NPTX1									abnormal_eye_phys	mouse_eye_expression
151	OPN1LW							Other_Retinopathy	abnormal_eye_morph	abnormal_eye_phys	mouse_eye_expression
152	PADI2
153	PCBP4
154	PCDH15										mouse_eye_expression
155	PDC								abnormal_eye_morph	abnormal_eye_phys
156	PDE4D										mouse_eye_expression
157	PDE6C			Cord					abnormal_eye_morph	abnormal_eye_phys	mouse_eye_expression
158	PDE6H			Cord							mouse_eye_expression
159	PDK1										mouse_eye_expression
160	PDZD2
161	PEX5L										mouse_eye_expression
162	PFKFB3								abnormal_eye_morph		mouse_eye_expression
163	PIGS
164	PLA2G5							Other_Retinopathy
165	PLEKHB1										mouse_eye_expression
166	PLS1
167	PPP3CC
168	PPP4R4
169	PQLC1
170	PRELID2
171	PROM1	RP		Cord	Macular_Degeneration			Other_Retinopathy	abnormal_eye_morph	abnormal_eye_phys	mouse_eye_expression
172	PRTG
173	PTAR1
174	PWWP2A
175	PXN
176	PYGB										mouse_eye_expression
177	RAB17
178	RAB41
179	RABL3
180	RAI14										mouse_eye_expression
181	RALGAPA1
182	RAPGEF4
183	RBM41										mouse_eye_expression
184	RBM5										mouse_eye_expression
185	RCBTB1							Other_Retinopathy
186	RD3		LCA						abnormal_eye_morph	abnormal_eye_phys	mouse_eye_expression
187	RGS20
188	RHOBTB1
189	RIMKLA
190	RIMS2
191	RNF144A
192	RNF213
193	RORA										mouse_eye_expression
194	RPGR	RP		Cord	Macular_Degeneration				abnormal_eye_morph	abnormal_eye_phys	mouse_eye_expression
195	RPGRIP1		LCA	Cord					abnormal_eye_morph	abnormal_eye_phys	mouse_eye_expression
196	RS1							Other_Retinopathy	abnormal_eye_morph	abnormal_eye_phys
197	RUFY3										mouse_eye_expression
198	RUNDC2A
199	SATB1								abnormal_eye_morph		mouse_eye_expression
200	SCAI
201	SCN2A
202	SCN3A
203	SDHAP3
204	SEMA6D										mouse_eye_expression
205	SFMBT2
206	SIK3								abnormal_eye_morph
207	SLC12A2
208	SLC24A2
209	SLC24A4
210	SLC25A36
211	SLC44A1
212	SLC4A7								abnormal_eye_morph	abnormal_eye_phys
213	SLC6A6								abnormal_eye_morph	abnormal_eye_phys	mouse_eye_expression
214	SLC7A2
215	SMAD2								abnormal_eye_morph		mouse_eye_expression
216	SNX18
217	SNX29
218	SORL1										mouse_eye_expression
219	SRRM4
220	SSFA2
221	STARD7										mouse_eye_expression
222	STK35								abnormal_eye_morph		mouse_eye_expression
223	STRADB										mouse_eye_expression
224	TAF9B
225	TAPT1										mouse_eye_expression
226	TDRG1
227	THRB								abnormal_eye_morph	abnormal_eye_phys	mouse_eye_expression
228	TLCD2										mouse_eye_expression
229	TMEM136										mouse_eye_expression
230	TNRC6C										mouse_eye_expression
231	TP53BP2								abnormal_eye_morph
232	TRAK1
233	TRIM33
234	TTC8	RP							abnormal_eye_morph		mouse_eye_expression
235	TULP4										mouse_eye_expression
236	UBE2Q2
237	UBR4										mouse_eye_expression
238	USH2A	RP							abnormal_eye_morph	abnormal_eye_phys
239	USP32
240	USP34
241	USP9Y
242	VCL										mouse_eye_expression
243	VPS13C								abnormal_eye_morph
244	VPS37A
245	WDR26
246	WDR47										mouse_eye_expression
247	WLS								abnormal_eye_morph
248	WSB1										mouse_eye_expression
249	WWC1
250	XPO4										mouse_eye_expression
251	YTHDC2
252	ZBTB44
253	ZNF529
254	ZNF609
255	ZNF83

## Sheet: MG_disease_phenotype
	MG_DEG_table	MG_RP	MG_LCA	MG_Cord	MG_MacularDegen	MG_CSNB	MG_Syndrom	MG_otherR	MG_morph	MG_phys	MG_expre
1	ABCA8								abnormal_eye_morph
2	ABI3BP
3	ADD3
4	AGL								abnormal_eye_morph
5	AMD1
6	ANKRD28
7	AQP4									abnormal_eye_phys
8	ARHGAP21										mouse_eye_expression
9	ARHGAP29
10	ARHGAP32
11	ARRDC3										mouse_eye_expression
12	ASAH1										mouse_eye_expression
13	ASPH
14	ATP2B4
15	BCL6										mouse_eye_expression
16	BHLHE40
17	BTG2										mouse_eye_expression
18	C1orf61
19	C7orf68
20	C9orf3
21	C9orf72
22	CA2
23	CCNL1
24	CD9
25	CEBPD
26	CHL1										mouse_eye_expression
27	CLGN
28	CLU										mouse_eye_expression
29	CNN3
30	COL24A1										mouse_eye_expression
31	COL4A3								abnormal_eye_morph
32	COL4A4								abnormal_eye_morph
33	CP								abnormal_eye_morph	abnormal_eye_phys	mouse_eye_expression
34	CRB1	RP	LCA					Other_Retinopathy	abnormal_eye_morph	abnormal_eye_phys	mouse_eye_expression
35	CRYAA
36	CRYAB								abnormal_eye_morph		mouse_eye_expression
37	CTNNA2										mouse_eye_expression
38	CTNNB1								abnormal_eye_morph	abnormal_eye_phys	mouse_eye_expression
39	CYP4V2	RP						Other_Retinopathy	abnormal_eye_morph
40	DACH1										mouse_eye_expression
41	DCLK1										mouse_eye_expression
42	DDIT4								abnormal_eye_morph	abnormal_eye_phys	mouse_eye_expression
43	DKK3										mouse_eye_expression
44	DUSP1										mouse_eye_expression
45	EDNRB								abnormal_eye_morph		mouse_eye_expression
46	EFEMP1				Macular_Degeneration				abnormal_eye_morph
47	EGF								abnormal_eye_morph
48	ELOVL5										mouse_eye_expression
49	EPAS1								abnormal_eye_morph	abnormal_eye_phys
50	ERBB2IP
51	F3								abnormal_eye_morph	abnormal_eye_phys
52	FABP7										mouse_eye_expression
53	FGF9								abnormal_eye_morph	abnormal_eye_phys	mouse_eye_expression
54	FLT1								abnormal_eye_morph		mouse_eye_expression
55	FOS								abnormal_eye_morph	abnormal_eye_phys
56	FRZB
57	GADD45B
58	GFAP										mouse_eye_expression
59	GLUL										mouse_eye_expression
60	GOLIM4
61	GPM6A										mouse_eye_expression
62	GPM6B								abnormal_eye_morph	abnormal_eye_phys
63	GPR37										mouse_eye_expression
64	GPX3										mouse_eye_expression
65	HES1								abnormal_eye_morph		mouse_eye_expression
66	HIF3A
67	HKDC1										mouse_eye_expression
68	HLA-A
69	HLA-E
70	ID2										mouse_eye_expression
71	ID3								abnormal_eye_morph	abnormal_eye_phys	mouse_eye_expression
72	IFITM3
73	IGFBP5										mouse_eye_expression
74	IRF2BP2
75	ITGAV
76	JUN								abnormal_eye_morph	abnormal_eye_phys	mouse_eye_expression
77	JUNB
78	KDR								abnormal_eye_morph
79	KIAA1147
80	KIAA1217
81	KIAA1826
82	KLF9
83	KLHL8
84	LAMP2										mouse_eye_expression
85	LAPTM4A								abnormal_eye_morph
86	LGR4								abnormal_eye_morph	abnormal_eye_phys
87	MEGF10								abnormal_eye_morph		mouse_eye_expression
88	MLLT4
89	MT1X								abnormal_eye_morph
90	MT2A
91	MYO3A
92	NCAM1								abnormal_eye_morph		mouse_eye_expression
93	NEAT1
94	NFIA										mouse_eye_expression
95	NFIB								abnormal_eye_morph
96	NIN
97	NTRK2								abnormal_eye_morph	abnormal_eye_phys	mouse_eye_expression
98	PCSK2
99	PGM2
100	PRSS35
101	PTPRZ1										mouse_eye_expression
102	PYGL
103	RARRES2
104	RASD1
105	RASGRP1
106	RASSF4										mouse_eye_expression
107	RCN1								abnormal_eye_morph
108	RDH10								abnormal_eye_morph		mouse_eye_expression
109	RDH11						SyndromRetinopathy			abnormal_eye_phys
110	REV3L								abnormal_eye_morph	abnormal_eye_phys
111	RGR	RP								abnormal_eye_phys	mouse_eye_expression
112	RGS16										mouse_eye_expression
113	RHOBTB3										mouse_eye_expression
114	RLBP1	RP						Other_Retinopathy	abnormal_eye_morph	abnormal_eye_phys	mouse_eye_expression
115	SAT1										mouse_eye_expression
116	2019-09-08
117	SIK1										mouse_eye_expression
118	SLC15A4
119	SLC1A3								abnormal_eye_morph	abnormal_eye_phys	mouse_eye_expression
120	SLC2A1										mouse_eye_expression
121	SLC2A3										mouse_eye_expression
122	SLITRK2										mouse_eye_expression
123	SLN
124	SOX4								abnormal_eye_morph	abnormal_eye_phys	mouse_eye_expression
125	SPOCK1										mouse_eye_expression
126	SPON1
127	SPP1
128	STAC2
129	SULF1								abnormal_eye_morph
130	SYNM
131	SYT11										mouse_eye_expression
132	TF
133	TMEM2										mouse_eye_expression
134	TOB1
135	TRDN
136	TRH
137	TRIB2										mouse_eye_expression
138	TUBB2B
139	UACA
140	VEGFA								abnormal_eye_morph	abnormal_eye_phys
141	VIM										mouse_eye_expression
142	WIF1
143	ZBTB20									abnormal_eye_phys	mouse_eye_expression
144	ZDHHC21
145	ZFAND5										mouse_eye_expression
146	ZFP36L1
147	ZNF395

## Sheet: BC_disease_phenotype
	BC_DEG_table	BC_RP	BC_LCA	BC_Cord	BC_MacularDegen	BC_CSNB	BC_Syndrom	BC_otherR	BC_morph	BC_phys	BC_expre
1	AANAT
2	ABCD2										mouse_eye_expression
3	APC								abnormal_eye_morph		mouse_eye_expression
4	APLP1										mouse_eye_expression
5	ARHGAP21										mouse_eye_expression
6	ATP2B1										mouse_eye_expression
7	B4GALT6										mouse_eye_expression
8	BCAT1										mouse_eye_expression
9	BCL2L13
10	BID								abnormal_eye_morph
11	CA10
12	CADPS										mouse_eye_expression
13	CAMK2B										mouse_eye_expression
14	CAMK2N1
15	CCDC136										mouse_eye_expression
16	CCDC88A								abnormal_eye_morph
17	CDR1
18	CHN2										mouse_eye_expression
19	CNTN4										mouse_eye_expression
20	CPLX3								abnormal_eye_morph	abnormal_eye_phys
21	CRY2								abnormal_eye_morph	abnormal_eye_phys	mouse_eye_expression
22	CXCL14										mouse_eye_expression
23	CYLD
24	DGKE
25	DLG2										mouse_eye_expression
26	DOK6
27	EDIL3								abnormal_eye_morph
28	EFR3A
29	FGF12										mouse_eye_expression
30	FMN1
31	FSTL5										mouse_eye_expression
32	GABRA1										mouse_eye_expression
33	GABRG2										mouse_eye_expression
34	GNAO1									abnormal_eye_phys	mouse_eye_expression
35	GRIA2										mouse_eye_expression
36	GRIK1
37	GRM6					CSNB			abnormal_eye_morph	abnormal_eye_phys	mouse_eye_expression
38	GUCY1A3
39	GUCY1B3
40	H1F0
41	HHATL
42	HLF
43	IGF1										mouse_eye_expression
44	ISL1								abnormal_eye_morph	abnormal_eye_phys	mouse_eye_expression
45	ITGAV
46	ITM2C								abnormal_eye_morph		mouse_eye_expression
47	KCNMA1
48	KIAA1107
49	LPGAT1
50	LPHN2
51	LRTM1
52	MAP7
53	MFSD4
54	NCRNA00099
55	NEBL
56	NETO1								abnormal_eye_morph		mouse_eye_expression
57	NEUROD4								abnormal_eye_morph	abnormal_eye_phys	mouse_eye_expression
58	NLK										mouse_eye_expression
59	NPTN								abnormal_eye_morph
60	NRCAM								abnormal_eye_morph		mouse_eye_expression
61	NRXN3										mouse_eye_expression
62	OSBPL9
63	OTX2		LCA		Macular_Degeneration				abnormal_eye_morph	abnormal_eye_phys	mouse_eye_expression
64	PCDH9										mouse_eye_expression
65	PCP2										mouse_eye_expression
66	PER3								abnormal_eye_morph	abnormal_eye_phys
67	PLCB4									abnormal_eye_phys	mouse_eye_expression
68	PLCD4
69	PLXDC1
70	PPP3CA
71	PRKCB										mouse_eye_expression
72	PTPRD										mouse_eye_expression
73	PUM2
74	RGS16										mouse_eye_expression
75	RUNX1T1										mouse_eye_expression
76	RYR2
77	SCN2A
78	SERPINI1										mouse_eye_expression
79	SGK494
80	SLC1A7										mouse_eye_expression
81	SLC23A2										mouse_eye_expression
82	SLC24A4
83	SLC38A1										mouse_eye_expression
84	SLC4A10										mouse_eye_expression
85	SORL1										mouse_eye_expression
86	SPARC								abnormal_eye_morph	abnormal_eye_phys	mouse_eye_expression
87	ST18										mouse_eye_expression
88	STXBP3
89	SYNE1									abnormal_eye_phys
90	SYNGR1										mouse_eye_expression
91	SYT4										mouse_eye_expression
92	TCF4
93	THSD7A										mouse_eye_expression
94	TMEM215
95	TOB1
96	TRNP1										mouse_eye_expression
97	TRPM1					CSNB			abnormal_eye_morph	abnormal_eye_phys	mouse_eye_expression
98	TTN								abnormal_eye_morph
99	VSX2								abnormal_eye_morph		mouse_eye_expression
100	ZFHX4										mouse_eye_expression
101	ZNF385B

## Sheet: AC_disease_phenotype
	AC_DEG_table	AC_RP	AC_LCA	AC_Cord	AC_MacularDegen	AC_CSNB	AC_Syndrom	AC_otherR	AC_morph	AC_phys	AC_expre
1	AMIGO2
2	AMPH
3	ANKS1B
4	AP2A2
5	ASAP1
6	ATCAY										mouse_eye_expression
7	ATP1B1										mouse_eye_expression
8	ATP2A2
9	ATP2B2										mouse_eye_expression
10	ATRNL1
11	B3GNT1
12	B4GALT6										mouse_eye_expression
13	BAI3
14	CACNA1A
15	CAMKV
16	CARTPT										mouse_eye_expression
17	CELF1										mouse_eye_expression
18	CELF4								abnormal_eye_morph		mouse_eye_expression
19	CHGA										mouse_eye_expression
20	CHN1										mouse_eye_expression
21	COL11A1						SyndromRetinopathy
22	CPLX3								abnormal_eye_morph	abnormal_eye_phys
23	CRY2								abnormal_eye_morph	abnormal_eye_phys	mouse_eye_expression
24	CTSF
25	DCLK2										mouse_eye_expression
26	DHCR24										mouse_eye_expression
27	DNER								abnormal_eye_morph		mouse_eye_expression
28	DNM3
29	DPP6										mouse_eye_expression
30	DPYSL4										mouse_eye_expression
31	ELAVL3										mouse_eye_expression
32	ELMOD1								abnormal_eye_morph		mouse_eye_expression
33	EPHA7										mouse_eye_expression
34	FAT3								abnormal_eye_morph		mouse_eye_expression
35	FBXW7								abnormal_eye_morph
36	FHL1										mouse_eye_expression
37	FRY										mouse_eye_expression
38	GABBR1										mouse_eye_expression
39	GABBR2
40	GABRB2										mouse_eye_expression
41	GABRG1										mouse_eye_expression
42	GABRG2										mouse_eye_expression
43	GAD1										mouse_eye_expression
44	GAD2								abnormal_eye_morph		mouse_eye_expression
45	GAS6								abnormal_eye_morph
46	GOLGA8A
47	GPM6A										mouse_eye_expression
48	GPR12
49	GPR158										mouse_eye_expression
50	GPRASP1
51	GRIA2										mouse_eye_expression
52	GRIA3
53	GRIA4									abnormal_eye_phys	mouse_eye_expression
54	GSTA4										mouse_eye_expression
55	HLF
56	HMGCR
57	HMGCS1										mouse_eye_expression
58	HMP19
59	HSPH1
60	IDI1										mouse_eye_expression
61	IGF1R
62	IRF2BP2
63	JPH4										mouse_eye_expression
64	KCNC1
65	KCNQ1OT1
66	KIAA0513
67	KIAA1377
68	KIDINS220									abnormal_eye_phys	mouse_eye_expression
69	KIF5C										mouse_eye_expression
70	KLHL5
71	LDLR								abnormal_eye_morph	abnormal_eye_phys
72	LOC283174
73	LPHN3
74	LRRC8B
75	LSAMP										mouse_eye_expression
76	MARK3										mouse_eye_expression
77	MEG3										mouse_eye_expression
78	MEIS2								abnormal_eye_morph		mouse_eye_expression
79	MIA3
80	MIAT										mouse_eye_expression
81	MPV17
82	MVD
83	MYCBP2										mouse_eye_expression
84	MYT1L										mouse_eye_expression
85	NAP1L3
86	NCRNA00099
87	NEAT1
88	NEDD4L										mouse_eye_expression
89	NRCAM								abnormal_eye_morph		mouse_eye_expression
90	NRIP3										mouse_eye_expression
91	NRSN1
92	NRXN1										mouse_eye_expression
93	NRXN2										mouse_eye_expression
94	NRXN3										mouse_eye_expression
95	NSD1										mouse_eye_expression
96	NTRK2								abnormal_eye_morph	abnormal_eye_phys	mouse_eye_expression
97	ODZ1
98	PAG1
99	PAM										mouse_eye_expression
100	PAR-SN
101	PAX6								abnormal_eye_morph	abnormal_eye_phys	mouse_eye_expression
102	PBX1										mouse_eye_expression
103	PCDH7
104	PCLO										mouse_eye_expression
105	PDE4D										mouse_eye_expression
106	PDS5B								abnormal_eye_morph		mouse_eye_expression
107	PEG3										mouse_eye_expression
108	PGAP1								abnormal_eye_morph
109	PGM2L1										mouse_eye_expression
110	PGRMC1										mouse_eye_expression
111	PKIA										mouse_eye_expression
112	PLCB4									abnormal_eye_phys	mouse_eye_expression
113	PLEKHA6
114	PNMAL1
115	PPFIA2
116	PPM1K
117	PRKCB										mouse_eye_expression
118	PTN										mouse_eye_expression
119	PTPRF								abnormal_eye_morph
120	PTPRS								abnormal_eye_morph		mouse_eye_expression
121	RAP1GAP
122	RBFOX2
123	RCN2
124	REEP1										mouse_eye_expression
125	RERE								abnormal_eye_morph		mouse_eye_expression
126	RUFY2										mouse_eye_expression
127	RUNX1T1										mouse_eye_expression
128	SC4MOL
129	SCD5
130	SCG2										mouse_eye_expression
131	SCG5										mouse_eye_expression
132	SCN2A
133	SCN3A
134	SCN3B										mouse_eye_expression
135	SEMA6A								abnormal_eye_morph		mouse_eye_expression
136	SH3GL2
137	SLC6A1										mouse_eye_expression
138	SLC8A1										mouse_eye_expression
139	SPOCK3										mouse_eye_expression
140	SQLE
141	SRGAP3										mouse_eye_expression
142	SRRM4
143	STXBP5
144	SUGP2
145	SUN1								abnormal_eye_morph
146	SV2A										mouse_eye_expression
147	SYNPR
148	SYT1										mouse_eye_expression
149	SYT4										mouse_eye_expression
150	SYT7										mouse_eye_expression
151	TFAP2A								abnormal_eye_morph		mouse_eye_expression
152	TFAP2B								abnormal_eye_morph	abnormal_eye_phys	mouse_eye_expression
153	TGOLN2
154	TJP1										mouse_eye_expression
155	TMEM178
156	TNRC6A										mouse_eye_expression
157	TOMM20
158	TRIM9										mouse_eye_expression
159	TSPAN7										mouse_eye_expression
160	TULP4										mouse_eye_expression
161	UBE3A										mouse_eye_expression
162	ULK3
163	USP22										mouse_eye_expression
164	VPS41
165	WHSC1
166	ZMIZ1
167	ZNF493

## Sheet: HC_disease_phenotype
	HC_DEG_table	HC_RP	HC_LCA	HC_Cord	HC_MacularDegen	HC_CSNB	HC_Syndrom	HC_otherR	HC_morph	HC_phys	HC_expre
1	A2M										mouse_eye_expression
2	ACSL3										mouse_eye_expression
3	ADCY2										mouse_eye_expression
4	ADRBK2
5	AKR1B1
6	APBB2								abnormal_eye_morph		mouse_eye_expression
7	ATP2B4
8	ATP6AP1										mouse_eye_expression
9	ATP6AP2										mouse_eye_expression
10	ATP6V1F
11	BBX										mouse_eye_expression
12	BEGAIN										mouse_eye_expression
13	C3orf26
14	C4orf49
15	C7orf52
16	C8orf76
17	CACNA1A
18	CACNG3										mouse_eye_expression
19	CALB1										mouse_eye_expression
20	CDC42BPA
21	CDC42EP4										mouse_eye_expression
22	CDK14										mouse_eye_expression
23	CDK5RAP3								abnormal_eye_morph		mouse_eye_expression
24	CELF1										mouse_eye_expression
25	CELF4								abnormal_eye_morph		mouse_eye_expression
26	CHCHD2
27	CMYA5
28	CNTNAP2										mouse_eye_expression
29	CPNE6
30	CXXC5
31	CYFIP2										mouse_eye_expression
32	DHX40								abnormal_eye_morph
33	DLG5
34	DMXL2
35	DOCK10										mouse_eye_expression
36	DOCK4
37	DPY19L3
38	DTX1										mouse_eye_expression
39	EPHA3										mouse_eye_expression
40	ETFA										mouse_eye_expression
41	FAIM2
42	FAM134B
43	FAM135A										mouse_eye_expression
44	FEZ1
45	FGF9								abnormal_eye_morph	abnormal_eye_phys	mouse_eye_expression
46	FILIP1L
47	FMN2
48	FRMPD4
49	GAPDH										mouse_eye_expression
50	GAS6								abnormal_eye_morph
51	GET4										mouse_eye_expression
52	GFRA2								abnormal_eye_morph	abnormal_eye_phys
53	GNAS										mouse_eye_expression
54	GNG7										mouse_eye_expression
55	GPI
56	GPR12
57	GPR158										mouse_eye_expression
58	GPR85										mouse_eye_expression
59	GRIA3
60	GRIA4									abnormal_eye_phys	mouse_eye_expression
61	H1F0
62	H2AFY								abnormal_eye_morph	abnormal_eye_phys	mouse_eye_expression
63	HIPK2								abnormal_eye_morph		mouse_eye_expression
64	HK1	RP									mouse_eye_expression
65	HLF
66	HMGCS1										mouse_eye_expression
67	HMP19
68	HPCAL1										mouse_eye_expression
69	HSPA1A
70	HTRA1								abnormal_eye_morph		mouse_eye_expression
71	IDS								abnormal_eye_morph		mouse_eye_expression
72	IFNAR1								abnormal_eye_morph		mouse_eye_expression
73	JAKMIP2
74	JPH4										mouse_eye_expression
75	KCNJ2
76	KCNK1										mouse_eye_expression
77	KIAA1462
78	KIDINS220									abnormal_eye_phys	mouse_eye_expression
79	KLF13										mouse_eye_expression
80	LGALS3BP
81	LNP1
82	LONRF2										mouse_eye_expression
83	LPL										mouse_eye_expression
84	LSAMP										mouse_eye_expression
85	MAGED2
86	MAGI1
87	MEGF11								abnormal_eye_morph		mouse_eye_expression
88	MIR181A2HG
89	MKRN1
90	MLLT4
91	MXI1
92	NAALAD2
93	NDRG1								abnormal_eye_morph		mouse_eye_expression
94	NDRG4										mouse_eye_expression
95	NEAT1
96	NEBL
97	NF1								abnormal_eye_morph
98	NRIP3										mouse_eye_expression
99	NRSN1
100	NTRK2								abnormal_eye_morph	abnormal_eye_phys	mouse_eye_expression
101	ODZ2
102	ONECUT1										mouse_eye_expression
103	ONECUT2										mouse_eye_expression
104	PAK7
105	PCP4										mouse_eye_expression
106	PCSK6								abnormal_eye_morph
107	PDE4B
108	PEG3										mouse_eye_expression
109	PLCB4									abnormal_eye_phys	mouse_eye_expression
110	PLXNA2								abnormal_eye_morph
111	PPP2R5E
112	PRDM2
113	PRKAR1A								abnormal_eye_morph	abnormal_eye_phys
114	PSMD1
115	PTN										mouse_eye_expression
116	PTPRF								abnormal_eye_morph
117	PTPRO										mouse_eye_expression
118	PTPRZ1										mouse_eye_expression
119	PVALB										mouse_eye_expression
120	QPCT
121	RAB31
122	RALGAPA2
123	RASSF8
124	RBM33
125	RCN2
126	RHOBTB1
127	ROBO2										mouse_eye_expression
128	RORB								abnormal_eye_morph	abnormal_eye_phys	mouse_eye_expression
129	RPS6KA2										mouse_eye_expression
130	RYR3
131	SCD
132	SECISBP2L
133	SEMA5A								abnormal_eye_morph	abnormal_eye_phys	mouse_eye_expression
134	SEMA6A								abnormal_eye_morph		mouse_eye_expression
135	SEMA6D										mouse_eye_expression
136	2019-09-04										mouse_eye_expression
137	2019-09-06										mouse_eye_expression
138	2019-09-07										mouse_eye_expression
139	2019-09-08
140	SESTD1
141	SFXN1
142	SHANK2
143	SLC12A7
144	SLC2A13
145	SLC4A3								abnormal_eye_morph	abnormal_eye_phys
146	SLC4A5
147	SLC4A8										mouse_eye_expression
148	SMAD5
149	SMAP1
150	SMPD3										mouse_eye_expression
151	SQLE
152	SRCIN1
153	ST8SIA3
154	SUN1								abnormal_eye_morph
155	SYBU										mouse_eye_expression
156	TAGLN3										mouse_eye_expression
157	TANC1
158	TFAP2B								abnormal_eye_morph	abnormal_eye_phys	mouse_eye_expression
159	TGOLN2
160	THSD7A										mouse_eye_expression
161	THSD7B
162	TIAM1
163	TJP1										mouse_eye_expression
164	TLE4										mouse_eye_expression
165	TPM3
166	TPRG1L
167	TSPAN5
168	UTRN
169	VAT1L										mouse_eye_expression
170	YWHAQ
171	ZEB2								abnormal_eye_morph		mouse_eye_expression
172	ZHX1
173	ZMIZ1
174	ZNF91

## Sheet: RGC_disease_phenotype
	RGC_DEG_table	RGC_RP	RGC_LCA	RGC_Cord	RGC_MacularDegen	RGC_CSNB	RGC_Syndrom	RGC_otherR	RGC_morph	RGC_phys	RGC_expre
1	AACS										mouse_eye_expression
2	ABCA10
3	ABHD2										mouse_eye_expression
4	ABR										mouse_eye_expression
5	ACSL1										mouse_eye_expression
6	ADAM22
7	ADAM23										mouse_eye_expression
8	ADCY8										mouse_eye_expression
9	ADD2										mouse_eye_expression
10	AHNAK2
11	AHR	RP							abnormal_eye_morph	abnormal_eye_phys	mouse_eye_expression
12	ANKFY1										mouse_eye_expression
13	ANKRD36B
14	ANO5
15	APOL2
16	ARHGEF7										mouse_eye_expression
17	ARL8B										mouse_eye_expression
18	ASAP1
19	ASAP2
20	ATP13A3
21	ATP1B1										mouse_eye_expression
22	ATP1B3										mouse_eye_expression
23	ATP2B3										mouse_eye_expression
24	ATP5SL
25	ATP8B2
26	BCAN
27	C10orf10
28	C15orf17
29	C18orf10
30	C1orf63
31	C20orf46
32	C6orf106
33	C6orf204
34	C6orf89
35	C9orf125
36	C9orf25
37	CACNA1A
38	CACNA1B										mouse_eye_expression
39	CAPN1
40	CAST
41	CCDC144B
42	CDC42BPA
43	CFLAR										mouse_eye_expression
44	CGN
45	CHRNA6										mouse_eye_expression
46	CLTCL1
47	CNTNAP1									abnormal_eye_phys
48	COL6A1										mouse_eye_expression
49	CORO6
50	D4S234E
51	DCDC5										mouse_eye_expression
52	DDHD1
53	DDHD2
54	DIP2C
55	DNM1								abnormal_eye_morph
56	DPP6										mouse_eye_expression
57	DPYSL2										mouse_eye_expression
58	DPYSL4										mouse_eye_expression
59	DSCAM								abnormal_eye_morph	abnormal_eye_phys
60	DTNA										mouse_eye_expression
61	DYNC1I1
62	EBF1										mouse_eye_expression
63	EFR3B
64	ELAVL2										mouse_eye_expression
65	EMB										mouse_eye_expression
66	ENTPD3										mouse_eye_expression
67	EPB41L3										mouse_eye_expression
68	FAHD1
69	FAM126B
70	FAM189B
71	FAM49A
72	FAT3								abnormal_eye_morph		mouse_eye_expression
73	FGF9								abnormal_eye_morph	abnormal_eye_phys	mouse_eye_expression
74	FRY										mouse_eye_expression
75	FSD1										mouse_eye_expression
76	GABRB2										mouse_eye_expression
77	GARS
78	GAS6								abnormal_eye_morph
79	GIT2
80	GOLGA8A
81	GOLGA8B
82	GOT1										mouse_eye_expression
83	GPC1										mouse_eye_expression
84	GPI
85	GPR12
86	GRIA2										mouse_eye_expression
87	HMGCR
88	HMGCS1										mouse_eye_expression
89	HS6ST3										mouse_eye_expression
90	HSF4								abnormal_eye_morph
91	HSPA12A										mouse_eye_expression
92	IGSF9B								abnormal_eye_morph
93	INA										mouse_eye_expression
94	INSIG1										mouse_eye_expression
95	IPW
96	IQSEC3
97	IRX2										mouse_eye_expression
98	JAK1
99	KCNA2
100	KCNC1
101	KCNC2
102	KCNQ1OT1
103	KIAA0141
104	KIAA0930
105	KIAA1244
106	KIAA1377
107	KIAA1409
108	KIAA1797
109	KIAA1841
110	KIF3C										mouse_eye_expression
111	KIF5A									abnormal_eye_phys	mouse_eye_expression
112	KIF5C										mouse_eye_expression
113	KIFAP3										mouse_eye_expression
114	KLC1										mouse_eye_expression
115	LAMA4
116	LDLR								abnormal_eye_morph	abnormal_eye_phys
117	LGALS8
118	LIFR
119	LOC100506990
120	LOC100507321
121	LOC283174
122	LOC401233
123	LPCAT4										mouse_eye_expression
124	LPIN1
125	LRFN5										mouse_eye_expression
126	LRP1B
127	LSS								abnormal_eye_morph		mouse_eye_expression
128	LUZP1								abnormal_eye_morph
129	MAGI1
130	MALAT1										mouse_eye_expression
131	MANBA
132	MAP1B								abnormal_eye_morph	abnormal_eye_phys	mouse_eye_expression
133	MAP2K4										mouse_eye_expression
134	MAP4K4										mouse_eye_expression
135	MARK1
136	MEG3										mouse_eye_expression
137	MFSD6
138	MIAT										mouse_eye_expression
139	MICAL2
140	MICAL3										mouse_eye_expression
141	MVD
142	MYLIP										mouse_eye_expression
143	NAV2								abnormal_eye_morph		mouse_eye_expression
144	NDRG4										mouse_eye_expression
145	NEAT1
146	NEDD4L										mouse_eye_expression
147	NEFH
148	NEFL										mouse_eye_expression
149	NEFM										mouse_eye_expression
150	NEIL1
151	NIPA1
152	NMNAT2								abnormal_eye_morph		mouse_eye_expression
153	NPEPPS										mouse_eye_expression
154	NPIP
155	NRBP2
156	NRIP3										mouse_eye_expression
157	NRN1
158	NTRK3								abnormal_eye_morph		mouse_eye_expression
159	OGT										mouse_eye_expression
160	OSBPL6										mouse_eye_expression
161	PAFAH1B1										mouse_eye_expression
162	PAG1
163	PALLD
164	PAR-SN
165	PAR1
166	PCDH9										mouse_eye_expression
167	PCNT								abnormal_eye_morph
168	PCNXL2
169	PFKL										mouse_eye_expression
170	PI4KA										mouse_eye_expression
171	PKD1										mouse_eye_expression
172	PLA2R1										mouse_eye_expression
173	PLEC										mouse_eye_expression
174	PLEKHA6
175	PNMA2
176	POGZ
177	POU4F1								abnormal_eye_morph	abnormal_eye_phys	mouse_eye_expression
178	PRPH
179	PRRT2
180	PRUNE2										mouse_eye_expression
181	PTPN3
182	PYGB										mouse_eye_expression
183	RAB15
184	RAB37
185	RAB6B										mouse_eye_expression
186	RAP1GAP
187	RAP1GAP2
188	RBFOX1								abnormal_eye_morph		mouse_eye_expression
189	RBFOX2
190	RBMS1										mouse_eye_expression
191	RBPMS										mouse_eye_expression
192	REEP1										mouse_eye_expression
193	RFPL1-AS1
194	RGNEF
195	RGS12
196	RP1-177G6.2
197	RUNDC3B
198	RUSC1								abnormal_eye_morph		mouse_eye_expression
199	RYR2
200	SACS
201	SCD
202	SCN1A
203	SCN2A
204	SCN4B
205	SCN9A
206	SERPINE2
207	SETD5								abnormal_eye_morph		mouse_eye_expression
208	SH3PXD2A								abnormal_eye_morph
209	SLC17A6										mouse_eye_expression
210	SLC39A8
211	SLC4A4								abnormal_eye_morph
212	SNX9
213	SORBS1										mouse_eye_expression
214	SQLE
215	SREBF1										mouse_eye_expression
216	SRGAP1
217	ST6GAL1										mouse_eye_expression
218	STMN2										mouse_eye_expression
219	SUGP2
220	SULF2								abnormal_eye_morph		mouse_eye_expression
221	SV2C										mouse_eye_expression
222	SYCP2
223	SYNGR3										mouse_eye_expression
224	SYT2										mouse_eye_expression
225	SYT4										mouse_eye_expression
226	TANC1
227	TFRC
228	THY1										mouse_eye_expression
229	TJP1										mouse_eye_expression
230	TMEM163								abnormal_eye_morph
231	TNRC6A										mouse_eye_expression
232	TPTE2P1
233	TRANK1
234	TRIM2								abnormal_eye_morph		mouse_eye_expression
235	TRPM2
236	TSC22D3										mouse_eye_expression
237	TTC37
238	TUBB3										mouse_eye_expression
239	UBE2O
240	UBE3A										mouse_eye_expression
241	UCHL1										mouse_eye_expression
242	UNC13A										mouse_eye_expression
243	UPP1
244	USP24
245	VAMP1
246	VDAC3
247	VPS39
248	ZFHX4										mouse_eye_expression
249	ZFYVE28
